# Supplementary material for: Microbiome Analysis of Mucosal Ileoanal Pouch in Ulcerative Colitis Patients Revealed Impairment of the Pouches Immunometabolites
Source: Cells. 2021 Nov 19;10(11):3243. doi: 10.3390/cells10113243 (PMC8624401; doi:10.3390/cells10113243)
Supplement: Supplementary file 1 [file cells-10-03243-s001.zip]

Archive with 23 entries (19 files):
- supplementary files/Supplementary_File_1_rev legends.pdf
- supplementary files/Supplementary_File_2.xlsx
- supplementary files/Supplementary_File_3.xlsx
- supplementary files/Supplementary_File_4/
- supplementary files/Supplementary_File_4/metadata.tsv
- supplementary files/Supplementary_File_4/Picrust2_raw_output/
- supplementary files/Supplementary_File_4/Picrust2_raw_output/16S_predicted_counts_nsti.tsv
- supplementary files/Supplementary_File_4/Picrust2_raw_output/EC_predicted_counts.tsv
- supplementary files/Supplementary_File_4/Picrust2_raw_output/path_abun_unstrat.tsv
- supplementary files/Supplementary_File_4/Picrust2_raw_output/pred_metagenome_unstrat.tsv
- supplementary files/Supplementary_File_4/QIIME_raw_output/
- supplementary files/Supplementary_File_4/QIIME_raw_output/ANCOM_tests.rar
- supplementary files/Supplementary_File_4/QIIME_raw_output/filtered-table-with-taxonomy.tsv
- supplementary files/Supplementary_File_4/QIIME_raw_output/QIIME2_pipeline.rar
- supplementary files/Supplementary_File_4/QIIME_raw_output/QIIME2_rarefactions_test.rar
- supplementary files/Supplementary_File_4/README
- supplementary files/Supplementary_File_4/Scripts_Functions/
- supplementary files/Supplementary_File_4/Scripts_Functions/ALDEx2_README.R
- supplementary files/Supplementary_File_4/Scripts_Functions/functions.R
- supplementary files/Supplementary_File_4/Scripts_Functions/functions_coda_penalized_regression.R
- supplementary files/Supplementary_File_4/Scripts_Functions/Microbial_Selection_README.R
- supplementary files/Supplementary_File_4/Scripts_Functions/Picrust2_README.txt
- supplementary files/Supplementary_File_4/Scripts_Functions/QIIME2_README.txt
