# Supplementary material for: Microbiome Analysis of Mucosal Ileoanal Pouch in Ulcerative Colitis Patients Revealed Impairment of the Pouches Immunometabolites
Source: Cells. 2021 Nov 19;10(11):3243. doi: 10.3390/cells10113243 (PMC8624401; doi:10.3390/cells10113243)
Supplement: Supplementary file 1 [file cells-10-03243-s001.zip › supplementary files/Supplementary_File_3.xlsx]

## Sheet: Guide
Comparison	Table shows binary comparisons (column C-J) among the 53 samples (column A). "NO" indicates sample exclusion for a specific comparison; "1" and "0" represent binary sample classes
	Classes derive from sample groups, as shown in column B.
ALDEx2_raw	Differential abundance analysis by ALDEx2 Package (https://microbiomejournal.biomedcentral.com/articles/10.1186/2049-2618-2-15). Pathway counts derive from Picrust2 predictive approach on 16S sequencing data.
	Column A: comparison type, as described in “Comparison” sheet; columns B-M: ALDEx2 raw results. See PDF vignette within https://bioconductor.org/packages/release/bioc/html/ALDEx2.html or ALDEx2 manuscript
	for details (DOI:10.1186/2049-2618-2-15) for each field.
ALDEx2_filtered	Filtered results from ALDEx2 raw outputs. Threshold has been established at "effect ≥ 1.5" (absolute value), an optimal cutoff for experiments with low sample size (personal communication of ALDEx2 authors).
	"Effect ≥ 1.5" indicates that pathway relative abundance is significantly greater in class "1", while "effect ≤ -1.5" indicate that pathway relative abundance is greater in class "0".
	Classes are defined in "Comparison" sheet. Pathway identifiers and annotation derive from Picrust2 default mapping files.

## Sheet: Comparison
Sample	Group	#	Comparison
			1	2	3	4	5	6	7
			Normal_Pouch vs. Pouchitis	Healthy Ileum vs. Healthy_Colon	Normal_Pouch vs. Healthy_Colon	Normal_Pouch vs. Healthy_Ileum	Pouchitis vs. Healthy_Ileum	Pouchitis vs. Healthy_Colon	PP (All Pouch) vs. NN (All Healthy)
324RDA	Pouchitis	1	1	NO	NO	NO	1	1	1
373DSE	Normal_Pouch	2	0	NO	1	1	NO	NO	1
381BA	Normal_Pouch	3	0	NO	1	1	NO	NO	1
396QL	Pouchitis	4	1	NO	NO	NO	1	1	1
415CP	Normal_Pouch	5	0	NO	1	1	NO	NO	1
432MF	Normal_Pouch	6	0	NO	1	1	NO	NO	1
436CG	Normal_Pouch	7	0	NO	1	1	NO	NO	1
438RNP	Normal_Pouch	8	0	NO	1	1	NO	NO	1
451FV	Pouchitis	9	1	NO	NO	NO	1	1	1
455CG	Normal_Pouch	10	0	NO	1	1	NO	NO	1
469CS	Pouchitis	11	1	NO	NO	NO	1	1	1
474SA	Normal_Pouch	12	0	NO	1	1	NO	NO	1
475PMM	Normal_Pouch	13	0	NO	1	1	NO	NO	1
476SS	Normal_Pouch	14	0	NO	1	1	NO	NO	1
477CB	Pouchitis	15	1	NO	NO	NO	1	1	1
502SC	Normal_Pouch	16	0	NO	1	1	NO	NO	1
5060VC	Pouchitis	17	1	NO	NO	NO	1	1	1
5062CV	Pouchitis	18	1	NO	NO	NO	1	1	1
509CZG	Normal_Pouch	19	0	NO	1	1	NO	NO	1
5161OE	Pouchitis	20	1	NO	NO	NO	1	1	1
5165OE	Normal_Pouch	21	0	NO	1	1	NO	NO	1
524SN	Normal_Pouch	22	0	NO	1	1	NO	NO	1
525CM	Normal_Pouch	23	0	NO	1	1	NO	NO	1
526TV	Pouchitis	24	1	NO	NO	NO	1	1	1
529AE	Normal_Pouch	25	0	NO	1	1	NO	NO	1
537AA	Normal_Pouch	26	0	NO	1	1	NO	NO	1
539PM	Pouchitis	27	1	NO	NO	NO	1	1	1
541TG	Normal_Pouch	28	0	NO	1	1	NO	NO	1
607SL	Pouchitis	29	1	NO	NO	NO	1	1	1
622PG	Normal_Pouch	30	0	NO	1	1	NO	NO	1
648FM	Pouchitis	31	1	NO	NO	NO	1	1	1
689TFP	Normal_Pouch	32	0	NO	1	1	NO	NO	1
707LA	Normal_Pouch	33	0	NO	1	1	NO	NO	1
709DPG	Pouchitis	34	1	NO	NO	NO	1	1	1
CON015	Healthy_Colon	35	NO	0	0	NO	NO	0	0
CON016	Healthy_Colon	36	NO	0	0	NO	NO	0	0
CON017	Healthy_Colon	37	NO	0	0	NO	NO	0	0
CON018	Healthy_Colon	38	NO	0	0	NO	NO	0	0
CON019	Healthy_Colon	39	NO	0	0	NO	NO	0	0
CON020	Healthy_Colon	40	NO	0	0	NO	NO	0	0
CON021	Healthy_Colon	41	NO	0	0	NO	NO	0	0
CON003	Healthy_Colon	42	NO	0	0	NO	NO	0	0
CON004	Healthy_Colon	43	NO	0	0	NO	NO	0	0
CON459	Healthy_Ileum	44	NO	1	NO	0	0	NO	0
CON617	Healthy_Ileum	45	NO	1	NO	0	0	NO	0
CON618	Healthy_Ileum	46	NO	1	NO	0	0	NO	0
CON629	Healthy_Ileum	47	NO	1	NO	0	0	NO	0
CON630	Healthy_Ileum	48	NO	1	NO	0	0	NO	0
CON631	Healthy_Ileum	49	NO	1	NO	0	0	NO	0
CON633	Healthy_Ileum	50	NO	1	NO	0	0	NO	0
CON638	Healthy_Ileum	51	NO	1	NO	0	0	NO	0
CON645	Healthy_Ileum	52	NO	1	NO	0	0	NO	0
CON007	Healthy_Colon	53	NO	0	0	NO	NO	0	0

## Sheet: ALDEx2_raw
Comparison	MetaCyc Pathway Id	rab.all	rab.win.0	rab.win.1	diff.btw	diff.win	effect	overlap	we.ep	we.eBH	wi.ep	wi.eBH
1	1CMET2-PWY	3.49578	3.68473	3.3587	-0.39792	1.06441	-0.329945	0.353365	0.0764039	0.194564	0.127113	0.228685
1	3-HYDROXYPHENYLACETATE-DEGRADATION-PWY	-6.82651	-7.66511	-3.97601	1.61394	6.97444	0.218698	0.391827	0.423324	0.565558	0.344791	0.440437
1	ALL-CHORISMATE-PWY	2.13427	2.45737	1.8419	-0.635812	1.22805	-0.344712	0.304922	0.770965	0.862093	0.0656774	0.173389
1	ANAEROFRUCAT-PWY	3.50098	3.68737	3.21594	-0.506277	0.810168	-0.559647	0.274038	0.0126041	0.0982054	0.0314624	0.137726
1	ANAGLYCOLYSIS-PWY	3.89812	4.27221	3.56531	-0.553813	1.04563	-0.475817	0.291717	0.02326	0.114956	0.0499013	0.159409
1	ARG+POLYAMINE-SYN	2.42329	2.66081	2.04694	-0.737321	0.93729	-0.718119	0.216086	0.0103816	0.097172	0,00500615568086558	0.0936758
1	ARGDEG-PWY	1.21364	1.9704	0.742649	-1.07659	1.90906	-0.426988	0.265306	0.358583	0.523898	0.0218584	0.12408
1	ARGORNPROST-PWY	0.585736	0.433482	0.84121	0.36596	1.46249	0.204095	0.391827	0.588501	0.745118	0.288339	0.391116
1	ARGSYN-PWY	3.34804	3.56282	2.95956	-0.567587	0.933635	-0.539083	0.265625	0.0115579	0.0977475	0.036105	0.1435
1	ARGSYNBSUB-PWY	3.28599	3.52872	2.92946	-0.552551	0.941878	-0.544438	0.308894	0.014615	0.0999945	0.0515434	0.160579
1	ARO-PWY	3.7253	3.97197	3.51832	-0.590667	1.02455	-0.516641	0.290516	0.0198944	0.107956	0.0560641	0.165574
1	ASPASN-PWY	3.53746	3.72745	3.06595	-0.668951	1.34309	-0.464744	0.313702	0.0346722	0.130774	0.0615091	0.170213
1	AST-PWY	0.860183	1.76572	0.438267	-1.28806	2.08507	-0.407828	0.259304	0.249572	0.408712	0.017323	0.116084
1	BIOTIN-BIOSYNTHESIS-PWY	2.74832	3.0774	2.52392	-0.575108	1.30228	-0.377872	0.323317	0.162301	0.315719	0.104739	0.206397
1	BRANCHED-CHAIN-AA-SYN-PWY	3.67405	3.93921	3.57819	-0.359937	1.16121	-0.292487	0.373798	0.147548	0.299374	0.223747	0.329001
1	CALVIN-PWY	3.95185	4.0645	3.65132	-0.47465	1.02434	-0.431649	0.294118	0.021805	0.111793	0.0538767	0.162329
1	CATECHOL-ORTHO-CLEAVAGE-PWY	-10.2989	-10.8623	-9.16305	1.78132	5.08191	0.324384	0.34375	0.239132	0.364369	0.21528	0.311945
1	CENTFERM-PWY	0.577136	0.257516	0.707649	0.027482	2.03376	0.0119925	0.494598	0.502034	0.674248	0.936032	0.952294
1	COA-PWY	3.50808	3.73203	3.37463	-0.519074	1.13833	-0.384525	0.319328	0.0362625	0.131547	0.0918409	0.194186
1	COBALSYN-PWY	3.20393	3.43083	2.81622	-0.568326	1.36075	-0.396242	0.338942	0.0799148	0.200305	0.112191	0.212726
1	CODH-PWY	-2.9904	-3.10735	-2.85468	0.825899	8.43864	0.0884474	0.432692	0.727347	0.830298	0.637898	0.709039
1	COLANSYN-PWY	2.22236	2.31437	1.7684	-0.445682	1.45647	-0.271075	0.388956	0.439806	0.616899	0.393834	0.490516
1	COMPLETE-ARO-PWY	3.79309	4.05196	3.58547	-0.577525	1.04809	-0.513521	0.300481	0.0196337	0.107764	0.0552217	0.164304
1	CRNFORCAT-PWY	-8.96168	-9.43137	-8.21075	1.6272	6.92071	0.25174	0.398559	0.357596	0.503469	0.344924	0.438046
1	DAPLYSINESYN-PWY	3.38121	3.47561	3.10528	-0.381308	0.920418	-0.368581	0.324519	0.0308025	0.127093	0.0787366	0.1841
1	DENITRIFICATION-PWY	-8.77861	-9.88041	-4.0134	3.3301	7.46389	0.46051	0.296875	0.112357	0.232397	0.0824577	0.186312
1	DENOVOPURINE2-PWY	3.40387	3.44984	3.30575	-0.311348	0.921054	-0.314384	0.361345	0.122715	0.268575	0.207824	0.314056
1	DTDPRHAMSYN-PWY	3.55712	3.79079	3.21618	-0.72354	1.35728	-0.540982	0.269231	0.0139904	0.0996182	0.024858	0.129374
1	ECASYN-PWY	1.30966	2.08634	0.941356	-1.14722	1.8741	-0.446461	0.243698	0.304466	0.465322	0.0113551	0.10616
1	ENTBACSYN-PWY	2.15686	2.47967	1.82241	-0.714338	1.27311	-0.45035	0.232893	0.631557	0.762428	0.00805373	0.100879
1	FAO-PWY	2.26446	3.01562	1.89679	-0.776965	1.52949	-0.330536	0.308894	0.771443	0.863595	0.060872	0.169674
1	FASYN-ELONG-PWY	3.49907	3.6047	3.2062	-0.383604	1.0356	-0.329293	0.358173	0.179528	0.333846	0.17691	0.281572
1	FASYN-INITIAL-PWY	2.94911	3.20115	2.56661	-0.553013	1.3791	-0.364025	0.326923	0.132637	0.280939	0.107279	0.208598
1	FERMENTATION-PWY	3.42599	3.66181	3.09431	-0.604762	0.775489	-0.702291	0.214886	0.00162459	0.0689183	0.00512564	0.0941106
1	FOLSYN-PWY	3.49641	3.80692	3.2199	-0.584359	1.01767	-0.540114	0.271635	0.0151347	0.100466	0.0368743	0.144726
1	FUC-RHAMCAT-PWY	2.19838	2.45928	1.48016	-0.940674	1.34713	-0.677301	0.242497	0.00798241	0.0955952	0.0103447	0.104542
1	FUCCAT-PWY	2.13626	2.31618	1.20642	-0.990641	1.44041	-0.678823	0.220888	0.00884348	0.0964067	0.00777093	0.099896
1	GALACT-GLUCUROCAT-PWY	2.54021	2.61885	1.88423	-0.687242	1.37893	-0.491205	0.308523	0.0562924	0.159721	0.0832198	0.187608
1	GALACTARDEG-PWY	1.04161	2.06175	0.580625	-1.40346	2.1977	-0.339138	0.236779	0.139465	0.281937	0.0082467	0.100353
1	GALACTUROCAT-PWY	2.56342	2.67088	2.11435	-0.661755	1.59201	-0.401473	0.34934	0.133848	0.282459	0.157201	0.260824
1	GALLATE-DEGRADATION-I-PWY	-10.3641	-10.9916	-9.20771	1.87433	5.36131	0.314452	0.362981	0.273503	0.398948	0.249618	0.342918
1	GALLATE-DEGRADATION-II-PWY	-10.3266	-10.9374	-9.16844	1.95815	5.14211	0.337268	0.355342	0.230426	0.359765	0.232948	0.327818
1	GLCMANNANAUT-PWY	2.90185	3.06137	2.33671	-0.813081	1.17384	-0.619854	0.235294	0.00275707	0.0733938	0.00825372	0.100716
1	GLUCARDEG-PWY	1.24484	2.11681	0.670528	-1.35399	1.80812	-0.648832	0.204327	0.0133981	0.0994732	0.00412894	0.092581
1	GLUCARGALACTSUPER-PWY	1.03895	2.0615	0.580512	-1.37346	2.08795	-0.352982	0.234375	0.135239	0.278163	0.00863047	0.101241
1	GLUCONEO-PWY	3.63241	3.89207	3.42548	-0.514424	1.03592	-0.476264	0.280048	0.0222481	0.112658	0.0500922	0.158794
1	GLUCOSE1PMETAB-PWY	1.92202	2.29614	1.6091	-0.637099	1.16282	-0.476679	0.283313	0.131473	0.278937	0.0366318	0.144463
1	GLUCUROCAT-PWY	2.66077	2.75733	2.01616	-0.70061	1.29838	-0.519662	0.305288	0.0411751	0.137543	0.0731804	0.179656
1	GLUTORN-PWY	3.18892	3.53783	2.82543	-0.629756	1.11659	-0.509761	0.30649	0.0426324	0.140061	0.0554046	0.164491
1	GLYCOCAT-PWY	3.78441	3.91414	3.47179	-0.455305	1.11923	-0.372268	0.324519	0.0470071	0.144343	0.0874488	0.191022
1	GLYCOGENSYNTH-PWY	3.47463	3.66564	3.26088	-0.377964	1.19413	-0.29044	0.366587	0.0769775	0.195831	0.200377	0.305751
1	GLYCOL-GLYOXDEG-PWY	1.44405	2.17093	0.98267	-1.02496	1.61688	-0.406008	0.286915	0.56121	0.706103	0.0480936	0.157327
1	GLYCOLYSIS	3.71467	3.92816	3.51068	-0.47954	0.940845	-0.435965	0.290516	0.0236379	0.115605	0.051798	0.161197
1	GLYCOLYSIS-E-D	2.79258	2.9929	2.6238	-0.425692	0.804603	-0.521097	0.279712	0.0209808	0.110191	0.0435684	0.152158
1	GLYCOLYSIS-TCA-GLYOX-BYPASS	2.65837	2.9389	2.52287	-0.47768	0.976799	-0.323338	0.31851	0.832712	0.899906	0.0775927	0.183073
1	GLYOXYLATE-BYPASS	2.28793	2.65593	1.90344	-0.67044	1.31953	-0.399376	0.271635	0.729815	0.832437	0.0259185	0.130047
1	GOLPDLCAT-PWY	-3.27693	-3.97445	-2.27443	1.35922	4.51883	0.27952	0.305288	0.191034	0.329983	0.0801825	0.186892
1	HCAMHPDEG-PWY	-9.49901	-9.17839	-9.88683	-0.693972	6.86855	-0.0905787	0.454982	0.585441	0.707066	0.602804	0.670162
1	HEME-BIOSYNTHESIS-II	1.64434	1.99461	1.42245	-0.366984	1.21404	-0.240629	0.403846	0.689209	0.813277	0.329101	0.428927
1	HEMESYN2-PWY	2.34692	2.45103	2.18781	-0.17408	1.09027	-0.149879	0.445378	0.909036	0.94545	0.637511	0.709755
1	HEXITOLDEGSUPER-PWY	2.4282	2.71563	2.08517	-0.747111	0.811684	-0.794314	0.157263	0.00681313	0.09362	0.000940113	0.0809415
1	HISDEG-PWY	0.415842	0.274567	0.63882	0.604008	2.7691	0.168432	0.402644	0.244701	0.409205	0.330495	0.430423
1	HISTSYN-PWY	3.21734	3.60552	2.84848	-0.600122	1.15862	-0.482726	0.296519	0.0274766	0.121605	0.037072	0.145563
1	HOMOSER-METSYN-PWY	2.92063	3.0293	2.47214	-0.389327	0.942601	-0.423781	0.338535	0.120617	0.264222	0.164089	0.267427
1	HSERMETANA-PWY	2.68418	2.86774	2.44295	-0.165914	1.0345	-0.141199	0.436975	0.910679	0.945202	0.508587	0.59759
1	ILEUSYN-PWY	3.77477	4.03599	3.69071	-0.357565	1.14231	-0.276722	0.367788	0.172126	0.325848	0.230383	0.335227
1	KDO-NAGLIPASYN-PWY	2.01272	2.13093	1.22211	-0.470165	1.81635	-0.173965	0.405762	0.84448	0.907489	0.341378	0.439789
1	KETOGLUCONMET-PWY	-0.444598	0.675603	-0.729355	-1.03854	2.62459	-0.219157	0.314904	0.26316	0.426737	0.0728116	0.179759
1	LACTOSECAT-PWY	0.0386952	-0.209218	0.35451	0.498264	2.65738	0.142327	0.395433	0.230265	0.393698	0.278404	0.381051
1	LEU-DEG2-PWY	-8.88457	-9.48649	-7.38366	1.86316	7.76764	0.24878	0.366587	0.28872	0.436811	0.243207	0.342941
1	LPSSYN-PWY	-9.5055	-9.20085	-9.91764	-0.560372	9.01298	-0.0692602	0.456731	0.610364	0.735012	0.628389	0.69369
1	MET-SAM-PWY	3.33203	3.41544	2.84394	-0.365917	0.823573	-0.432013	0.322929	0.0543728	0.156177	0.104325	0.206905
1	METH-ACETATE-PWY	-0.277682	-0.647846	-0.191593	0.12258	6.9777	0.0186976	0.484375	0.632506	0.76186	0.886873	0.913858
1	METHGLYUT-PWY	1.19192	2.02626	0.935436	-1.11061	1.90912	-0.436069	0.271309	0.424787	0.584728	0.0357598	0.142972
1	METHYLGALLATE-DEGRADATION-PWY	-10.2823	-10.8312	-9.19964	1.67945	5.40737	0.26215	0.370192	0.31763	0.443002	0.304136	0.394858
1	NAD-BIOSYNTHESIS-II	1.84843	2.37378	1.32521	-0.997254	1.72244	-0.513062	0.253606	0.0338995	0.129856	0.0179902	0.117848
1	NADSYN-PWY	-10.6988	-10.8703	-10.4492	0.42531	5.51031	0.0782961	0.461538	0.54994	0.672157	0.565727	0.634761
1	NAGLIPASYN-PWY	2.30307	2.36867	1.83715	-0.508665	1.70185	-0.301278	0.396158	0.287545	0.457489	0.309745	0.409806
1	NONMEVIPP-PWY	3.47034	3.54983	3.30821	-0.416257	1.25029	-0.298177	0.362981	0.0844232	0.207855	0.181642	0.286683
1	NONOXIPENT-PWY	4.34095	4.69878	3.82678	-0.688722	1.0502	-0.60232	0.257212	0.00598904	0.0936448	0.0157426	0.114554
1	OANTIGEN-PWY	3.30531	3.69461	2.81348	-0.783092	0.899406	-0.795134	0.191106	0.00125534	0.0683941	0.00290431	0.0896719
1	ORNARGDEG-PWY	1.21768	1.96675	0.734186	-1.07233	1.86141	-0.447413	0.245192	0.364909	0.528042	0.0222536	0.124582
1	ORNDEG-PWY	1.26633	2.09323	0.879602	-1.16843	2.1589	-0.421496	0.28125	0.324285	0.483714	0.0308633	0.137247
1	P101-PWY	-4.81587	-5.32578	-2.88375	2.00582	7.66517	0.263621	0.362981	0.330354	0.485114	0.178954	0.282473
1	P105-PWY	2.71457	2.86152	2.43995	-0.37688	0.90031	-0.270537	0.338942	0.762851	0.859472	0.099603	0.202022
1	P108-PWY	1.60964	1.36453	2.21385	0.524242	2.0447	0.223734	0.387019	0.279337	0.44687	0.29253	0.39446
1	P122-PWY	-0.368068	-0.616679	0.0321296	0.407992	3.46624	0.0774156	0.447115	0.650051	0.778282	0.690195	0.754585
1	P124-PWY	-0.183434	-0.4216	0.21777	0.309757	3.85268	0.0553188	0.463385	0.764458	0.857246	0.706367	0.767887
1	P125-PWY	-1.25473	-2.01258	-0.543045	1.18172	2.75553	0.399671	0.322929	0.10093	0.234144	0.0921357	0.196091
1	P161-PWY	3.32314	3.8862	2.95763	-0.820751	0.963143	-0.748952	0.197115	0.00119932	0.0683871	0.00203419	0.0866356
1	P162-PWY	-4.47973	-5.86604	-4.20399	1.07556	8.70479	0.131805	0.397837	0.633693	0.75526	0.409704	0.501591
1	P163-PWY	-10.5007	-10.8362	-9.93777	1.07871	6.22944	0.165655	0.420168	0.400395	0.533184	0.440581	0.519775
1	P164-PWY	1.66407	1.74047	1.60634	-0.110804	1.85611	-0.0480748	0.477791	0.718129	0.831881	0.796292	0.841571
1	P184-PWY	-10.2703	-10.808	-9.17681	1.72328	5.28965	0.296801	0.365385	0.277553	0.403678	0.252745	0.346484
1	P221-PWY	-2.95599	-3.17719	-2.02227	0.531465	9.20836	0.0609796	0.467548	0.728158	0.826057	0.734313	0.787412
1	P23-PWY	2.64966	2.7565	2.45037	-0.350682	0.766209	-0.380914	0.302885	0.274259	0.442179	0.0774026	0.182911
1	P261-PWY	-10.7671	-10.9766	-10.4389	0.559139	5.1403	0.100661	0.445378	0.485348	0.60562	0.509907	0.583094
1	P281-PWY	-9.01631	-9.43881	-8.10692	1.34238	7.3688	0.183457	0.382212	0.454577	0.594008	0.418971	0.505814
1	P381-PWY	-10.4598	-10.7946	-9.75757	1.20958	6.32218	0.174754	0.404562	0.360557	0.49879	0.399515	0.482449
1	P4-PWY	3.20451	3.37363	2.81016	-0.53308	0.700433	-0.678658	0.21875	0.00540979	0.0892695	0.00834608	0.100782
1	P42-PWY	2.96006	3.03118	2.87227	-0.201469	1.2404	-0.155234	0.429087	0.612313	0.76551	0.543803	0.629261
1	P441-PWY	3.131	3.33842	2.73586	-0.6075	0.798618	-0.733691	0.203125	0.00254688	0.0725492	0.00409086	0.0921087
1	P461-PWY	2.24691	2.58026	1.77578	-0.882144	1.15891	-0.706634	0.217548	0.00766349	0.0957194	0.0072118	0.0991346
1	P562-PWY	-1.90731	-2.61784	-1.04098	1.89323	2.44404	0.644909	0.198317	0.00556093	0.0830735	0.00370771	0.0897143
1	PANTO-PWY	3.31691	3.60052	2.8988	-0.70049	1.05579	-0.62326	0.258413	0.00925361	0.0972991	0.016742	0.116281
1	PANTOSYN-PWY	3.29389	3.62387	3.01567	-0.656849	1.04802	-0.566652	0.260504	0.0110692	0.0976377	0.0235191	0.126588
1	PENTOSE-P-PWY	2.98818	3.09054	2.84809	-0.301279	1.1245	-0.257895	0.359375	0.154013	0.306173	0.216964	0.321104
1	PEPTIDOGLYCANSYN-PWY	3.61486	3.85405	3.46724	-0.481808	1.14052	-0.370061	0.322115	0.0336775	0.13006	0.0875572	0.190986
1	PHOSLIPSYN-PWY	3.90302	4.10832	3.6419	-0.589981	0.951357	-0.539117	0.258413	0.00804325	0.0965624	0.0196238	0.120811
1	POLYAMINSYN3-PWY	-0.310544	-0.509683	0.0545877	0.663019	2.34524	0.198527	0.387755	0.645977	0.771502	0.26105	0.365222
1	POLYAMSYN-PWY	2.03923	2.43427	1.62009	-0.807737	1.29847	-0.591226	0.254808	0.0185824	0.106227	0.0126672	0.108427
1	POLYISOPRENSYN-PWY	3.2348	3.61678	2.98585	-0.674035	1.11659	-0.575792	0.261705	0.0122726	0.098069	0.0315897	0.13788
1	PPGPPMET-PWY	2.0774	2.59241	1.63185	-0.805101	1.63734	-0.336389	0.32533	0.751815	0.849585	0.101123	0.203236
1	PROTOCATECHUATE-ORTHO-CLEAVAGE-PWY	-10.3395	-10.8365	-9.36782	1.68689	5.69051	0.267071	0.376202	0.291465	0.425342	0.297864	0.388769
1	PRPP-PWY	3.13099	3.276	2.83209	-0.424259	0.756122	-0.56203	0.272509	0.0144841	0.100264	0.0248314	0.12856
1	PWY-1269	2.48344	2.55496	1.86001	-0.611701	1.74205	-0.340062	0.378606	0.21073	0.368679	0.253853	0.358033
1	PWY-181	-10.348	-10.8889	-9.1931	1.88457	6.25174	0.27726	0.352163	0.219997	0.349752	0.223433	0.31984
1	PWY-1861	2.09377	2.27012	1.98949	-0.351425	1.33024	-0.17034	0.391357	0.847958	0.909314	0.325229	0.424677
1	PWY-2941	1.21131	1.28389	1.14365	-0.00840835	1.39798	-0.00400412	0.498199	0.792077	0.875448	0.926197	0.943676
1	PWY-2942	3.75381	4.03222	3.5719	-0.591632	1.04925	-0.483829	0.290865	0.028327	0.125145	0.0630146	0.171658
1	PWY-3001	3.67186	3.94041	3.53087	-0.469535	1.02566	-0.426964	0.323317	0.0431021	0.139314	0.118583	0.218985
1	PWY-3781	0.400796	-0.606185	1.74214	2.73997	4.27136	0.516858	0.210084	0.00239649	0.0718951	0.00340364	0.0896307
1	PWY-4361	-9.9982	-10.2135	-9.60891	0.579436	7.32065	0.0865681	0.456731	0.616379	0.736644	0.592407	0.659598
1	PWY-4722	-10.7501	-10.8157	-10.6571	-0.0240856	4.63132	-0.0028966	0.496394	0.551416	0.68099	0.590544	0.658712
1	PWY-4984	0.375432	0.449974	-0.690926	-0.788717	3.49512	-0.190029	0.396635	0.508442	0.668217	0.373772	0.471166
1	PWY-5005	-0.820378	-1.65029	0.328739	1.55071	2.68678	0.414783	0.27371	0.217073	0.362108	0.0319972	0.138558
1	PWY-5022	0.735006	0.318213	1.01009	0.57163	1.08092	0.478839	0.298077	0.0758039	0.194395	0.068942	0.17616
1	PWY-5028	-8.13834	-9.26462	-1.78072	3.20985	7.99811	0.448904	0.296875	0.119411	0.244388	0.0779497	0.181644
1	PWY-5088	-1.01659	-6.85846	0.373274	2.2423	9.03585	0.436947	0.253301	0.0284005	0.121614	0.0158585	0.113756
1	PWY-5097	3.60192	3.7222	3.4798	-0.389144	1.04173	-0.345166	0.334934	0.0751171	0.192331	0.131076	0.231683
1	PWY-5100	3.58894	3.96705	3.22406	-0.757975	1.33276	-0.517273	0.296519	0.0169757	0.103184	0.0537117	0.163366
1	PWY-5101	3.87352	4.07086	3.78149	-0.377319	1.1286	-0.282644	0.371394	0.18851	0.343492	0.249981	0.353663
1	PWY-5103	3.63422	3.91751	3.53357	-0.420518	1.14873	-0.3309	0.35054	0.169155	0.322657	0.214469	0.320455
1	PWY-5104	3.69851	3.75489	3.29652	-0.271342	1.17991	-0.222135	0.407452	0.188328	0.343424	0.326726	0.425617
1	PWY-5121	3.35448	3.55558	3.08332	-0.439421	1.20381	-0.326728	0.360577	0.06792	0.180242	0.178832	0.283788
1	PWY-5154	2.61014	2.78404	2.15397	-0.521609	1.03582	-0.500547	0.307692	0.0521222	0.153359	0.0550621	0.164121
1	PWY-5177	-1.34242	-2.24923	0.0342658	1.56677	7.01167	0.239702	0.307323	0.202001	0.350254	0.0737867	0.179781
1	PWY-5180	-1.62617	-1.96354	-0.386165	1.51398	8.62795	0.173997	0.340144	0.48938	0.64019	0.140259	0.244244
1	PWY-5182	-1.63117	-1.94751	-0.368006	1.44637	8.84176	0.166164	0.35054	0.531492	0.672275	0.149787	0.25344
1	PWY-5188	2.65788	2.75718	2.4602	-0.21945	0.863498	-0.229942	0.38101	0.169213	0.321613	0.238669	0.341922
1	PWY-5189	2.63757	2.94937	2.41655	-0.345133	0.953714	-0.345003	0.324519	0.0765344	0.194469	0.122726	0.223721
1	PWY-5265	0.945718	0.2518	1.23224	0.662729	6.21408	0.0945111	0.40096	0.573191	0.717548	0.323686	0.423591
1	PWY-5304	-0.684298	-0.798308	-0.450416	0.369796	2.78308	0.120364	0.441106	0.37109	0.546329	0.526205	0.614655
1	PWY-5345	2.48266	2.54149	2.44592	-0.0845735	0.846919	-0.0914203	0.455529	0.465452	0.639059	0.621681	0.696076
1	PWY-5347	3.43697	3.60268	2.91341	-0.443769	0.838996	-0.495844	0.301683	0.0348365	0.130716	0.04005	0.147799
1	PWY-5384	2.81211	3.50346	2.33879	-1.04121	1.08619	-0.897086	0.163265	0.000284323	0.0653412	0.000754488	0.0791815
1	PWY-5415	-2.41459	-2.6153	-1.3501	1.73064	8.0034	0.208265	0.32533	0.437198	0.591795	0.108926	0.213487
1	PWY-5417	-10.2373	-10.8202	-9.12665	1.97188	5.30807	0.349186	0.338942	0.254013	0.383536	0.237877	0.33373
1	PWY-5419	-4.68864	-5.1154	-2.76012	2.15487	7.55711	0.262671	0.348558	0.3653	0.512888	0.176259	0.280051
1	PWY-5420	-4.03326	-4.70371	-2.30392	1.91722	7.93163	0.230491	0.354142	0.397983	0.547915	0.176266	0.280595
1	PWY-5431	-10.298	-10.8315	-9.1738	1.80708	5.33682	0.289033	0.366587	0.295298	0.421993	0.263984	0.355494
1	PWY-5484	3.54973	3.68033	3.3328	-0.437207	0.912383	-0.450754	0.310924	0.032272	0.128541	0.0725425	0.178196
1	PWY-5505	2.51552	2.60636	2.47498	-0.00929998	2.32276	-0.00360597	0.497596	0.653065	0.787	0.892782	0.919227
1	PWY-5507	-10.3653	-10.7705	-9.67137	1.26775	6.24583	0.1982	0.393758	0.369951	0.506849	0.375578	0.460897
1	PWY-5509	2.94015	3.20541	2.56678	-0.629047	1.59571	-0.353426	0.326531	0.122808	0.268716	0.127856	0.229044
1	PWY-5647	-10.779	-10.9098	-10.5034	0.27139	4.93866	0.0464528	0.47419	0.532382	0.663027	0.576844	0.646512
1	PWY-5651	-10.6623	-10.8537	-10.2735	0.680909	5.49897	0.0997062	0.44898	0.513316	0.64153	0.51005	0.585809
1	PWY-5654	-10.6577	-10.7433	-10.4586	0.355491	6.03884	0.0569522	0.472356	0.579825	0.692833	0.557009	0.627845
1	PWY-5655	-10.8462	-10.8356	-10.8622	-0.0896497	4.9582	-0.0121176	0.493397	0.517354	0.642965	0.529518	0.603057
1	PWY-5659	2.80499	2.74667	3.02761	-0.0964035	1.58033	-0.0539671	0.478992	0.559348	0.725954	0.863002	0.894797
1	PWY-5667	4.00771	4.2363	3.85814	-0.581296	0.990281	-0.495091	0.280048	0.0128061	0.0982805	0.0361255	0.144553
1	PWY-5676	-0.696344	-1.12574	-0.477497	-0.171528	9.88093	-0.0209505	0.473558	0.697813	0.81081	0.74589	0.798102
1	PWY-5677	-9.65396	-9.55198	-9.80349	-0.385823	6.91164	-0.0585089	0.473558	0.581607	0.704884	0.601407	0.669016
1	PWY-5686	3.7223	3.93999	3.38877	-0.536213	1.17004	-0.413194	0.302885	0.0333143	0.129782	0.0719466	0.178603
1	PWY-5695	3.62261	3.73104	3.08965	-0.493814	0.974197	-0.45659	0.282113	0.0317006	0.128351	0.0496126	0.158586
1	PWY-5705	0.153589	0.437513	-0.791741	-1.16394	1.8464	-0.285665	0.259304	0.116326	0.253477	0.0209973	0.12278
1	PWY-5741	-9.67421	-10.0526	-8.98209	1.20276	7.18345	0.168392	0.428571	0.428191	0.568671	0.422497	0.507215
1	PWY-5747	-0.695315	0.170168	-0.877376	-0.654864	1.7695	-0.233265	0.357743	0.822189	0.893872	0.20848	0.313894
1	PWY-5837	2.04808	2.17213	1.68794	-0.281453	1.36734	-0.162959	0.42377	0.734103	0.840693	0.496544	0.58667
1	PWY-5838	2.22639	2.29883	2.12189	-0.148246	1.13472	-0.133339	0.438175	0.621432	0.770487	0.546409	0.63144
1	PWY-5840	2.20486	2.2785	2.1227	-0.15473	1.06437	-0.141321	0.446579	0.682394	0.808591	0.620171	0.695395
1	PWY-5845	2.12837	2.27047	2.0158	-0.377962	1.32391	-0.163089	0.396635	0.880675	0.929661	0.316327	0.416262
1	PWY-5850	2.12579	2.27625	2.00497	-0.350812	1.29294	-0.180564	0.384154	0.883075	0.930965	0.317763	0.418281
1	PWY-5855	1.33843	2.21602	1.06229	-0.95184	1.35298	-0.535773	0.247299	0.505445	0.653255	0.0119605	0.106819
1	PWY-5856	1.34564	2.21453	1.06385	-0.983244	1.2828	-0.583336	0.252101	0.543063	0.686813	0.0125684	0.107777
1	PWY-5857	1.33495	2.20622	1.06245	-0.988677	1.30013	-0.59607	0.234094	0.518368	0.666562	0.0125543	0.107642
1	PWY-5860	2.00855	2.13977	1.70921	-0.421325	1.48874	-0.177614	0.367347	0.873256	0.925158	0.234066	0.338857
1	PWY-5861	2.11255	2.16917	2.0532	-0.167856	1.27155	-0.123437	0.447115	0.744399	0.846175	0.658023	0.727535
1	PWY-5862	2.00655	2.12885	1.70962	-0.386986	1.36968	-0.169368	0.366587	0.870441	0.922864	0.229811	0.334413
1	PWY-5863	2.0613	2.17841	1.79316	-0.28687	1.19418	-0.20233	0.411765	0.629044	0.776406	0.396308	0.492626
1	PWY-5896	2.12577	2.27066	2.00232	-0.323568	1.25404	-0.147252	0.396635	0.879305	0.928672	0.313581	0.413287
1	PWY-5897	2.21813	2.29437	2.12725	-0.133885	1.12612	-0.100477	0.450721	0.718167	0.830855	0.6725	0.738738
1	PWY-5898	2.2164	2.2969	2.12202	-0.0966324	1.11047	-0.0869698	0.467548	0.710682	0.825919	0.678957	0.74424
1	PWY-5899	2.2147	2.29653	2.12589	-0.104964	1.11468	-0.100319	0.463385	0.719955	0.832549	0.689951	0.753187
1	PWY-5910	-0.0652955	-0.331327	0.253045	0.685401	2.8206	0.162249	0.352941	0.23761	0.401063	0.201503	0.307221
1	PWY-5913	3.15516	3.46524	2.65697	-0.80771	0.952816	-0.812154	0.20048	0.000975114	0.0679543	0.00349369	0.0905948
1	PWY-5918	2.16812	2.25184	1.90738	-0.217602	0.906897	-0.185611	0.43149	0.654102	0.791258	0.468243	0.559794
1	PWY-5920	0.61033	-0.22656	1.06684	0.995626	1.81018	0.422361	0.269231	0.0198817	0.109778	0.0311387	0.137368
1	PWY-5971	2.84705	3.0301	2.6218	-0.253178	1.17169	-0.101086	0.439904	0.553963	0.718241	0.518536	0.607726
1	PWY-5973	3.90443	4.15163	3.75862	-0.685255	1.00138	-0.537842	0.255702	0.014037	0.0991544	0.0291789	0.135046
1	PWY-5989	3.0671	3.29603	2.76538	-0.48738	1.41829	-0.312414	0.345738	0.193242	0.349422	0.136379	0.237771
1	PWY-6071	-9.29815	-9.00824	-9.70835	-0.531527	7.12902	-0.0678028	0.454982	0.608005	0.730419	0.635484	0.69881
1	PWY-6121	3.65163	3.88239	3.53988	-0.490733	1.04707	-0.376076	0.322929	0.0399312	0.135054	0.084276	0.188747
1	PWY-6122	3.58222	3.79129	3.47949	-0.47242	1.09552	-0.370697	0.325721	0.0544531	0.155695	0.115391	0.215785
1	PWY-6123	3.55936	3.75876	3.39857	-0.552383	1.12563	-0.415351	0.321729	0.046612	0.143909	0.0967863	0.198362
1	PWY-6125	3.30184	3.32566	3.26973	-0.19591	0.944656	-0.189779	0.409856	0.29313	0.463641	0.355509	0.453338
1	PWY-6126	3.88382	4.13851	3.63897	-0.539072	1.10533	-0.423724	0.326531	0.0281537	0.125007	0.0714337	0.178723
1	PWY-6147	3.25132	3.39946	2.88372	-0.514094	1.1387	-0.434406	0.322929	0.0406626	0.135644	0.0798867	0.185112
1	PWY-6151	3.44531	3.7525	3.06453	-0.625129	1.13273	-0.520253	0.286915	0.0157902	0.101384	0.0399926	0.149049
1	PWY-6163	3.65089	3.87869	3.49136	-0.519047	1.09718	-0.445158	0.310924	0.0359501	0.131396	0.0901842	0.193228
1	PWY-6182	-10.3045	-10.8068	-9.42894	1.58167	5.17981	0.293772	0.370948	0.286011	0.417243	0.273506	0.366816
1	PWY-621	3.78636	4.20022	3.44673	-0.675032	1.17749	-0.553878	0.279712	0.00933978	0.0970684	0.0324743	0.139927
1	PWY-6263	-10.1438	-10.3851	-9.83109	0.51135	8.28656	0.0598368	0.468187	0.677106	0.786841	0.627716	0.692597
1	PWY-6269	2.9702	3.24345	2.59377	-0.61125	1.48069	-0.382889	0.338942	0.0980329	0.230399	0.108996	0.209347
1	PWY-6277	3.58419	3.79392	3.47791	-0.450802	1.10455	-0.384859	0.336134	0.0537318	0.154561	0.113388	0.214039
1	PWY-6282	3.1008	3.37116	2.7605	-0.564013	1.32016	-0.370219	0.314904	0.136497	0.285419	0.0921956	0.194761
1	PWY-6317	3.54278	3.67326	3.05572	-0.717969	1.13023	-0.542334	0.265625	0.01071	0.0975973	0.0235803	0.126771
1	PWY-6338	-10.2958	-10.9076	-9.23182	1.80591	5.30878	0.300058	0.355342	0.277467	0.399871	0.253629	0.347516
1	PWY-6353	2.63674	2.97782	2.30724	-0.572619	1.03555	-0.440837	0.264106	0.579836	0.717905	0.023446	0.12605
1	PWY-6383	-2.06849	-2.89811	-0.449589	2.607	5.25174	0.531872	0.185096	0.0382449	0.133599	0.00283077	0.0883278
1	PWY-6385	3.59185	3.82728	3.43497	-0.512495	1.09119	-0.46283	0.308894	0.0317699	0.128787	0.0851066	0.189567
1	PWY-6386	3.59944	3.83184	3.45229	-0.512712	1.12222	-0.38723	0.328125	0.0364818	0.131662	0.0975509	0.198708
1	PWY-6387	3.63318	3.86999	3.4761	-0.494514	1.08328	-0.421973	0.305288	0.0329979	0.129385	0.0860418	0.189966
1	PWY-6396	-0.950318	-1.53685	-0.311456	1.10254	3.32752	0.301111	0.314526	0.0479708	0.149637	0.0954328	0.199026
1	PWY-6397	-10.3526	-10.5493	-10.1741	0.364872	5.41704	0.0631531	0.47476	0.571689	0.692109	0.589511	0.657657
1	PWY-6467	2.2441	2.29728	1.76964	-0.518261	1.7384	-0.303135	0.385817	0.264322	0.431547	0.300709	0.401962
1	PWY-6470	-0.843898	-1.04021	-0.703887	0.482594	4.48651	0.079137	0.421369	0.763172	0.85569	0.560009	0.643499
1	PWY-6471	1.81944	1.69739	1.88786	0.0489286	1.42351	0.0229595	0.492197	0.427824	0.60547	0.94473	0.958381
1	PWY-6478	-0.719673	-1.14154	-0.357585	0.36889	5.4471	0.0727452	0.455529	0.638256	0.766255	0.627497	0.702611
1	PWY-6507	1.95179	2.03559	1.41498	-0.503627	2.03413	-0.208267	0.393758	0.308286	0.479882	0.322388	0.421884
1	PWY-6519	2.77086	3.11488	2.51126	-0.587097	1.40196	-0.37064	0.317308	0.144394	0.295119	0.0948201	0.197368
1	PWY-6545	0.892064	0.445404	1.27775	0.461509	2.5375	0.164922	0.447779	0.208855	0.370686	0.602424	0.681705
1	PWY-6562	-4.03143	-5.07916	-2.66274	2.17245	6.91837	0.295287	0.316106	0.212087	0.358146	0.0974866	0.202967
1	PWY-6572	-7.99098	-8.41995	-7.17594	0.81309	9.43593	0.0798454	0.459135	0.665045	0.784622	0.672987	0.733933
1	PWY-6588	1.69982	2.08638	0.480688	-1.50275	1.87248	-0.722134	0.19351	0.00177296	0.0695973	0.00266002	0.088724
1	PWY-6590	0.901311	0.577809	1.02512	-0.0284582	2.06547	-0.00672762	0.495192	0.510123	0.682071	0.952643	0.965041
1	PWY-6608	2.4994	2.69285	2.0451	-0.582156	1.41489	-0.366815	0.311298	0.120275	0.261216	0.058368	0.167659
1	PWY-6609	3.62513	4.01626	3.40404	-0.576754	1.25996	-0.435501	0.316927	0.020947	0.110066	0.0831039	0.187586
1	PWY-6612	3.42456	3.71371	3.10487	-0.560378	1.07658	-0.509802	0.286058	0.0153023	0.100596	0.0386489	0.146702
1	PWY-6628	3.14086	3.35188	2.96858	-0.420054	0.708417	-0.575564	0.282452	0.0223501	0.112851	0.0304448	0.135574
1	PWY-6629	2.99333	3.23736	2.67267	-0.574805	1.19318	-0.354474	0.27524	0.628659	0.763377	0.0314479	0.137744
1	PWY-6630	3.11496	3.34936	2.96742	-0.468783	0.681922	-0.606587	0.271309	0.0187684	0.106844	0.0278441	0.131669
1	PWY-6690	-9.43259	-9.19083	-9.7976	-0.300892	6.90393	-0.0448959	0.47476	0.671709	0.780875	0.668931	0.729225
1	PWY-6700	3.14547	3.40422	3.07631	-0.460177	1.20856	-0.364833	0.340936	0.0581371	0.162308	0.106834	0.207662
1	PWY-6703	2.79483	2.87571	2.45426	-0.457912	1.11813	-0.379902	0.32413	0.0883485	0.214158	0.091426	0.194913
1	PWY-6708	1.33786	2.21167	1.06027	-0.975634	1.36618	-0.565509	0.243698	0.521095	0.667873	0.0123031	0.107137
1	PWY-6728	-2.89106	-3.2974	-0.990744	1.53676	8.71347	0.179197	0.342548	0.466106	0.61421	0.175827	0.280314
1	PWY-6737	3.75208	3.95884	3.62579	-0.575348	1.29657	-0.416479	0.307323	0.0592618	0.164115	0.0729648	0.179528
1	PWY-6749	-1.70344	-1.55732	-1.83473	-0.881732	8.30777	-0.105881	0.447779	0.634669	0.763497	0.57944	0.659479
1	PWY-6876	-7.52796	-1.96602	-9.02409	-2.42668	10.2553	-0.234237	0.385817	0.254924	0.412311	0.331758	0.427941
1	PWY-6891	2.18551	2.47341	1.55862	-0.726402	1.0317	-0.59139	0.206483	0.00911312	0.096835	0.00365992	0.0914876
1	PWY-6892	2.89545	3.04139	2.50911	-0.595887	1.25058	-0.449871	0.301683	0.0393974	0.134477	0.0502389	0.159641
1	PWY-6895	2.57326	2.79219	2.29796	-0.488658	0.96631	-0.481648	0.288115	0.0579988	0.16212	0.050459	0.159385
1	PWY-6897	3.46537	3.68632	3.29296	-0.495954	1.04605	-0.44913	0.340144	0.0503722	0.149316	0.097174	0.198414
1	PWY-6901	2.51146	2.60781	2.30246	-0.403391	1.37935	-0.204706	0.38101	0.825633	0.897235	0.240682	0.344772
1	PWY-6969	3.17431	3.18487	3.07537	-0.348539	0.956684	-0.333013	0.378606	0.126273	0.272209	0.253211	0.356828
1	PWY-6992	-10.3539	-10.775	-9.39699	1.79893	5.74832	0.292896	0.36899	0.328614	0.458556	0.316788	0.405648
1	PWY-7003	0.123968	-0.312067	0.455183	0.772971	2.2796	0.298431	0.293269	0.120025	0.261852	0.0557439	0.164796
1	PWY-7007	-4.54352	-5.0676	-2.60985	2.22172	7.58855	0.280703	0.352163	0.370362	0.518691	0.173657	0.277384
1	PWY-7013	-1.42389	-2.42568	-0.948668	1.02637	5.28879	0.183047	0.379808	0.269181	0.428774	0.267949	0.371448
1	PWY-7090	-9.98436	-9.81251	-10.2072	-0.34578	6.31437	-0.0503276	0.475962	0.627511	0.746588	0.619014	0.684109
1	PWY-7094	-0.0771587	-1.87454	0.765199	1.4975	9.33157	0.193196	0.302521	0.236594	0.389049	0.0688771	0.174894
1	PWY-7097	-10.2654	-10.8597	-9.26391	1.88186	5.19776	0.328759	0.346939	0.253726	0.381284	0.237015	0.331711
1	PWY-7098	-10.3581	-10.8697	-9.31731	1.69241	5.22393	0.295027	0.356971	0.280981	0.415221	0.266648	0.361766
1	PWY-7111	3.9335	4.14974	3.69129	-0.380817	1.05715	-0.309888	0.364183	0.141812	0.291853	0.154762	0.258008
1	PWY-7184	2.97694	3.08917	2.78843	-0.25348	0.841986	-0.311286	0.375	0.216834	0.374953	0.233108	0.337252
1	PWY-7187	3.12231	3.28486	2.87351	-0.346674	0.842738	-0.385227	0.317308	0.0345923	0.130269	0.0745201	0.180357
1	PWY-7196	3.24859	3.2669	3.22928	-0.17708	0.94346	-0.166171	0.41226	0.356619	0.532791	0.400277	0.496209
1	PWY-7197	2.80822	2.89649	2.67279	-0.206215	1.03386	-0.183098	0.413462	0.447937	0.624079	0.422912	0.518013
1	PWY-7198	-6.55319	-5.83722	-6.93443	-0.000834294	10.0671	-8.38746e-05	0.5	0.809355	0.88407	0.815046	0.855069
1	PWY-7199	3.24408	3.49511	3.06062	-0.453524	1.10491	-0.343241	0.33774	0.0426849	0.138568	0.130307	0.231293
1	PWY-7200	2.86147	3.10524	2.70666	-0.258394	0.895637	-0.294002	0.366587	0.128309	0.275	0.179236	0.283602
1	PWY-7208	3.77748	3.96024	3.62193	-0.46934	1.1415	-0.347211	0.341346	0.0516701	0.151487	0.124315	0.224372
1	PWY-7210	-6.54053	-5.80619	-7.13306	-0.580023	10.4986	-0.0500562	0.469952	0.776464	0.863775	0.770703	0.817275
1	PWY-7211	2.85678	2.97155	2.56816	-0.414978	0.821413	-0.493335	0.290516	0.034268	0.129633	0.0497121	0.158629
1	PWY-7219	3.78228	4.00265	3.60269	-0.522194	1.15268	-0.384566	0.332933	0.0383218	0.133559	0.0922254	0.195026
1	PWY-722	-10.3155	-10.8063	-9.31754	1.67762	5.25006	0.288405	0.368547	0.321851	0.452697	0.307934	0.3969
1	PWY-7220	4.14508	4.51573	3.78414	-0.751906	1.16878	-0.572273	0.28726	0.0183996	0.105324	0.0446672	0.153384
1	PWY-7221	3.59289	3.82696	3.47627	-0.482659	1.11427	-0.388689	0.342137	0.050294	0.149364	0.116926	0.216805
1	PWY-7222	4.15312	4.51655	3.78097	-0.649321	1.17934	-0.509305	0.289663	0.0184703	0.10546	0.0449891	0.15394
1	PWY-7228	3.21876	3.24461	3.1938	-0.200447	0.953511	-0.200483	0.408654	0.361147	0.537405	0.411193	0.50687
1	PWY-7229	3.95381	4.21951	3.6932	-0.570826	1.11704	-0.455159	0.308894	0.0274038	0.123422	0.0693529	0.176935
1	PWY-7234	2.91656	3.08758	2.55152	-0.525834	0.850201	-0.549888	0.256903	0.00923705	0.0967629	0.0170489	0.116169
1	PWY-7237	-0.0817049	-0.801312	0.686349	1.46259	2.19018	0.573932	0.265306	0.0186579	0.107114	0.0197311	0.121215
1	PWY-7242	2.92314	3.01262	2.55394	-0.660871	1.44537	-0.413244	0.333734	0.102558	0.238041	0.134012	0.23577
1	PWY-7254	2.61353	2.72817	2.17495	-0.302737	1.07892	-0.240598	0.387755	0.606509	0.76013	0.301627	0.40214
1	PWY-7255	-4.58694	-5.13559	-2.64281	1.89671	7.41461	0.251865	0.347356	0.392398	0.543661	0.172894	0.276873
1	PWY-7315	2.31951	2.60203	1.38432	-0.984969	1.06993	-0.836692	0.176683	0.00268002	0.0729794	0.00129572	0.0830566
1	PWY-7323	1.67865	1.86279	1.31275	-0.279978	1.95568	-0.146403	0.43149	0.717208	0.83097	0.606525	0.684832
1	PWY-7328	1.68223	2.05626	1.43186	-0.479128	1.26343	-0.313057	0.353365	0.274835	0.442699	0.196803	0.302143
1	PWY-7332	-4.20372	-4.36087	-2.87044	0.771755	7.96698	0.0899056	0.444712	0.684333	0.797385	0.654417	0.719418
1	PWY-7371	-10.1204	-10.3657	-9.76866	0.600959	7.37948	0.0810139	0.466346	0.645733	0.761452	0.59253	0.662887
1	PWY-7374	-10.2159	-10.4618	-9.81904	0.773659	6.8895	0.109434	0.440576	0.591617	0.709184	0.575252	0.643971
1	PWY-7376	-9.72355	-10.1538	-8.84058	1.65289	8.4675	0.185755	0.382953	0.346123	0.495632	0.338731	0.430032
1	PWY-7377	0.518812	0.586835	0.469528	-0.275558	4.45977	-0.0348496	0.478992	0.706158	0.81929	0.81582	0.857396
1	PWY-7391	-10.315	-10.4743	-10.0569	0.5494	6.39141	0.0733224	0.469952	0.54733	0.682198	0.561085	0.633346
1	PWY-7392	2.88801	3.07277	2.61235	-0.471423	1.21605	-0.310571	0.361345	0.114515	0.256684	0.155096	0.258203
1	PWY-7400	3.34202	3.56796	2.94695	-0.561113	0.929489	-0.540238	0.286915	0.0116243	0.0979766	0.0384834	0.14589
1	PWY-7431	-4.24438	-7.07314	-2.08561	3.86424	6.64648	0.618304	0.210337	0.0196639	0.104752	0.00581152	0.0942456
1	PWY-7446	-1.14196	-0.181483	-1.47754	-1.12825	2.72264	-0.232442	0.294471	0.227642	0.388253	0.0703138	0.17765
1	PWY-7456	0.331122	0.495316	0.140307	-0.281865	8.64916	-0.0338659	0.450721	0.656127	0.778681	0.61748	0.693202
1	PWY-7527	-10.2644	-10.357	-10.1856	0.24271	7.4655	0.0294429	0.483173	0.634017	0.74915	0.582942	0.652574
1	PWY-7539	3.25516	3.44064	2.91452	-0.492183	1.16654	-0.412474	0.313325	0.0411833	0.13647	0.0825809	0.187164
1	PWY-7560	3.46953	3.54978	3.30353	-0.34678	1.21854	-0.270349	0.368547	0.0846068	0.20786	0.18236	0.287484
1	PWY-7663	3.96713	4.15897	3.83225	-0.64469	1.11858	-0.478629	0.3125	0.0306488	0.127609	0.0646518	0.172646
1	PWY-7664	3.16611	3.42478	2.85937	-0.515739	1.26084	-0.39892	0.28726	0.0891377	0.215704	0.0512244	0.159487
1	PWY-841	3.38103	3.40503	3.32706	-0.297193	0.926881	-0.278791	0.37575	0.170536	0.323957	0.265718	0.368302
1	PWY-922	-0.504751	-0.76967	-0.188327	0.679163	2.98253	0.162046	0.366146	0.243853	0.408075	0.19351	0.2991
1	PWY0-1061	3.25096	3.68895	2.97269	-0.716323	0.761019	-0.914886	0.166867	0.000565442	0.0660664	0.000652684	0.078915
1	PWY0-1241	1.39631	1.81819	1.01967	-0.662751	1.76792	-0.283044	0.350962	0.756008	0.852273	0.127621	0.228834
1	PWY0-1261	3.23183	3.39832	2.96108	-0.529501	0.853304	-0.562176	0.221154	0.851862	0.912675	0.0115508	0.105925
1	PWY0-1277	-9.35742	-9.11001	-9.64885	-0.498441	7.75356	-0.0622517	0.465144	0.634059	0.754066	0.645098	0.709868
1	PWY0-1296	3.21363	3.69794	2.8404	-0.778519	1.14085	-0.676581	0.248499	0.00302361	0.0749015	0.01247	0.108707
1	PWY0-1297	3.11592	3.66597	2.7471	-0.829888	1.05815	-0.707857	0.22476	0.00178883	0.0695255	0.00749991	0.099086
1	PWY0-1298	3.03731	3.42824	2.7203	-0.613549	0.965706	-0.565719	0.259304	0.00598909	0.0930322	0.017117	0.116385
1	PWY0-1319	4.00895	4.24034	3.8588	-0.593821	0.953797	-0.540654	0.267707	0.0128239	0.098356	0.0364762	0.144476
1	PWY0-1338	0.901988	1.76944	0.458794	-1.33293	2.20141	-0.427256	0.252404	0.214769	0.371687	0.0157667	0.114085
1	PWY0-1415	1.58937	2.16061	1.37413	-0.513498	1.28727	-0.391199	0.332533	0.199543	0.356222	0.108806	0.210571
1	PWY0-1479	2.15281	2.35199	1.79527	-0.41199	1.04549	-0.282259	0.352941	0.801634	0.882835	0.167211	0.271322
1	PWY0-1533	1.35678	2.11699	1.10036	-1.13159	1.90567	-0.39943	0.262905	0.337099	0.502941	0.0321302	0.139246
1	PWY0-1586	3.31586	3.49765	2.91671	-0.594069	0.976981	-0.608521	0.245192	0.0138501	0.099263	0.0184045	0.118818
1	PWY0-162	3.29893	3.33552	3.03635	-0.301596	0.926766	-0.302666	0.369748	0.175219	0.329149	0.275723	0.377314
1	PWY0-166	3.14561	3.3073	2.90676	-0.345109	0.811765	-0.433511	0.32413	0.040559	0.136142	0.0786478	0.183173
1	PWY0-321	-9.38107	-9.10731	-9.72955	-0.460222	7.43291	-0.0562845	0.464586	0.630702	0.752313	0.668197	0.728654
1	PWY0-41	-0.718199	0.0989609	-1.10014	-0.988765	2.51113	-0.189701	0.305288	0.262198	0.426366	0.0607334	0.168477
1	PWY0-42	-0.780999	0.0969035	-1.00717	-0.837709	2.04241	-0.214859	0.338535	0.552562	0.699159	0.120253	0.222475
1	PWY0-781	3.09644	3.29619	2.7983	-0.421843	0.695571	-0.588566	0.248798	0.00881477	0.0962066	0.0165668	0.115121
1	PWY0-845	2.61951	2.81528	2.13238	-0.580845	1.05596	-0.55922	0.272509	0.0344387	0.130195	0.030785	0.136887
1	PWY0-862	3.26202	3.56656	2.7507	-0.824057	1.26064	-0.594608	0.238896	0.0180679	0.105024	0.0092293	0.102806
1	PWY1G-0	-4.88213	-5.35652	-3.31089	2.00689	6.79585	0.287114	0.359375	0.399054	0.552501	0.206938	0.309998
1	PWY490-3	0.42828	0.0745657	0.635642	0.0636024	3.75568	0.0102331	0.496394	0.825777	0.89587	0.965653	0.974447
1	PWY4FS-7	3.8012	4.01809	3.38021	-0.643401	0.898254	-0.64479	0.243698	0.00399351	0.0805139	0.0113635	0.106979
1	PWY4FS-8	3.79926	4.0178	3.38565	-0.621112	0.911037	-0.571321	0.2497	0.00398692	0.0812483	0.0111512	0.106297
1	PWYG-321	3.12109	3.37874	2.89596	-0.457574	1.40564	-0.203705	0.361345	0.844821	0.909059	0.180251	0.285206
1	PYRIDNUCSAL-PWY	3.15375	3.23105	2.93271	-0.441982	1.29575	-0.328531	0.339736	0.0771144	0.19571	0.114113	0.214538
1	PYRIDNUCSYN-PWY	3.28727	3.57007	2.85399	-0.732046	1.28888	-0.573015	0.271309	0.0131802	0.0987437	0.027129	0.131891
1	PYRIDOXSYN-PWY	2.26752	2.38437	1.57066	-0.68742	1.18177	-0.517718	0.318127	0.0543918	0.156859	0.0613455	0.169789
1	REDCITCYC	2.50091	2.57105	2.38791	-0.0626652	0.92636	-0.0489939	0.475962	0.530835	0.698696	0.857085	0.888975
1	RHAMCAT-PWY	2.47418	2.7292	2.08187	-0.887555	1.51479	-0.562468	0.259304	0.0191043	0.106352	0.0218453	0.123523
1	RIBOSYN2-PWY	3.37427	3.60165	3.2265	-0.435611	1.0653	-0.390988	0.333734	0.0414297	0.136873	0.102638	0.203366
1	RUMP-PWY	1.41891	1.4404	1.32915	-0.265292	1.31895	-0.133124	0.421369	0.839415	0.906321	0.468758	0.560973
1	SALVADEHYPOX-PWY	2.45483	2.67047	2.02172	-0.646991	1.34641	-0.317203	0.307323	0.520893	0.669856	0.0630474	0.171924
1	SER-GLYSYN-PWY	3.51142	3.79786	3.32691	-0.518186	1.09792	-0.438324	0.308523	0.0361083	0.131645	0.0704985	0.17712
1	SO4ASSIM-PWY	2.44427	2.62686	1.92908	-0.28839	1.26944	-0.236489	0.432173	0.399424	0.576859	0.463498	0.557254
1	SULFATE-CYS-PWY	2.67472	2.84752	2.54584	-0.242862	0.869092	-0.286473	0.384615	0.194398	0.349715	0.230329	0.334758
1	TCA	3.25992	3.29501	2.98191	-0.423003	0.871429	-0.489667	0.322115	0.0608344	0.166912	0.110147	0.21171
1	TCA-GLYOX-BYPASS	2.37017	2.73266	2.12006	-0.564056	1.22026	-0.31579	0.320528	0.868171	0.922287	0.0968895	0.199726
1	TEICHOICACID-PWY	0.533875	0.329944	0.842403	0.678784	1.51454	0.399623	0.305288	0.0620166	0.171216	0.0713181	0.178501
1	THISYN-PWY	2.81476	2.93267	2.55876	-0.381819	1.10562	-0.299405	0.357743	0.138838	0.288411	0.162876	0.267042
1	THREOCAT-PWY	-8.18473	-9.0694	-3.39252	1.89381	8.87874	0.200731	0.365385	0.317118	0.474185	0.240193	0.341165
1	THRESYN-PWY	3.67783	4.03903	3.45512	-0.633491	1.05649	-0.528961	0.283654	0.0111957	0.0977345	0.0360417	0.14378
1	TRNA-CHARGING-PWY	3.64831	3.84116	3.46366	-0.500478	1.10935	-0.403976	0.326923	0.0358807	0.131389	0.0875958	0.191112
1	TRPSYN-PWY	3.46656	3.71056	3.37099	-0.425687	1.13921	-0.322171	0.364183	0.188331	0.343228	0.229589	0.335295
1	TYRFUMCAT-PWY	-3.36274	-5.11578	-1.82965	2.36077	6.71014	0.382603	0.258413	0.144976	0.278344	0.0238329	0.126127
1	UBISYN-PWY	1.3336	2.18115	1.08441	-0.987961	1.3604	-0.61607	0.236779	0.495823	0.648104	0.0121378	0.106933
1	UDPNAGSYN-PWY	3.27824	3.54676	2.98399	-0.623337	0.928147	-0.620719	0.22476	0.0031072	0.0755175	0.00790388	0.10007
1	VALSYN-PWY	3.77409	4.03937	3.68685	-0.35227	1.13851	-0.282723	0.367788	0.175221	0.329738	0.232289	0.336828
2	1CMET2-PWY	4.12222	3.84968	4.42259	0.413149	1.17618	0.304669	0.376736	0.449705	0.725806	0.456264	0.693766
2	3-HYDROXYPHENYLACETATE-DEGRADATION-PWY	-6.94211	-4.16176	-8.41911	-2.77145	5.54891	-0.426765	0.310764	0.229223	0.68691	0.187453	0.633583
2	ALL-CHORISMATE-PWY	-0.392024	-0.568584	0.257587	1.17735	3.81404	0.259939	0.270364	0.20005	0.723683	0.101111	0.550976
2	ANAEROFRUCAT-PWY	3.91855	3.72383	4.36678	0.458649	1.22751	0.309698	0.394097	0.440428	0.725806	0.452162	0.694785
2	ANAGLYCOLYSIS-PWY	4.42402	4.15247	4.73037	0.318509	1.16225	0.267555	0.403813	0.479705	0.725806	0.519418	0.697272
2	ARG+POLYAMINE-SYN	1.51831	0.970944	2.13102	1.13028	1.15535	0.817276	0.166378	0.0170852	0.256959	0.0173961	0.213681
2	ARGDEG-PWY	-2.10232	-2.36123	-1.35322	1.26248	5.75119	0.277045	0.314236	0.387919	0.739633	0.201184	0.67884
2	ARGORNPROST-PWY	0.508074	0.393822	0.635697	0.288897	1.34762	0.208202	0.403813	0.383812	0.725806	0.540979	0.711393
2	ARGSYN-PWY	3.78347	3.56282	4.0799	0.367583	1.28539	0.251265	0.415945	0.563881	0.733003	0.553491	0.706704
2	ARGSYNBSUB-PWY	3.74376	3.50844	3.9385	0.259965	1.23811	0.190253	0.440208	0.632241	0.760539	0.641851	0.747793
2	ARO-PWY	4.23399	3.94448	4.67935	0.398066	1.24227	0.292823	0.410745	0.463514	0.725806	0.526525	0.699153
2	ASPASN-PWY	4.18787	3.98406	4.69596	0.509163	1.3546	0.322931	0.390625	0.397947	0.725806	0.443849	0.693958
2	AST-PWY	-2.7662	-3.55935	-1.96596	2.23125	4.12353	0.462405	0.213172	0.0974642	0.564343	0.0460876	0.361595
2	BIOTIN-BIOSYNTHESIS-PWY	3.43268	2.5353	3.55426	0.445226	2.2052	0.23524	0.395833	0.424083	0.725806	0.502279	0.698275
2	BRANCHED-CHAIN-AA-SYN-PWY	4.33828	4.11419	4.74926	0.406059	1.20172	0.297238	0.402778	0.499637	0.725986	0.550944	0.700246
2	CALVIN-PWY	4.43456	4.16729	4.82029	0.396664	1.18094	0.296822	0.395147	0.44228	0.725806	0.447051	0.693787
2	CATECHOL-ORTHO-CLEAVAGE-PWY	-9.75327	-10.1529	-9.29977	0.376916	4.82175	0.0802373	0.460069	0.582406	0.789325	0.633643	0.791045
2	CENTFERM-PWY	0.822672	0.898195	0.751149	-0.05703	1.26958	-0.0446597	0.475694	0.919637	0.944861	0.815336	0.876672
2	COA-PWY	4.09759	3.85818	4.48937	0.369941	1.21374	0.278405	0.409012	0.469268	0.725835	0.51401	0.695408
2	COBALSYN-PWY	3.9619	3.84369	4.08083	0.382041	1.37878	0.209931	0.435009	0.610225	0.750804	0.601863	0.730884
2	CODH-PWY	-1.5628	-1.42887	-1.76779	-0.0996652	7.8489	-0.0117574	0.486111	0.680867	0.806262	0.875344	0.915198
2	COLANSYN-PWY	2.9556	2.72852	3.33783	0.624059	1.31599	0.45112	0.310225	0.309764	0.725806	0.212466	0.692854
2	COMPLETE-ARO-PWY	4.30433	4.00855	4.73966	0.389367	1.21003	0.292703	0.414931	0.465392	0.725806	0.524611	0.697974
2	CRNFORCAT-PWY	-8.91368	-3.49104	-9.91175	-4.76871	6.91576	-0.614989	0.282496	0.134367	0.52427	0.13565	0.534789
2	DAPLYSINESYN-PWY	3.91828	3.72057	4.21286	0.236973	1.29456	0.20079	0.434028	0.593233	0.743079	0.680003	0.773094
2	DENITRIFICATION-PWY	-6.33684	-4.03001	-7.73342	-1.06831	6.72177	-0.163986	0.40625	0.648517	0.80846	0.514039	0.726809
2	DENOVOPURINE2-PWY	4.03334	3.64125	4.16181	0.449105	1.20656	0.306562	0.362847	0.295427	0.725806	0.32875	0.693459
2	DTDPRHAMSYN-PWY	4.23238	4.08204	4.64334	0.410825	1.47683	0.262973	0.421875	0.543459	0.728871	0.604932	0.724703
2	ECASYN-PWY	-1.84236	-2.58783	-1.05698	2.35047	3.84608	0.470154	0.185442	0.115252	0.61787	0.0309065	0.294605
2	ENTBACSYN-PWY	-0.276636	-0.616696	0.251914	1.12936	3.78915	0.229178	0.266898	0.242428	0.728629	0.108038	0.575867
2	FAO-PWY	-0.103271	-0.146601	-0.0839448	0.167514	2.0593	0.0534855	0.457539	0.836218	0.891463	0.792932	0.858532
2	FASYN-ELONG-PWY	4.03758	3.78492	4.18735	0.39402	1.31284	0.303006	0.345486	0.260647	0.725806	0.30205	0.693526
2	FASYN-INITIAL-PWY	3.19138	2.59687	3.30926	0.464912	2.19622	0.218815	0.412478	0.528074	0.728896	0.551637	0.704941
2	FERMENTATION-PWY	3.8401	3.62604	4.165	0.42511	1.31485	0.315164	0.340278	0.289659	0.725806	0.268036	0.693406
2	FOLSYN-PWY	3.98589	3.7987	4.32817	0.422767	1.10118	0.353	0.361111	0.373934	0.725806	0.382195	0.693566
2	FUC-RHAMCAT-PWY	2.2405	2.02246	2.41808	0.448769	1.3595	0.337985	0.295139	0.245074	0.725806	0.13832	0.63002
2	FUCCAT-PWY	1.72983	1.28448	1.93292	0.580705	1.11107	0.480744	0.287695	0.164031	0.725519	0.138805	0.635181
2	GALACT-GLUCUROCAT-PWY	2.68127	2.36736	3.07402	0.666629	1.41891	0.469084	0.319444	0.19406	0.725806	0.191797	0.688798
2	GALACTARDEG-PWY	-2.00881	-2.59269	-1.77659	1.13188	7.87788	0.141461	0.389948	0.610062	0.791587	0.480348	0.718166
2	GALACTUROCAT-PWY	3.25142	2.8648	3.50271	0.52544	1.73994	0.301504	0.37435	0.341988	0.725806	0.378295	0.693566
2	GALLATE-DEGRADATION-I-PWY	-9.67904	-10.0861	-9.29062	0.428417	4.7458	0.0933093	0.467938	0.550715	0.790013	0.592936	0.78177
2	GALLATE-DEGRADATION-II-PWY	-9.73643	-10.1578	-9.22412	0.374326	4.93169	0.0664599	0.467938	0.603283	0.803039	0.635856	0.796413
2	GLCMANNANAUT-PWY	3.09862	2.85478	3.36463	0.468253	1.27666	0.342315	0.370884	0.364223	0.725806	0.353844	0.693566
2	GLUCARDEG-PWY	-1.45068	-1.64859	-1.16803	0.657562	2.53119	0.190743	0.358752	0.704483	0.82692	0.360803	0.694041
2	GLUCARGALACTSUPER-PWY	-2.01919	-2.53819	-1.81919	0.96043	7.67999	0.126554	0.409722	0.635436	0.799971	0.496688	0.716713
2	GLUCONEO-PWY	4.1954	3.96392	4.54614	0.38844	1.1619	0.321169	0.377816	0.393767	0.725806	0.420252	0.693605
2	GLUCOSE1PMETAB-PWY	-0.189417	-0.521448	0.136746	1.04638	1.97378	0.360102	0.311958	0.674633	0.819411	0.169923	0.674862
2	GLUCUROCAT-PWY	2.84706	2.34187	2.99613	0.64636	1.28021	0.481113	0.276042	0.137203	0.724426	0.134619	0.62534
2	GLUTORN-PWY	3.68343	3.60822	4.08616	0.353463	1.18679	0.239725	0.425347	0.639812	0.763817	0.568599	0.711998
2	GLYCOCAT-PWY	4.47524	4.23963	4.9209	0.338539	1.32573	0.210479	0.421144	0.554012	0.730757	0.557727	0.704269
2	GLYCOGENSYNTH-PWY	4.30182	4.04364	4.7393	0.369367	1.4187	0.253436	0.418403	0.644913	0.7667	0.671448	0.766165
2	GLYCOL-GLYOXDEG-PWY	-0.934359	-1.28043	-0.628412	1.33873	2.82652	0.322926	0.253033	0.297511	0.731333	0.0577405	0.414451
2	GLYCOLYSIS	4.15612	3.97514	4.55639	0.423138	1.18067	0.321156	0.377816	0.392079	0.725806	0.393034	0.693566
2	GLYCOLYSIS-E-D	1.852	1.43079	2.38813	0.648348	1.34667	0.429212	0.364583	0.284401	0.725806	0.362178	0.693406
2	GLYCOLYSIS-TCA-GLYOX-BYPASS	0.618283	0.277154	0.802922	1.17724	2.22831	0.21177	0.296361	0.459657	0.750619	0.157364	0.657735
2	GLYOXYLATE-BYPASS	-0.635784	-0.949099	0.0485531	1.3415	2.98321	0.327491	0.269097	0.271262	0.725975	0.0883892	0.524615
2	GOLPDLCAT-PWY	-4.81361	-4.0398	-6.45861	-0.806593	6.88207	-0.135093	0.420139	0.587495	0.784767	0.656148	0.783253
2	HCAMHPDEG-PWY	-9.69034	-10.5905	-8.36058	2.30779	4.92978	0.422507	0.289428	0.220698	0.597013	0.205731	0.550688
2	HEME-BIOSYNTHESIS-II	-0.0189293	0.164038	-0.168594	-0.29095	1.38959	-0.205867	0.42461	0.666103	0.790303	0.657974	0.77775
2	HEMESYN2-PWY	1.20454	0.936954	1.61055	0.535932	1.43848	0.342121	0.37435	0.285184	0.725806	0.349734	0.693566
2	HEXITOLDEGSUPER-PWY	1.35138	1.28286	1.7594	0.0763882	1.15296	0.0605589	0.473137	0.879962	0.918852	0.831512	0.883003
2	HISDEG-PWY	2.78475	2.79392	2.77788	0.153279	1.91859	0.0844175	0.449653	0.461812	0.725843	0.791872	0.852331
2	HISTSYN-PWY	4.09149	3.92158	4.48291	0.441868	1.34172	0.261027	0.39688	0.563699	0.732382	0.50573	0.69539
2	HOMOSER-METSYN-PWY	2.68147	2.56639	2.73653	0.225152	0.709267	0.270058	0.390625	0.698383	0.7965	0.41769	0.697581
2	HSERMETANA-PWY	2.77004	2.66636	2.80451	0.150208	0.700428	0.188426	0.423611	0.820396	0.877208	0.568163	0.721968
2	ILEUSYN-PWY	4.40645	4.18804	4.83318	0.371709	1.19831	0.27977	0.421144	0.488653	0.725838	0.542492	0.69841
2	KDO-NAGLIPASYN-PWY	0.844919	-0.767506	1.21074	1.86984	2.25263	0.617895	0.199653	0.391187	0.736141	0.0300012	0.291272
2	KETOGLUCONMET-PWY	-6.17016	-9.18571	-2.77634	3.3687	7.4023	0.468163	0.259965	0.144446	0.607293	0.0897716	0.462888
2	LACTOSECAT-PWY	-0.431555	-0.500986	-0.315236	0.14591	2.08139	0.0430471	0.45234	0.568571	0.754788	0.860751	0.90458
2	LEU-DEG2-PWY	-6.70966	-3.83109	-8.56631	-3.04495	6.40007	-0.434108	0.328125	0.260251	0.704547	0.241988	0.660342
2	LPSSYN-PWY	-9.62464	-10.6193	-8.25806	2.29667	6.0071	0.334863	0.337955	0.291357	0.680366	0.322981	0.645035
2	MET-SAM-PWY	3.04371	2.84273	3.15858	0.258449	0.711527	0.302697	0.355286	0.614716	0.754157	0.305277	0.693378
2	METH-ACETATE-PWY	2.14255	1.86178	2.38579	0.286976	1.71134	0.0840584	0.427083	0.548492	0.740155	0.607733	0.732311
2	METHGLYUT-PWY	-1.84431	-2.25085	-1.26235	2.16828	3.75967	0.404479	0.22357	0.126672	0.634588	0.0469104	0.368232
2	METHYLGALLATE-DEGRADATION-PWY	-9.69635	-10.1462	-9.24773	0.246493	5.19363	0.0413306	0.481802	0.600054	0.801615	0.63168	0.787911
2	NAD-BIOSYNTHESIS-II	0.639551	0.401727	1.08784	0.723104	1.43877	0.304615	0.282496	0.84998	0.901657	0.148528	0.64312
2	NADSYN-PWY	-9.86681	-10.9859	-8.51342	1.74376	6.87626	0.261857	0.362847	0.418797	0.755212	0.362495	0.678027
2	NAGLIPASYN-PWY	3.09746	2.87944	3.22272	0.499249	1.65594	0.274779	0.377816	0.221823	0.725806	0.354311	0.693795
2	NONMEVIPP-PWY	4.20789	3.96372	4.5511	0.388626	1.21937	0.285111	0.414211	0.521022	0.727123	0.535009	0.699225
2	NONOXIPENT-PWY	4.71752	4.42318	5.11232	0.347833	1.22011	0.267641	0.421144	0.48757	0.72581	0.574076	0.709916
2	OANTIGEN-PWY	3.42935	3.1892	3.81326	0.448469	1.10226	0.340931	0.366319	0.358633	0.725806	0.36297	0.693566
2	ORNARGDEG-PWY	-2.12745	-2.34583	-1.35633	1.36095	6.17721	0.247359	0.318891	0.413966	0.746365	0.206465	0.679813
2	ORNDEG-PWY	-2.36587	-2.81005	-1.69813	1.49833	4.68405	0.291433	0.305026	0.360281	0.738892	0.16343	0.651212
2	P101-PWY	-2.73525	-1.2163	-9.28331	-7.92763	3.40851	-2.10842	0.0121553	0.000424018	0.0174238	4.36386e-05	0.00224687
2	P105-PWY	0.88178	0.647279	1.13068	0.664651	2.27281	0.148631	0.377816	0.569522	0.764839	0.377322	0.693636
2	P108-PWY	3.45866	3.30169	3.51301	0.382805	1.5419	0.229994	0.383681	0.356738	0.725806	0.417276	0.69395
2	P122-PWY	0.00385897	-0.384667	0.803067	0.853502	2.11878	0.188627	0.360485	0.817901	0.876247	0.35294	0.693566
2	P124-PWY	0.231405	-0.168065	1.04292	0.820222	2.12977	0.194985	0.372617	0.826262	0.884374	0.362049	0.693566
2	P125-PWY	-1.66585	-1.55166	-1.86819	-0.205208	2.03146	-0.0903332	0.436742	0.433661	0.728623	0.667094	0.782513
2	P161-PWY	3.82769	3.57703	3.92687	0.363062	1.29101	0.255824	0.40208	0.458479	0.725806	0.436498	0.694107
2	P162-PWY	-2.42569	-1.81823	-3.25451	-1.43732	6.46078	-0.226115	0.328125	0.372235	0.737916	0.199166	0.669427
2	P163-PWY	-9.61834	-9.43195	-9.76007	-0.860255	8.05522	-0.129844	0.440972	0.508736	0.773139	0.63872	0.793194
2	P164-PWY	2.20605	1.90338	2.42796	0.425931	1.17145	0.328669	0.327556	0.410094	0.725806	0.238578	0.693069
2	P184-PWY	-9.69166	-10.097	-9.18326	0.430376	5.21723	0.0577412	0.470486	0.619441	0.811343	0.643402	0.800995
2	P221-PWY	0.721605	0.671989	0.865017	-0.614346	1.69783	-0.20212	0.414931	0.25861	0.725806	0.507116	0.709165
2	P23-PWY	1.69826	1.29447	2.02871	0.77076	1.31653	0.528288	0.289428	0.101054	0.684969	0.120684	0.610379
2	P281-PWY	-6.15487	-2.35653	-9.25341	-6.00674	5.06968	-1.12218	0.119584	0.00840163	0.119179	0.00570279	0.0897479
2	P381-PWY	-9.10966	-9.29072	-9.05376	-0.775167	7.8226	-0.101108	0.451389	0.571759	0.793366	0.641146	0.798601
2	P4-PWY	3.044	2.94432	3.1676	0.252988	0.961266	0.240346	0.379549	0.584262	0.741911	0.430762	0.694631
2	P42-PWY	4.17312	3.81415	4.26904	0.455857	1.42081	0.289256	0.360485	0.300446	0.725806	0.346037	0.693526
2	P441-PWY	2.49881	2.15504	2.89308	0.565712	1.19051	0.440688	0.34375	0.267344	0.725806	0.251138	0.693099
2	P461-PWY	0.691393	0.660533	0.949628	-0.10425	1.62135	-0.0788142	0.477431	0.672881	0.793298	0.931095	0.952628
2	P562-PWY	-1.59002	-0.615769	-4.41561	-3.84831	3.92856	-0.92118	0.0347231	0.00974799	0.167719	0.000178276	0.0052769
2	PANTO-PWY	3.78727	3.65372	4.08598	0.312148	1.12037	0.261542	0.393414	0.472987	0.725806	0.477494	0.694864
2	PANTOSYN-PWY	3.84975	3.69306	4.1444	0.333243	1.14766	0.267238	0.407986	0.4807	0.725806	0.504514	0.696158
2	PENTOSE-P-PWY	3.45247	3.18273	3.54745	0.434458	1.3574	0.315314	0.378472	0.278487	0.725806	0.343514	0.693406
2	PEPTIDOGLYCANSYN-PWY	4.14476	3.90885	4.55317	0.396588	1.21431	0.295977	0.418403	0.454507	0.725806	0.511401	0.694819
2	PHOSLIPSYN-PWY	4.14386	3.95465	4.62937	0.349289	1.14898	0.256187	0.422877	0.454331	0.725806	0.564651	0.708633
2	POLYAMINSYN3-PWY	0.0852814	0.116474	0.0347115	0.130229	1.73204	0.0735762	0.454861	0.698732	0.799705	0.819289	0.874802
2	POLYAMSYN-PWY	0.693903	0.125809	1.34747	1.16355	1.24771	0.900546	0.171577	0.0119169	0.199932	0.0147918	0.196148
2	POLYISOPRENSYN-PWY	3.72388	3.36565	3.88304	0.522259	1.25388	0.36489	0.34662	0.193651	0.725806	0.268867	0.693339
2	PPGPPMET-PWY	-0.467981	-1.29086	0.135169	1.61004	2.62884	0.442763	0.246528	0.375373	0.745564	0.0677243	0.464252
2	PROTOCATECHUATE-ORTHO-CLEAVAGE-PWY	-9.72388	-10.1709	-9.22618	0.359955	5.69603	0.0566625	0.478336	0.623179	0.805266	0.636446	0.793587
2	PRPP-PWY	2.91634	2.51936	3.33269	0.637632	1.02178	0.567245	0.272097	0.131046	0.723458	0.113053	0.596122
2	PWY-1269	3.06183	2.79749	3.19428	0.528075	1.57012	0.328351	0.368056	0.176805	0.725806	0.329317	0.693566
2	PWY-181	-9.2376	-9.21726	-9.24581	-0.589785	6.19646	-0.0882337	0.459272	0.601251	0.793032	0.649644	0.798601
2	PWY-1861	1.22138	1.39533	1.06276	-0.0701111	1.34524	-0.0226602	0.480903	0.452299	0.72824	0.895673	0.929882
2	PWY-2941	1.43969	1.06635	1.69029	0.398903	1.41598	0.268363	0.414211	0.578185	0.739695	0.600804	0.731659
2	PWY-2942	4.41788	4.13627	4.74959	0.396756	1.26757	0.282761	0.398614	0.499524	0.726034	0.487111	0.69544
2	PWY-3001	4.36929	4.14706	4.75732	0.383195	1.25475	0.293461	0.401042	0.478934	0.725808	0.482838	0.69418
2	PWY-3781	0.120031	1.15961	-6.24947	-6.85426	5.61866	-1.07801	0.138889	0.00747505	0.139689	0.00567235	0.0961506
2	PWY-4361	-10.7737	-11.759	-9.36527	2.60248	5.52496	0.402266	0.28125	0.229067	0.582927	0.235483	0.518887
2	PWY-4984	0.214047	-0.129043	0.287707	0.0974518	2.33964	0.0395019	0.484375	0.763628	0.839601	0.872471	0.911402
2	PWY-5005	-1.56183	-1.35379	-1.56675	-0.138243	2.55445	-0.0348126	0.46875	0.81317	0.875227	0.860737	0.906582
2	PWY-5022	-0.660968	-0.470587	-0.801035	-0.21029	0.839265	-0.208471	0.400347	0.878879	0.918115	0.520776	0.734201
2	PWY-5028	-7.29826	-7.96828	-6.21747	0.924477	7.77672	0.141511	0.391681	0.538899	0.776454	0.48827	0.738333
2	PWY-5088	-2.5505	-2.0468	-7.87521	-4.08867	8.22868	-0.435322	0.359375	0.214108	0.706155	0.306239	0.690219
2	PWY-5097	4.4082	4.12022	4.74618	0.366723	1.24261	0.27525	0.413194	0.529308	0.727585	0.538289	0.698716
2	PWY-5100	4.19347	4.05904	4.54144	0.314437	1.17137	0.255224	0.422877	0.502071	0.726245	0.541083	0.702794
2	PWY-5101	4.52484	4.30708	4.94997	0.375025	1.19344	0.301504	0.421144	0.503327	0.725945	0.548463	0.699792
2	PWY-5103	4.33239	4.10817	4.75101	0.419626	1.23578	0.256305	0.409722	0.512793	0.726325	0.563338	0.704856
2	PWY-5104	4.39348	4.14304	4.80261	0.365472	1.18614	0.28067	0.420139	0.513863	0.726512	0.589678	0.715096
2	PWY-5121	4.1567	3.91622	4.49174	0.344731	1.25487	0.256127	0.403813	0.542531	0.728597	0.550295	0.702234
2	PWY-5154	3.20794	3.04078	3.50487	0.544708	1.82207	0.313029	0.350087	0.291658	0.725806	0.276246	0.693566
2	PWY-5177	-1.57969	-1.04142	-1.80551	-0.606178	2.51161	-0.177573	0.388889	0.462433	0.732713	0.471539	0.700953
2	PWY-5180	-1.30207	0.207163	-8.51747	-8.54812	4.47272	-1.63422	0.032987	0.00111611	0.0327172	0.000149522	0.00469541
2	PWY-5181	-10.6382	-11.5976	-9.26498	2.29104	4.35011	0.458092	0.286458	0.260248	0.588171	0.229588	0.525051
2	PWY-5182	-1.29585	0.20932	-8.3846	-8.46218	4.62952	-1.55279	0.0277789	0.000992572	0.0303993	0.000141403	0.00453447
2	PWY-5188	2.52523	2.38337	2.63949	0.360039	1.05248	0.305066	0.362218	0.290995	0.725806	0.326413	0.693406
2	PWY-5189	2.45126	2.27535	2.5937	0.394883	1.05709	0.345586	0.350694	0.253419	0.725806	0.278214	0.693248
2	PWY-5265	0.233251	0.747163	-0.171029	-0.851568	6.08126	-0.163797	0.320624	0.331768	0.730248	0.210249	0.68651
2	PWY-5304	1.247	1.2424	1.26074	-0.320514	1.99184	-0.0999935	0.430556	0.377776	0.725864	0.723132	0.818783
2	PWY-5345	1.73318	1.40173	2.26754	0.721924	0.991479	0.689523	0.243056	0.0620937	0.533592	0.0744614	0.481557
2	PWY-5347	3.36472	3.06025	3.51125	0.257996	0.756059	0.264251	0.377816	0.585504	0.742391	0.375382	0.693975
2	PWY-5384	2.54976	2.35386	2.91918	0.564801	1.06462	0.484952	0.284722	0.139736	0.723826	0.158514	0.652679
2	PWY-5415	-2.32996	-0.973698	-8.53779	-7.43287	4.11637	-1.68734	0.015627	0.000784839	0.025544	4.36386e-05	0.00224365
2	PWY-5417	-9.73108	-10.1823	-9.28211	0.319182	5.16616	0.0604997	0.464471	0.607233	0.80373	0.636189	0.801156
2	PWY-5419	-3.09007	-1.60576	-9.05239	-7.27061	3.35627	-2.04462	0.0104196	0.000432532	0.0177398	4.58375e-05	0.00234892
2	PWY-5420	-2.74059	-1.23095	-9.49749	-8.03832	3.44646	-2.15679	0.0104196	0.000422109	0.0173874	4.33004e-05	0.00225204
2	PWY-5431	-9.69783	-10.0894	-9.16421	0.106058	4.86816	0.0270431	0.485269	0.595706	0.804542	0.624007	0.790331
2	PWY-5484	3.99987	3.71697	4.29767	0.50375	1.27164	0.332835	0.34662	0.35449	0.725806	0.317062	0.693406
2	PWY-5505	3.94058	3.70065	4.2464	0.336986	1.44283	0.190645	0.447917	0.934876	0.954344	0.723262	0.804145
2	PWY-5507	-9.27951	-9.29689	-9.24623	-0.618909	6.59953	-0.0857874	0.45234	0.602009	0.792333	0.695522	0.81488
2	PWY-5509	3.93105	3.81985	4.0303	0.340862	1.58407	0.212581	0.412478	0.686261	0.788065	0.633609	0.746786
2	PWY-5651	-9.79512	-10.86	-8.63962	1.97641	6.54648	0.306944	0.365685	0.426687	0.756749	0.3914	0.692594
2	PWY-5659	3.83396	3.57417	3.96818	0.352464	1.30787	0.25087	0.388889	0.443965	0.725806	0.41635	0.694115
2	PWY-5667	4.25313	4.05912	4.77593	0.411741	1.22799	0.318754	0.407986	0.476829	0.725806	0.609684	0.725015
2	PWY-5676	1.16042	1.14348	1.21269	0.0891779	1.07025	0.0680807	0.462738	0.7707	0.843766	0.836798	0.886977
2	PWY-5677	-4.1507	-2.94509	-8.99736	-5.50824	5.39076	-0.921328	0.180556	0.0252159	0.246316	0.0197411	0.217982
2	PWY-5686	4.34434	4.08972	4.6448	0.358809	1.25281	0.280171	0.402778	0.508907	0.726342	0.51196	0.695844
2	PWY-5695	4.09379	3.72569	4.20036	0.456581	1.31735	0.349664	0.360485	0.229812	0.725806	0.33738	0.693566
2	PWY-5705	-0.482426	-0.985302	-0.0579049	0.836629	1.23254	0.629873	0.237847	0.0508818	0.48364	0.061895	0.428068
2	PWY-5741	-7.41719	-3.25355	-9.07791	-4.75971	5.79721	-0.731534	0.22357	0.0705073	0.441689	0.0485128	0.354307
2	PWY-5747	-3.65189	-3.83212	-2.93317	0.412541	5.66595	0.0746466	0.451389	0.748012	0.845287	0.810279	0.868514
2	PWY-5837	-0.0359268	-0.278344	0.524619	0.513422	1.79597	0.164765	0.383681	0.808661	0.873486	0.41022	0.69405
2	PWY-5838	1.24043	1.05955	1.59217	0.44866	1.31134	0.162584	0.361111	0.697672	0.809488	0.338095	0.693566
2	PWY-5840	1.24089	1.08331	1.57617	0.447996	1.29649	0.152566	0.359375	0.696849	0.807508	0.341217	0.693566
2	PWY-5845	0.240337	-0.629235	0.721504	1.65523	3.55384	0.346134	0.201389	0.180113	0.711729	0.0265526	0.271053
2	PWY-5850	0.238903	-0.627321	0.715234	1.62536	3.30862	0.392152	0.194445	0.187794	0.710556	0.0269797	0.275085
2	PWY-5855	-1.2307	-1.47215	-0.895835	0.89661	2.12934	0.5234	0.266898	0.0496699	0.481263	0.0996201	0.531843
2	PWY-5856	-1.24189	-1.46822	-0.864045	0.87921	2.1289	0.50369	0.256945	0.0482096	0.472394	0.0971242	0.520873
2	PWY-5857	-1.24155	-1.46914	-0.920677	0.838568	2.1046	0.472645	0.265165	0.0523912	0.493666	0.111168	0.557673
2	PWY-5860	-0.289218	-1.08203	0.22823	1.67749	3.36558	0.351266	0.218371	0.181849	0.699497	0.0382371	0.330049
2	PWY-5861	0.942757	0.670641	1.30114	0.461342	1.43889	0.172769	0.358752	0.741844	0.833302	0.324506	0.693526
2	PWY-5862	-0.294192	-1.07101	0.201677	1.60117	3.46054	0.372612	0.214905	0.179051	0.703706	0.0380485	0.330101
2	PWY-5863	0.135936	-0.117345	0.677867	0.529475	1.69794	0.166028	0.369792	0.803957	0.870356	0.404255	0.693859
2	PWY-5896	0.235265	-0.639146	0.723943	1.53642	3.20075	0.342934	0.211439	0.176676	0.709901	0.0263995	0.271749
2	PWY-5897	1.12618	0.964285	1.50369	0.496298	1.35161	0.167782	0.361111	0.709763	0.815179	0.326244	0.693526
2	PWY-5898	1.13048	0.965133	1.50163	0.441077	1.33524	0.152376	0.369792	0.70694	0.815109	0.330028	0.693406
2	PWY-5899	1.12415	0.962271	1.49642	0.544497	1.41294	0.178654	0.348354	0.721033	0.820407	0.328026	0.693406
2	PWY-5910	-1.09856	-1.19323	-0.483288	-0.0511781	2.60961	-0.0145447	0.489583	0.482785	0.732403	0.950233	0.966602
2	PWY-5913	2.55223	2.31748	2.68188	0.315523	1.50159	0.211343	0.376083	0.680628	0.785675	0.433163	0.69408
2	PWY-5918	1.00139	1.00734	1.00125	-0.167028	1.10835	-0.130937	0.432292	0.648406	0.783958	0.670993	0.783805
2	PWY-5920	-1.19275	-1.13407	-1.23474	0.204731	2.6446	0.0416747	0.469671	0.655239	0.795069	0.886618	0.922818
2	PWY-5971	2.13387	2.17216	2.13124	0.181855	9.55177	0.0246036	0.476603	0.854737	0.902376	0.877064	0.916809
2	PWY-5973	4.46802	4.1682	4.81042	0.433232	1.14012	0.347436	0.376083	0.368478	0.725806	0.423884	0.693679
2	PWY-5989	3.43444	2.81476	3.60029	0.380109	2.24122	0.176007	0.414931	0.53213	0.729223	0.533614	0.701755
2	PWY-6071	-9.71816	-10.6801	-8.40645	2.43293	5.10143	0.418457	0.306759	0.25014	0.627264	0.252058	0.580768
2	PWY-6121	4.27932	4.10063	4.69066	0.440704	1.20551	0.344607	0.381283	0.451256	0.725806	0.474838	0.693983
2	PWY-6122	4.25256	4.03281	4.65152	0.42318	1.25861	0.311332	0.40208	0.481048	0.725806	0.523547	0.696071
2	PWY-6123	4.24742	4.04674	4.61706	0.387301	1.21287	0.273867	0.403813	0.447726	0.725806	0.491633	0.694714
2	PWY-6125	3.7957	3.44444	3.90965	0.385063	1.22943	0.315035	0.353553	0.256187	0.725806	0.319433	0.693526
2	PWY-6126	4.35774	4.12817	4.66697	0.425523	1.20308	0.323816	0.388889	0.393832	0.725806	0.442681	0.69371
2	PWY-6147	3.90634	3.70926	4.19496	0.403535	1.15718	0.292424	0.373264	0.394236	0.725806	0.380889	0.693566
2	PWY-6151	3.96521	3.63954	4.10294	0.389289	1.28918	0.289439	0.378472	0.428762	0.725806	0.463598	0.693967
2	PWY-6163	4.29614	4.00508	4.69995	0.390192	1.27354	0.319527	0.409012	0.491245	0.725866	0.529905	0.696887
2	PWY-6182	-9.62666	-10.1717	-9.05733	0.292247	5.07798	0.0441373	0.473137	0.599173	0.797561	0.6395	0.792681
2	PWY-6185	-10.5196	-11.3871	-9.25974	2.31431	4.32521	0.474624	0.272097	0.267609	0.579024	0.235925	0.507325
2	PWY-621	4.0899	3.78186	4.41812	0.285496	1.10713	0.279699	0.414211	0.52655	0.727363	0.503323	0.695938
2	PWY-6263	-3.97132	-5.35581	-3.82772	1.87598	9.31183	0.196839	0.421875	0.395034	0.741308	0.493399	0.727928
2	PWY-6269	3.93678	3.83737	4.04407	0.307824	1.49634	0.196714	0.439236	0.674728	0.782031	0.621182	0.741717
2	PWY-6277	4.24996	4.03434	4.66598	0.37464	1.22394	0.268664	0.418403	0.481255	0.725806	0.518889	0.696025
2	PWY-6282	3.42329	2.82858	3.56248	0.409103	2.20377	0.214885	0.414931	0.525037	0.728434	0.541368	0.704779
2	PWY-6317	3.91959	3.79656	4.54702	0.433313	1.33295	0.339676	0.375	0.466057	0.725835	0.463837	0.694053
2	PWY-6338	-9.65695	-10.0722	-9.27488	0.141361	5.0669	0.026136	0.490468	0.601162	0.802444	0.655311	0.800061
2	PWY-6353	2.3843	2.30473	2.61135	0.414423	1.01114	0.365771	0.314236	0.35945	0.725806	0.183455	0.671529
2	PWY-6383	-2.00075	-1.04132	-7.90083	-6.51072	4.30438	-1.33677	0.0623921	0.00267514	0.0614015	0.000425392	0.010602
2	PWY-6385	4.14815	3.90288	4.5545	0.405162	1.215	0.305682	0.402778	0.448618	0.725806	0.511725	0.695001
2	PWY-6386	4.16816	3.92313	4.57837	0.45324	1.2455	0.313657	0.403813	0.447544	0.725806	0.509953	0.694558
2	PWY-6387	4.15635	3.91528	4.57049	0.376137	1.24754	0.261257	0.411458	0.444707	0.725806	0.513591	0.69559
2	PWY-6396	-1.56142	-1.47291	-1.58245	-0.0897599	2.55675	-0.035235	0.472222	0.545959	0.748443	0.847186	0.897937
2	PWY-6467	2.96886	2.70018	3.09	0.48015	1.64785	0.273188	0.364583	0.196682	0.725806	0.349729	0.693566
2	PWY-6470	0.367138	0.418892	0.0978996	-0.386623	2.70356	-0.114154	0.441941	0.321715	0.725806	0.643034	0.758289
2	PWY-6471	2.39016	2.19731	3.02196	0.753319	1.49793	0.481683	0.30382	0.190785	0.725806	0.170489	0.671303
2	PWY-6478	0.776581	0.676022	0.884101	0.176246	1.67598	0.0461475	0.44714	0.504316	0.73256	0.745675	0.819987
2	PWY-6507	3.57727	3.48776	3.84146	0.348116	2.30026	0.178801	0.395833	0.57174	0.73561	0.442427	0.694759
2	PWY-6519	3.46182	2.53891	3.58825	0.357566	2.34411	0.180943	0.416667	0.439229	0.725835	0.554661	0.7086
2	PWY-6545	2.26396	1.92497	2.68459	0.472692	1.63912	0.236801	0.390625	0.878098	0.916872	0.428443	0.693911
2	PWY-6562	-2.19163	-1.00832	-9.23862	-8.1409	3.54623	-2.04846	0.0243068	0.000457674	0.0184545	0.000109435	0.0037788
2	PWY-6572	-0.869353	-0.656434	-1.21283	0.0133152	3.66806	0.00643322	0.496528	0.574332	0.749624	0.960338	0.974166
2	PWY-6588	0.297426	0.351843	0.259486	0.0713233	1.67433	0.0161846	0.482639	0.507625	0.734008	0.927586	0.950799
2	PWY-6590	1.124	1.20276	1.06044	-0.0836544	1.27667	-0.0500185	0.461005	0.927483	0.949221	0.803727	0.866656
2	PWY-6608	2.59613	2.09876	2.80927	0.600982	1.17654	0.473629	0.269097	0.202008	0.725806	0.118121	0.59002
2	PWY-6609	4.14859	3.92953	4.43281	0.368719	1.1589	0.308849	0.388889	0.429541	0.725806	0.451129	0.693755
2	PWY-6612	3.86247	3.69336	4.20064	0.387533	1.10896	0.321106	0.373264	0.365966	0.725806	0.370534	0.693566
2	PWY-6628	2.73276	2.40849	3.03036	0.618626	1.17139	0.445093	0.326389	0.289857	0.725806	0.221101	0.692041
2	PWY-6629	1.30614	0.503209	1.75362	1.7335	2.22197	0.805066	0.107639	0.0462155	0.468482	0.00317716	0.0594787
2	PWY-6630	2.72406	2.40201	3.0389	0.588697	1.03227	0.483646	0.322917	0.295514	0.725806	0.233366	0.691667
2	PWY-6641	-10.7906	-11.4285	-9.86482	1.30902	4.71357	0.242043	0.378472	0.42959	0.728776	0.441561	0.690979
2	PWY-6690	-9.63878	-10.5898	-8.40368	2.29201	5.09661	0.400056	0.309028	0.241555	0.603939	0.242956	0.550709
2	PWY-6700	3.70541	3.39808	3.81782	0.450333	1.12927	0.381801	0.352431	0.293837	0.725806	0.374192	0.693381
2	PWY-6703	3.5399	3.12454	3.63012	0.453238	1.27825	0.324973	0.376736	0.391477	0.725806	0.394621	0.693526
2	PWY-6708	-1.22884	-1.47551	-0.876187	0.954313	2.17901	0.480771	0.265165	0.0480055	0.473196	0.0969138	0.521321
2	PWY-6728	-1.74121	-1.0491	-9.11442	-8.01876	3.50012	-2.00005	0.0416674	0.000551578	0.0207038	0.000256419	0.00710245
2	PWY-6737	4.73003	4.59549	4.93338	0.31694	1.31961	0.201525	0.409722	0.572071	0.734226	0.498328	0.697092
2	PWY-6749	2.72255	2.6293	3.02944	0.448443	2.51539	0.17441	0.395833	0.747627	0.828469	0.418802	0.693638
2	PWY-6876	-7.91692	-5.32867	-8.06009	-0.223068	8.21452	-0.0235764	0.485269	0.750969	0.848362	0.797673	0.86579
2	PWY-6891	2.1104	1.8626	2.1937	0.371502	1.06877	0.335196	0.361111	0.314948	0.725806	0.324616	0.693406
2	PWY-6892	3.99208	3.82471	4.14129	0.338241	1.34387	0.219462	0.391681	0.617528	0.754235	0.407232	0.693627
2	PWY-6895	3.12314	2.86414	3.22844	0.487689	1.15287	0.398042	0.324653	0.219028	0.725806	0.272948	0.692628
2	PWY-6897	3.75036	3.66712	4.19436	0.373061	0.964642	0.335208	0.387153	0.440224	0.725806	0.490256	0.696071
2	PWY-6901	3.66785	3.34959	3.76447	0.438656	1.77119	0.272767	0.359375	0.393324	0.725806	0.370589	0.693406
2	PWY-6969	3.7999	3.52559	4.00922	0.450694	1.24201	0.341518	0.350087	0.373706	0.725806	0.344537	0.693422
2	PWY-6992	-9.58069	-9.85575	-9.23885	0.140152	5.35776	0.0274396	0.487847	0.607413	0.805234	0.681251	0.814824
2	PWY-7003	-0.199157	-0.147443	-0.257121	-0.268704	1.72234	-0.0660736	0.403813	0.217167	0.725806	0.574751	0.739256
2	PWY-7007	-2.90154	-1.4192	-9.22825	-7.52212	3.61544	-1.93543	0.00693688	0.000673166	0.0225246	3.82261e-05	0.00231731
2	PWY-7013	-3.00031	-1.71659	-3.33926	-1.45051	6.9954	-0.173608	0.413194	0.738219	0.84255	0.536052	0.721956
2	PWY-7090	-9.59561	-9.53837	-9.63319	-1.02041	7.38267	-0.147865	0.451389	0.624437	0.809331	0.682144	0.814971
2	PWY-7094	-0.800186	-0.274764	-8.57756	-8.34547	4.75245	-1.39742	0.0746532	0.00193894	0.0475204	0.0011346	0.0250394
2	PWY-7097	-9.74633	-10.0242	-9.34687	0.0607431	5.31473	0.0122267	0.492201	0.594282	0.798454	0.64702	0.798735
2	PWY-7098	-9.59692	-10.1629	-9.10243	0.396352	5.24671	0.0650368	0.464471	0.565958	0.787162	0.61686	0.78845
2	PWY-7111	4.56041	4.33877	4.84479	0.379035	1.19703	0.289624	0.398614	0.48708	0.725845	0.482888	0.694718
2	PWY-7184	2.89578	2.70272	3.32128	0.605879	1.16107	0.495336	0.280763	0.14881	0.725358	0.129283	0.618133
2	PWY-7187	3.13775	2.80548	3.58336	0.537622	1.09436	0.455002	0.305556	0.224567	0.725806	0.206953	0.686303
2	PWY-7196	3.8303	3.57308	3.99478	0.372235	1.24499	0.269343	0.375	0.27254	0.725806	0.339732	0.693526
2	PWY-7197	3.25098	3.03972	3.35027	0.482269	1.21319	0.338831	0.357019	0.22845	0.725806	0.368197	0.693566
2	PWY-7198	1.45342	1.09445	1.78256	0.483453	1.51107	0.137107	0.375	0.588488	0.751495	0.363934	0.693566
2	PWY-7199	3.74062	3.47859	3.92319	0.368173	1.13144	0.308668	0.35182	0.301242	0.725806	0.331072	0.693406
2	PWY-7200	2.9922	2.8783	3.39911	0.526491	1.12516	0.457473	0.32409	0.18517	0.725806	0.195838	0.677996
2	PWY-7208	4.38479	4.13138	4.79483	0.434508	1.27689	0.318629	0.398614	0.4531	0.725806	0.534707	0.697065
2	PWY-7210	1.69984	1.33236	2.08269	0.481969	1.46685	0.154488	0.364583	0.591453	0.752813	0.327757	0.693526
2	PWY-7211	3.1415	2.58114	3.46379	0.709498	1.22907	0.548823	0.267361	0.10787	0.705114	0.110797	0.591269
2	PWY-7219	4.38631	4.13825	4.78971	0.415267	1.27302	0.305675	0.399306	0.437859	0.725806	0.506215	0.694651
2	PWY-722	-9.73221	-10.1861	-9.24439	0.295035	5.35846	0.0593129	0.473958	0.58669	0.797192	0.652676	0.805158
2	PWY-7220	4.43637	4.28546	4.60396	0.395458	1.27427	0.30378	0.362847	0.32238	0.725806	0.309348	0.693381
2	PWY-7221	4.22032	4.02517	4.60394	0.400836	1.26685	0.276509	0.411458	0.498931	0.725942	0.531883	0.697806
2	PWY-7222	4.43747	4.29064	4.59759	0.393624	1.26262	0.307356	0.354167	0.318986	0.725806	0.311333	0.693406
2	PWY-7228	3.67392	3.36496	3.79571	0.41472	1.22981	0.314888	0.367418	0.248057	0.725806	0.335801	0.693566
2	PWY-7229	4.41508	4.17961	4.7362	0.4427	1.26224	0.31754	0.376736	0.391228	0.725806	0.427611	0.69371
2	PWY-7234	1.99202	1.58656	2.2908	0.485353	1.38471	0.308699	0.381283	0.330793	0.725806	0.396825	0.693694
2	PWY-7237	0.430215	0.860925	-0.665932	-1.54818	1.19074	-1.27875	0.0503478	0.000858239	0.0279938	0.000480702	0.0116977
2	PWY-7242	3.79959	3.66703	4.19494	0.542563	1.71257	0.31824	0.370884	0.406135	0.725806	0.403205	0.693618
2	PWY-7254	0.994211	1.17517	0.911943	-0.102058	1.72389	-0.0598799	0.467014	0.70489	0.803095	0.815866	0.874846
2	PWY-7255	-3.0093	-1.81403	-9.19437	-7.23562	3.30414	-2.04977	0.0121343	0.000600926	0.0208682	5.14192e-05	0.00242819
2	PWY-7315	1.32887	0.975633	1.85985	0.906475	1.08179	0.854768	0.162912	0.0145898	0.230276	0.0163129	0.20565
2	PWY-7323	3.36331	3.1766	3.45164	0.352627	1.53508	0.216945	0.397569	0.568209	0.734656	0.474445	0.694868
2	PWY-7328	1.55818	0.622336	1.77326	0.64334	1.59875	0.434786	0.317708	0.203386	0.725806	0.219184	0.689526
2	PWY-7332	-1.75707	-1.61513	-6.53641	-1.95506	8.06594	-0.353269	0.355286	0.279694	0.726805	0.351844	0.693289
2	PWY-7371	-5.49613	-6.52536	-5.2517	2.10374	8.13214	0.237146	0.39688	0.397413	0.741732	0.505221	0.733834
2	PWY-7374	-5.73994	-9.36456	-5.26551	2.86766	8.04473	0.356325	0.353553	0.265924	0.716153	0.336054	0.698458
2	PWY-7376	-9.27938	-9.29269	-9.26546	-0.889638	7.34348	-0.107266	0.443674	0.572778	0.79461	0.653481	0.803623
2	PWY-7377	0.192047	0.130439	0.544331	0.320522	2.2898	0.0952932	0.415945	0.745066	0.835074	0.59276	0.724995
2	PWY-7392	1.73095	1.64379	2.04767	0.259192	1.21012	0.198043	0.405546	0.610456	0.752504	0.548796	0.716516
2	PWY-7400	3.7926	3.55506	4.08458	0.405307	1.30814	0.305088	0.409722	0.561733	0.731975	0.551123	0.704183
2	PWY-7431	-4.74428	-3.21833	-7.82781	-3.79886	4.82939	-0.684553	0.196181	0.0626886	0.468278	0.033743	0.305359
2	PWY-7446	-6.27863	-9.35766	-3.55542	3.33635	6.68892	0.524333	0.244792	0.122642	0.555748	0.0772742	0.419272
2	PWY-7456	2.77292	2.15271	3.02089	0.428225	2.26706	0.210118	0.39688	0.434828	0.725806	0.454325	0.695467
2	PWY-7527	-10.7367	-11.5531	-9.57119	2.32392	5.71929	0.368713	0.320624	0.268246	0.638117	0.273717	0.569372
2	PWY-7539	3.84396	3.69828	4.1654	0.349972	1.16415	0.289569	0.378472	0.386977	0.725806	0.388208	0.693566
2	PWY-7560	4.20942	3.95984	4.54553	0.405093	1.24036	0.267711	0.407279	0.525226	0.727168	0.54124	0.700026
2	PWY-7663	4.60801	4.31195	4.92159	0.370195	1.23043	0.274739	0.388889	0.403024	0.725806	0.431647	0.693663
2	PWY-7664	3.54657	2.95603	3.63313	0.376259	2.11305	0.214206	0.402778	0.505607	0.727377	0.559736	0.708912
2	PWY-841	4.00892	3.61494	4.12545	0.446266	1.1959	0.307283	0.357019	0.28997	0.725806	0.318706	0.693339
2	PWY-922	-1.57194	-1.69547	-1.02085	0.0340809	2.59849	0.00763276	0.494792	0.524873	0.743006	0.945838	0.963231
2	PWY0-1061	3.10823	2.65955	3.28134	0.566028	0.941062	0.544932	0.298611	0.128655	0.719282	0.144697	0.639405
2	PWY0-1241	-0.625341	-1.41974	-0.49367	1.14445	1.77627	0.704059	0.240901	0.0352034	0.406051	0.0644786	0.447042
2	PWY0-1261	2.36164	1.87006	3.26944	0.92777	1.35817	0.668307	0.270364	0.0675664	0.554718	0.0862844	0.521845
2	PWY0-1277	-9.70971	-10.8302	-8.3781	2.56886	5.46695	0.418633	0.322357	0.279937	0.65904	0.286348	0.612049
2	PWY0-1296	3.57913	3.30189	3.99555	0.420404	1.20152	0.328719	0.394097	0.415184	0.725806	0.443817	0.693837
2	PWY0-1297	3.53313	3.20167	3.86991	0.409141	1.16954	0.332862	0.379549	0.422322	0.725806	0.422655	0.693933
2	PWY0-1298	3.52813	3.18792	3.85456	0.367699	1.18833	0.262395	0.395833	0.451113	0.725806	0.463749	0.694538
2	PWY0-1319	4.25155	4.06646	4.77594	0.368842	1.25218	0.315993	0.419411	0.473316	0.725818	0.610621	0.726691
2	PWY0-1338	-2.48941	-3.26696	-1.70653	2.28119	3.84731	0.464598	0.218371	0.102537	0.575731	0.0398651	0.333595
2	PWY0-1415	-0.420135	-0.516817	-0.369723	0.310232	1.52783	0.174352	0.414211	0.522985	0.732611	0.556648	0.725253
2	PWY0-1479	0.971444	0.54926	1.31678	0.61727	1.61193	0.363214	0.333333	0.333853	0.725806	0.267201	0.691421
2	PWY0-1533	-1.92203	-2.75034	-1.14535	2.18424	4.2158	0.434401	0.207972	0.105638	0.585661	0.0406895	0.336682
2	PWY0-1586	3.70134	3.64212	3.70134	0.433111	1.30799	0.317174	0.370884	0.328158	0.725806	0.375303	0.693566
2	PWY0-162	3.96766	3.62606	4.11778	0.424314	1.20865	0.358479	0.355903	0.292966	0.725806	0.320535	0.693339
2	PWY0-166	3.11166	2.81549	3.57381	0.577888	1.06129	0.458391	0.307292	0.209931	0.725806	0.183458	0.682292
2	PWY0-321	-9.73535	-10.6646	-8.46486	2.41415	5.38461	0.418558	0.314236	0.262403	0.636664	0.252962	0.573644
2	PWY0-41	-6.3206	-9.25665	-2.81463	3.4411	7.58858	0.498016	0.242634	0.169352	0.622249	0.0899062	0.453754
2	PWY0-42	-3.97649	-4.11756	-3.04452	1.12343	7.06428	0.136769	0.411458	0.627363	0.800182	0.555161	0.739454
2	PWY0-781	2.93101	2.83247	3.02028	0.251701	0.776071	0.301174	0.354167	0.620627	0.756515	0.416682	0.696808
2	PWY0-845	2.07429	1.77048	2.59798	0.63213	1.86676	0.333353	0.372617	0.417483	0.725806	0.404274	0.693877
2	PWY0-862	3.40229	2.80376	3.52164	0.536183	2.11472	0.285741	0.398614	0.40762	0.725806	0.491995	0.697109
2	PWY1G-0	-3.57831	-1.90776	-9.03346	-6.94854	3.12961	-2.00579	0.00520527	0.000499277	0.0191396	3.36593e-05	0.00225396
2	PWY490-3	1.04103	0.998856	1.65184	0.107131	1.42842	0.0679637	0.453125	0.78886	0.855976	0.798204	0.858567
2	PWY4FS-7	3.9961	3.6946	4.34267	0.385265	1.18766	0.28875	0.389948	0.431184	0.725806	0.484297	0.696189
2	PWY4FS-8	3.99892	3.68055	4.33842	0.333848	1.14739	0.269722	0.384749	0.430633	0.725806	0.483514	0.696688
2	PWYG-321	3.57265	3.02341	3.64529	0.368627	2.14591	0.197618	0.418403	0.534185	0.72939	0.564325	0.711372
2	PYRIDNUCSAL-PWY	4.02367	3.80751	4.37937	0.314373	1.23964	0.190733	0.439236	0.667514	0.777559	0.589877	0.714356
2	PYRIDNUCSYN-PWY	3.92118	3.74728	4.17837	0.309424	1.21997	0.236863	0.411458	0.557971	0.73159	0.528625	0.70083
2	PYRIDOXSYN-PWY	1.73913	1.24519	2.21051	0.626076	2.06575	0.295553	0.369151	0.379592	0.725806	0.39294	0.693626
2	REDCITCYC	1.17706	1.39715	1.14046	-0.194476	1.50789	-0.0550409	0.453125	0.449528	0.729212	0.734057	0.820422
2	RHAMCAT-PWY	3.03024	2.70784	3.20195	0.691023	1.89272	0.323965	0.377816	0.377476	0.725806	0.417657	0.693861
2	RIBOSYN2-PWY	3.91193	3.73953	4.31023	0.432407	1.16184	0.341758	0.388889	0.428377	0.725806	0.47983	0.694777
2	RUMP-PWY	0.652392	0.728627	0.567874	0.0328252	1.24616	0.0149915	0.492201	0.482971	0.733454	0.937932	0.958561
2	SALVADEHYPOX-PWY	1.88494	1.64836	2.06524	0.482383	1.22693	0.35261	0.32409	0.454711	0.725918	0.264274	0.69312
2	SER-GLYSYN-PWY	4.17341	4.01503	4.58005	0.427805	1.18336	0.322562	0.401042	0.538357	0.728306	0.534764	0.697017
2	SO4ASSIM-PWY	1.68811	1.25607	2.00463	0.841802	0.85	0.931846	0.131945	0.0313606	0.391621	0.0052089	0.0896979
2	SULFATE-CYS-PWY	2.55894	2.16296	2.86379	0.753478	0.806697	0.785517	0.15625	0.0527729	0.497162	0.0130182	0.175533
2	TCA	3.16303	2.98502	3.57802	0.3886	1.13	0.337334	0.369792	0.427277	0.725806	0.367497	0.693526
2	TCA-GLYOX-BYPASS	-0.00318696	-0.375317	0.186876	1.21285	2.6592	0.220813	0.319444	0.378755	0.732737	0.189551	0.680013
2	TEICHOICACID-PWY	1.18464	1.15621	1.33662	0.0419001	0.86942	0.0361921	0.482639	0.685418	0.805589	0.888023	0.923347
2	THISYN-PWY	3.63253	3.23814	3.73967	0.456435	1.38299	0.301308	0.398614	0.348798	0.725806	0.410056	0.693566
2	THREOCAT-PWY	-8.07693	-9.17747	-7.47638	1.34591	7.2156	0.174018	0.438475	0.577064	0.792042	0.596336	0.77208
2	THRESYN-PWY	4.34433	4.1276	4.71425	0.382791	1.24108	0.26844	0.404514	0.461292	0.725806	0.48237	0.693861
2	TRNA-CHARGING-PWY	4.16823	3.95611	4.57243	0.426495	1.19786	0.340325	0.389948	0.455351	0.725806	0.504163	0.69446
2	TRPSYN-PWY	3.99185	3.84015	4.29224	0.289352	1.09087	0.245352	0.402778	0.48298	0.725823	0.468248	0.694164
2	TYRFUMCAT-PWY	-2.80083	-1.78974	-7.59823	-5.54962	3.98338	-1.19169	0.102253	0.00396726	0.0840557	0.00250212	0.0493844
2	UBISYN-PWY	-1.21402	-1.4964	-0.87288	0.908727	2.24899	0.477711	0.263432	0.0494732	0.480314	0.099456	0.533629
2	UDPNAGSYN-PWY	3.10185	2.91073	3.28965	0.489467	1.01374	0.454507	0.329289	0.248155	0.725806	0.2499	0.69335
2	VALSYN-PWY	4.40648	4.18844	4.82562	0.345408	1.19401	0.274336	0.422877	0.491711	0.725869	0.540173	0.698238
3	1CMET2-PWY	3.8417	4.03471	3.70998	-0.447573	1.11202	-0.352255	0.332293	0.216768	0.417349	0.179317	0.371127
3	3-HYDROXYPHENYLACETATE-DEGRADATION-PWY	-6.29649	-3.95494	-7.73786	-1.95436	6.1233	-0.318177	0.344774	0.256703	0.431562	0.290266	0.491639
3	ALL-CHORISMATE-PWY	1.98209	-0.396498	2.48623	3.22366	2.74351	1.18893	0.0500005	0.0191485	0.0639269	7.62329e-06	0.000123799
3	ANAEROFRUCAT-PWY	3.80236	3.91327	3.70841	-0.0879587	1.10155	-0.0743941	0.46875	0.749371	0.838764	0.813763	0.880545
3	ANAGLYCOLYSIS-PWY	4.31981	4.33637	4.3011	-0.206693	1.09359	-0.164585	0.40625	0.434693	0.631289	0.488818	0.661945
3	ARG+POLYAMINE-SYN	2.43896	1.1476	2.69369	1.56063	1.15649	1.33924	0.0750003	0.00064134	0.00514908	5.51897e-05	0.000395618
3	ARGDEG-PWY	1.15154	-2.20087	1.99809	4.43118	3.44527	1.26356	0.0608428	0.0046366	0.0208774	1.46213e-05	0.000155839
3	ARGORNPROST-PWY	0.490237	0.552924	0.471259	0.110887	1.46682	0.0588964	0.472699	0.486583	0.665195	0.750292	0.842354
3	ARGSYN-PWY	3.60359	3.7297	3.59308	-0.141876	1.10664	-0.104459	0.453978	0.671949	0.789969	0.633979	0.764421
3	ARGSYNBSUB-PWY	3.5961	3.66959	3.57077	-0.225858	1.15328	-0.158346	0.402496	0.680624	0.795136	0.630536	0.76238
3	ARO-PWY	4.08664	4.12747	3.99529	-0.214227	1.12927	-0.165526	0.435938	0.479291	0.653518	0.488353	0.662468
3	ASPASN-PWY	3.8293	4.15834	3.75994	-0.270013	1.29482	-0.202184	0.410296	0.452556	0.640338	0.404232	0.598772
3	AST-PWY	0.829498	-3.37659	1.79363	5.12619	3.43856	1.40961	0.0608428	0.00132464	0.00771422	9.22482e-06	0.000130862
3	BIOTIN-BIOSYNTHESIS-PWY	3.12078	2.67395	3.1214	0.198736	1.82531	0.115235	0.459375	0.622646	0.754062	0.697263	0.807074
3	BRANCHED-CHAIN-AA-SYN-PWY	4.13834	4.29784	3.954	-0.416229	1.20201	-0.329049	0.369735	0.147474	0.321504	0.242922	0.453366
3	CALVIN-PWY	4.2094	4.34737	4.08717	-0.250882	1.09823	-0.220629	0.389063	0.43749	0.632853	0.32434	0.532189
3	CATECHOL-ORTHO-CLEAVAGE-PWY	-10.4723	-9.82164	-10.7926	-1.2863	5.19381	-0.218035	0.39375	0.415309	0.554466	0.411597	0.560683
3	CENTFERM-PWY	0.883921	1.05494	0.303675	-0.169453	1.97741	-0.0577898	0.469579	0.451813	0.639555	0.846859	0.902475
3	COA-PWY	3.91983	4.04408	3.75672	-0.300425	1.22964	-0.241676	0.402496	0.408195	0.615292	0.402332	0.59839
3	COBALSYN-PWY	3.69152	4.00043	3.47085	-0.506878	1.30568	-0.347751	0.349454	0.127982	0.297267	0.159525	0.342638
3	CODH-PWY	-2.65287	-1.2263	-3.10103	-1.82127	6.89092	-0.245946	0.347894	0.262058	0.455136	0.170843	0.359035
3	COLANSYN-PWY	2.43598	2.92473	2.34832	-0.562753	1.3246	-0.414316	0.338534	0.118481	0.284349	0.155104	0.335551
3	COMPLETE-ARO-PWY	4.16429	4.19316	4.07074	-0.232522	1.1274	-0.183911	0.429017	0.489579	0.658935	0.503118	0.672595
3	CRNFORCAT-PWY	-8.69439	-3.32931	-9.35655	-2.91935	7.54695	-0.427083	0.310938	0.22167	0.382159	0.128765	0.27281
3	DAPLYSINESYN-PWY	3.69442	3.88605	3.51362	-0.333227	1.06404	-0.29963	0.373438	0.32983	0.549011	0.277925	0.488581
3	DENITRIFICATION-PWY	-9.06681	-3.86407	-9.77028	-3.05333	7.21877	-0.413416	0.332293	0.220314	0.372255	0.200954	0.365041
3	DENOVOPURINE2-PWY	3.69098	3.8222	3.48569	-0.288198	1.12554	-0.2371	0.4	0.479313	0.653322	0.400674	0.596333
3	DTDPRHAMSYN-PWY	3.96765	4.25198	3.80668	-0.540235	1.2969	-0.375505	0.353125	0.214151	0.414557	0.251685	0.463582
3	ECASYN-PWY	1.29293	-2.46952	2.11346	4.62316	3.14536	1.4336	0.0514825	0.00370538	0.0170002	9.79342e-06	0.000131953
3	ENTBACSYN-PWY	2.12511	-0.434843	2.50952	3.06931	3.38662	1.098	0.0624029	0.019179	0.0647827	1.52032e-05	0.000158095
3	FAO-PWY	2.01637	0.0470496	3.04319	2.89293	1.46302	1.76413	0.0842436	0.00600525	0.0218566	7.53085e-05	0.000518015
3	FASYN-ELONG-PWY	3.76843	3.96547	3.64591	-0.293015	1.2338	-0.228498	0.395313	0.53984	0.69536	0.41633	0.609102
3	FASYN-INITIAL-PWY	3.23213	2.76004	3.24941	0.513664	1.63518	0.289322	0.394696	0.309806	0.526244	0.34346	0.551029
3	FERMENTATION-PWY	3.70149	3.81406	3.68761	0.0788573	1.07572	0.0649919	0.469579	0.813599	0.883877	0.800167	0.874161
3	FOLSYN-PWY	3.8515	3.95878	3.82608	-0.163366	1.16755	-0.140923	0.443058	0.694283	0.803189	0.679005	0.795447
3	FUC-RHAMCAT-PWY	2.35129	2.20613	2.50255	0.486986	1.30851	0.369616	0.345313	0.15278	0.33205	0.152132	0.330739
3	FUCCAT-PWY	2.15434	1.46863	2.34756	0.82299	1.20792	0.594423	0.264063	0.0284476	0.0907922	0.0286997	0.0863578
3	GALACT-GLUCUROCAT-PWY	2.61308	2.53462	2.65328	0.357493	1.42608	0.232862	0.4	0.404424	0.60505	0.452261	0.638334
3	GALACTARDEG-PWY	0.927581	-2.44276	2.09444	4.39593	4.84214	1.36507	0.0312508	0.00224862	0.0122045	2.08276e-06	0.000120206
3	GALACTUROCAT-PWY	2.7009	3.00638	2.69483	-0.11058	1.69403	-0.0505326	0.467188	0.91981	0.948549	0.903553	0.936511
3	GALLATE-DEGRADATION-I-PWY	-10.4906	-9.92747	-10.7585	-0.998945	5.39951	-0.170561	0.4125	0.425973	0.567905	0.450915	0.589544
3	GALLATE-DEGRADATION-II-PWY	-10.6248	-9.93941	-10.8877	-1.45715	5.26263	-0.229289	0.388456	0.415262	0.557154	0.457243	0.598067
3	GLCMANNANAUT-PWY	3.08212	3.02848	3.09694	0.226393	1.20511	0.179005	0.408736	0.384562	0.588934	0.538003	0.701151
3	GLUCARDEG-PWY	1.18236	-1.46644	2.14283	3.51184	1.43074	2.3152	0.00468556	6.80765e-06	0.000552979	9.51194e-08	3.24911e-05
3	GLUCARGALACTSUPER-PWY	0.927683	-2.37138	2.09902	4.43354	5.07655	1.28919	0.0343757	0.00220926	0.0121801	2.40969e-06	0.000120591
3	GLUCONEO-PWY	4.00091	4.17963	3.90795	-0.157283	1.16013	-0.138584	0.446178	0.592328	0.734809	0.538807	0.699227
3	GLUCOSE1PMETAB-PWY	1.83286	-0.332538	2.32208	2.69352	1.35559	1.99026	0.0359382	2.93855e-06	0.000489909	3.02127e-06	0.000120233
3	GLUCUROCAT-PWY	2.69969	2.51693	2.78649	0.37391	1.23297	0.290815	0.375975	0.230618	0.437918	0.228384	0.430307
3	GLUTORN-PWY	3.64934	3.78861	3.56777	-0.17667	1.17013	-0.153012	0.428125	0.445956	0.636743	0.52629	0.690865
3	GLYCOCAT-PWY	4.17591	4.42384	3.95207	-0.560797	1.15429	-0.471183	0.301563	0.13539	0.306536	0.102197	0.247851
3	GLYCOGENSYNTH-PWY	3.92374	4.22209	3.69468	-0.723925	1.21983	-0.505986	0.299532	0.0718501	0.196009	0.0791328	0.20356
3	GLYCOL-GLYOXDEG-PWY	1.21372	-1.09792	2.21783	3.46663	2.29936	1.4476	0.0593754	0.0117722	0.0417657	1.18846e-05	0.000142215
3	GLYCOLYSIS	4.01701	4.14669	3.95208	-0.0795188	1.17814	-0.0663796	0.4625	0.810176	0.876596	0.803945	0.875238
3	GLYCOLYSIS-E-D	2.77869	1.56376	3.03491	1.33935	1.05207	1.18263	0.14375	0.00254839	0.0145433	0.000842722	0.00412752
3	GLYCOLYSIS-TCA-GLYOX-BYPASS	2.46317	0.462945	2.9717	2.55901	2.0115	1.2474	0.0656254	0.0430191	0.125772	3.11992e-05	0.000253204
3	GLYOXYLATE-BYPASS	2.23812	-0.788634	2.68156	3.51128	2.41649	1.44553	0.0578129	0.00972657	0.0365756	1.91954e-05	0.000181054
3	GOLPDLCAT-PWY	-3.93477	-3.76555	-3.93477	-0.0221209	6.02886	-0.00427941	0.49766	0.788873	0.863749	0.904904	0.93876
3	HCAMHPDEG-PWY	-9.66329	-10.5956	-8.88158	2.26564	6.09953	0.321462	0.336974	0.186214	0.321108	0.240283	0.381595
3	HEME-BIOSYNTHESIS-II	1.32349	0.285265	2.0163	1.58388	1.13953	1.21573	0.114063	0.000106528	0.00166227	0.000233449	0.00131481
3	HEMESYN2-PWY	2.30136	1.13063	2.48561	1.25528	1.38033	0.858	0.204368	0.0115573	0.0428565	0.0114889	0.0388671
3	HEXITOLDEGSUPER-PWY	2.51612	1.44713	2.74667	1.25683	0.867473	1.26501	0.11875	0.000242667	0.0025912	0.000286819	0.00155932
3	HISDEG-PWY	0.746686	2.98516	0.301725	-2.26678	2.54777	-0.744272	0.19375	0.00586102	0.0253571	0.00432976	0.017374
3	HISTSYN-PWY	3.82284	4.08958	3.61508	-0.418283	1.28158	-0.298869	0.373438	0.223268	0.427038	0.297062	0.508704
3	HOMOSER-METSYN-PWY	2.94792	2.72967	3.06576	0.299156	0.899637	0.345697	0.31875	0.242082	0.449776	0.129076	0.290727
3	HSERMETANA-PWY	2.90205	2.83929	2.91122	-0.0449286	0.917842	-0.0440499	0.477379	0.408691	0.612207	0.910154	0.941465
3	ILEUSYN-PWY	4.21092	4.37097	4.05095	-0.437706	1.1972	-0.364342	0.379095	0.138044	0.309513	0.229229	0.438292
3	KDO-NAGLIPASYN-PWY	1.73689	-0.566205	2.15302	2.35029	2.06024	1.04178	0.123438	0.0191661	0.0607852	0.000357589	0.00190677
3	KETOGLUCONMET-PWY	-0.734897	-8.97031	0.707407	8.24077	5.80919	1.35273	0.065523	0.000631291	0.00468911	1.95347e-05	0.000187494
3	LACTOSECAT-PWY	-0.230829	-0.336798	-0.183303	0.307807	2.84125	0.0700857	0.448438	0.868868	0.916415	0.652349	0.778091
3	LEU-DEG2-PWY	-8.23697	-3.58609	-9.39994	-3.33838	7.20671	-0.489273	0.30625	0.124363	0.255927	0.114788	0.253956
3	LPSSYN-PWY	-9.45278	-10.2731	-8.91912	2.10435	7.36895	0.264433	0.384375	0.214714	0.380515	0.327966	0.492435
3	MET-SAM-PWY	3.37417	3.00707	3.45109	0.297112	0.788671	0.362913	0.330733	0.340008	0.549161	0.215913	0.41229
3	METH-ACETATE-PWY	1.1592	2.03364	-0.581575	-2.68391	3.91633	-0.533168	0.199688	0.00225529	0.0126859	0.00569716	0.0216907
3	METHGLYUT-PWY	1.07646	-2.09396	2.05866	4.34424	3.33062	1.27495	0.0624029	0.00412569	0.0190814	1.42299e-05	0.000153021
3	METHYLGALLATE-DEGRADATION-PWY	-10.5467	-9.80162	-10.9019	-1.28004	5.31811	-0.226266	0.396875	0.353904	0.495198	0.382447	0.521773
3	NAD-BIOSYNTHESIS-II	1.8319	0.588884	2.40271	1.78444	1.32626	1.25863	0.0842436	0.000258368	0.00271031	9.67406e-05	0.000621924
3	NADSYN-PWY	-10.7746	-10.7906	-10.7539	-0.293862	6.76859	-0.0419946	0.474259	0.58166	0.70516	0.607486	0.726192
3	NAGLIPASYN-PWY	2.46845	3.05644	2.39736	-0.495005	1.88532	-0.250056	0.398438	0.585819	0.730098	0.406541	0.600829
3	NONMEVIPP-PWY	3.88818	4.14403	3.58548	-0.541943	1.21192	-0.42941	0.338534	0.16222	0.342869	0.149563	0.327302
3	NONOXIPENT-PWY	4.67615	4.59932	4.73386	-0.0985017	1.09983	-0.0877147	0.459375	0.825534	0.885876	0.826395	0.88875
3	OANTIGEN-PWY	3.55025	3.35298	3.72995	0.167027	1.09211	0.152939	0.435938	0.499403	0.67439	0.597127	0.741094
3	ORNARGDEG-PWY	1.14821	-2.19533	2.00832	4.40585	3.30892	1.31106	0.0625004	0.00428458	0.0193789	1.56852e-05	0.000162147
3	ORNDEG-PWY	1.02656	-2.66338	2.12628	4.81351	3.50181	1.38093	0.0421881	0.00242471	0.0124456	8.10593e-06	0.000125446
3	P101-PWY	-2.97379	-1.0578	-5.27441	-4.38028	4.19637	-1.07722	0.0546026	3.86065e-05	0.000964208	7.58524e-06	0.000126241
3	P105-PWY	2.5996	0.830288	2.89121	2.13329	1.67782	1.20895	0.0733233	0.0802836	0.207909	3.3357e-05	0.000266564
3	P108-PWY	1.92919	3.49395	1.39834	-1.69	2.25158	-0.721182	0.195313	0.00505657	0.0229298	0.00850681	0.030229
3	P122-PWY	-0.482329	-0.215648	-0.573232	-0.527287	3.0608	-0.13347	0.439938	0.175953	0.363308	0.538506	0.700565
3	P124-PWY	-0.290405	0.001293	-0.377598	-0.651653	3.33911	-0.157541	0.418097	0.255341	0.468402	0.536945	0.700351
3	P125-PWY	-1.60076	-1.37854	-1.97482	-0.583721	2.62755	-0.21351	0.390625	0.350521	0.561365	0.401068	0.597804
3	P161-PWY	3.8856	3.74674	3.91743	0.141149	1.04854	0.126465	0.452418	0.575298	0.726081	0.776586	0.858282
3	P162-PWY	-2.87218	-1.63806	-5.92663	-2.15929	8.02448	-0.378313	0.287052	0.117806	0.249018	0.0532595	0.144123
3	P163-PWY	-10.5417	-9.41279	-10.9496	-3.03896	7.92083	-0.419401	0.332293	0.188174	0.331749	0.250261	0.389996
3	P164-PWY	2.00315	2.08343	1.78081	-0.152872	1.95114	-0.0674834	0.467188	0.677661	0.79347	0.822827	0.887985
3	P184-PWY	-10.4406	-9.78802	-10.768	-1.43099	5.4042	-0.246114	0.393136	0.385231	0.536042	0.422032	0.568123
3	P221-PWY	-1.11215	0.855353	-3.1514	-4.71948	5.69597	-1.04317	0.0593754	2.76497e-05	0.000921488	7.63386e-06	0.000124052
3	P23-PWY	2.64468	1.51017	2.78734	1.27571	1.37532	0.796656	0.2	0.0097329	0.0375839	0.0053564	0.0206977
3	P281-PWY	-7.40835	-2.18523	-9.41652	-5.95258	6.47366	-0.921781	0.128125	0.00689618	0.0214534	0.000748569	0.00360952
3	P381-PWY	-10.4801	-9.19821	-10.8643	-2.52816	7.38844	-0.366869	0.366615	0.195797	0.347365	0.269936	0.418528
3	P4-PWY	3.3417	3.11326	3.40772	0.268823	0.850465	0.268966	0.391576	0.457985	0.643912	0.347965	0.553284
3	P42-PWY	3.21454	3.98598	3.0684	-0.889834	1.43012	-0.538952	0.326563	0.0881571	0.22864	0.136887	0.307882
3	P441-PWY	3.15177	2.32928	3.37905	0.979908	0.988315	0.884876	0.184087	0.00789163	0.0319816	0.00376007	0.0155898
3	P461-PWY	2.24183	0.82481	2.6265	1.6909	1.07651	1.34623	0.0967241	0.000259407	0.00271029	0.000124321	0.00076752
3	P562-PWY	-1.66448	-0.466921	-2.57928	-2.18105	2.41623	-0.801644	0.131045	0.0018387	0.0101467	0.000489281	0.00250005
3	PANTO-PWY	3.67557	3.8346	3.6325	-0.140365	1.0779	-0.127038	0.449298	0.575644	0.722514	0.582075	0.729788
3	PANTOSYN-PWY	3.72274	3.89583	3.64246	-0.227293	1.14549	-0.194732	0.429017	0.530241	0.687638	0.554261	0.710791
3	PENTOSE-P-PWY	3.15991	3.33844	3.12766	-0.0372347	1.33163	-0.02494	0.492188	0.90322	0.939495	0.94441	0.963194
3	PEPTIDOGLYCANSYN-PWY	3.98802	4.08243	3.87658	-0.250753	1.21145	-0.182384	0.414063	0.481326	0.654153	0.464624	0.645993
3	PHOSLIPSYN-PWY	4.14203	4.13503	4.14459	-0.00695726	1.09291	-0.00572782	0.49766	0.909908	0.941729	0.875784	0.918994
3	POLYAMINSYN3-PWY	-0.223464	0.286401	-0.461883	-0.873438	2.19521	-0.395912	0.305772	0.056148	0.160613	0.11207	0.265932
3	POLYAMSYN-PWY	1.79558	0.306081	2.46623	2.04786	1.25402	1.54316	0.0546879	9.21525e-05	0.00155836	1.35408e-05	0.000155951
3	POLYISOPRENSYN-PWY	3.59284	3.54487	3.64635	0.167015	1.4708	0.109058	0.450858	0.580476	0.728383	0.642192	0.77133
3	PPGPPMET-PWY	1.89303	-1.11917	2.62335	3.33779	2.15936	1.36005	0.0671879	0.00489618	0.0162491	3.66343e-05	0.000287873
3	PROTOCATECHUATE-ORTHO-CLEAVAGE-PWY	-10.6221	-9.93705	-10.9105	-1.18152	5.77748	-0.194358	0.398438	0.374855	0.520861	0.394151	0.544874
3	PRPP-PWY	3.19022	2.69209	3.31244	0.508938	0.882728	0.490619	0.275	0.173864	0.361304	0.0451527	0.127217
3	PWY-1269	2.63423	3.00297	2.58543	-0.287724	1.73087	-0.148524	0.43125	0.934942	0.957684	0.638472	0.768035
3	PWY-181	-10.3816	-9.14878	-10.8305	-1.81024	6.66142	-0.274993	0.380655	0.273428	0.412912	0.281201	0.416027
3	PWY-1861	2.00686	1.58949	2.29897	0.806585	1.23294	0.613066	0.215289	0.351915	0.528672	0.0127964	0.0427894
3	PWY-2941	1.28404	1.23885	1.31572	0.00884005	1.49108	0.00550571	0.4961	0.833849	0.893374	0.907645	0.938971
3	PWY-2942	4.20333	4.30903	4.05738	-0.285473	1.15698	-0.229905	0.385938	0.341129	0.558124	0.301334	0.51136
3	PWY-3001	4.13774	4.31576	3.96574	-0.39606	1.16686	-0.291169	0.372855	0.282104	0.502528	0.265501	0.477689
3	PWY-3781	0.530644	1.34847	-0.579615	-1.89653	4.15009	-0.402925	0.23869	0.00363356	0.0183712	0.0229952	0.0710331
3	PWY-4361	-10.839	-11.6378	-10.4019	1.8214	5.99059	0.318211	0.35625	0.193356	0.321042	0.340951	0.467119
3	PWY-4722	-11.1567	-11.5306	-10.9655	0.788798	4.82159	0.149165	0.428125	0.440076	0.575952	0.449892	0.578538
3	PWY-4984	0.432395	-0.0335101	0.481275	0.413319	2.77101	0.101614	0.445313	0.861249	0.909831	0.574685	0.726126
3	PWY-5005	-1.54386	-1.22471	-1.61295	0.0416642	2.96498	0.00622482	0.49298	0.827511	0.88886	0.926378	0.95183
3	PWY-5022	0.11338	-0.278849	0.36617	0.851269	1.00524	0.813768	0.173438	0.000701844	0.00545023	0.00360398	0.0148736
3	PWY-5028	-9.01649	-7.86177	-9.32999	-1.18267	7.88665	-0.13845	0.426563	0.553081	0.69321	0.552716	0.694042
3	PWY-5088	-2.00958	-1.88609	-7.0259	-0.99167	9.15115	-0.142014	0.404688	0.233099	0.411512	0.516913	0.680843
3	PWY-5097	4.03212	4.29503	3.76616	-0.527589	1.10816	-0.435339	0.301563	0.130438	0.300536	0.0847099	0.214162
3	PWY-5100	4.03991	4.18402	3.98564	-0.296934	1.27784	-0.191203	0.429688	0.499857	0.665696	0.544278	0.703627
3	PWY-5101	4.29823	4.49074	4.08054	-0.499382	1.23642	-0.386535	0.346334	0.116287	0.281095	0.194088	0.395459
3	PWY-5103	4.11346	4.28376	3.93073	-0.513106	1.23821	-0.427704	0.339063	0.111901	0.274287	0.201852	0.404833
3	PWY-5104	4.07464	4.3251	3.80263	-0.589961	1.21026	-0.451103	0.2875	0.0595343	0.169243	0.0739497	0.192663
3	PWY-5121	3.81375	4.10187	3.57719	-0.532405	1.19828	-0.455186	0.313573	0.141064	0.312833	0.124293	0.286794
3	PWY-5154	2.91771	3.16677	2.83166	-0.050302	1.57366	-0.0302636	0.49142	0.918182	0.948671	0.844057	0.900434
3	PWY-5177	-1.39716	-0.883721	-2.21287	-0.90902	3.67764	-0.214604	0.351563	0.0268471	0.0865076	0.187812	0.384512
3	PWY-5180	-1.20996	0.389644	-1.92096	-2.60706	4.55601	-0.776168	0.093604	0.000277597	0.00279902	7.6247e-05	0.000513728
3	PWY-5182	-1.20566	0.384242	-1.90029	-2.69695	4.20121	-0.874339	0.0906253	0.000284676	0.00286495	7.55794e-05	0.000508836
3	PWY-5188	2.71986	2.55355	2.79868	0.342124	0.975861	0.34888	0.339063	0.116015	0.274257	0.211116	0.409422
3	PWY-5189	2.68796	2.45197	2.99172	0.553023	1.04547	0.501361	0.279251	0.0391836	0.118648	0.0842554	0.211119
3	PWY-5265	0.69238	0.917963	0.31453	-0.00924358	3.88258	-0.00107425	0.49922	0.589429	0.731655	0.945676	0.964181
3	PWY-5304	0.196713	1.41717	-0.742099	-2.33451	2.22674	-0.99611	0.135938	0.000345914	0.00290764	0.000564843	0.00285321
3	PWY-5345	2.21642	1.59394	2.57224	0.980618	0.874568	1.08071	0.10625	0.000161669	0.00202979	0.000265271	0.00145338
3	PWY-5347	3.57403	3.24144	3.63878	0.138767	0.78377	0.182627	0.434375	0.845773	0.903231	0.636815	0.765807
3	PWY-5384	3.02279	2.53168	3.54066	0.928934	1.10847	0.714291	0.201563	0.00361506	0.0182905	0.00825004	0.029446
3	PWY-5415	-2.105	-0.807314	-2.56938	-2.14017	3.5524	-0.718445	0.102964	0.000478815	0.00407719	0.000137847	0.000831472
3	PWY-5417	-10.5724	-9.78198	-10.9199	-0.983609	5.37916	-0.190946	0.410296	0.419882	0.554898	0.438504	0.572669
3	PWY-5419	-3.03436	-1.40826	-5.17241	-3.72931	4.23343	-1.01196	0.0483624	6.09931e-05	0.00121387	6.75348e-06	0.000127032
3	PWY-5420	-2.72385	-1.05434	-4.69055	-3.77027	4.46183	-1.05163	0.0578129	5.3936e-05	0.00118108	9.06241e-06	0.000131529
3	PWY-5431	-10.5252	-9.92401	-10.8347	-1.2523	5.39204	-0.215454	0.394696	0.424638	0.552196	0.445189	0.572063
3	PWY-5484	3.79888	3.90185	3.70537	0.0173765	1.14908	0.014804	0.49454	0.907091	0.942028	0.900734	0.936767
3	PWY-5505	3.43671	3.86123	2.61545	-1.45997	2.07929	-0.521986	0.26053	0.00747891	0.0302024	0.0384557	0.111772
3	PWY-5507	-10.3361	-9.02733	-10.7714	-2.25628	6.68974	-0.343184	0.354134	0.238645	0.386762	0.25601	0.399981
3	PWY-5509	3.47889	3.97993	3.22315	-0.661984	1.41498	-0.438556	0.307813	0.0699471	0.192022	0.115993	0.271778
3	PWY-5647	-11.1543	-11.583	-10.9076	0.886933	4.80335	0.168107	0.407813	0.432512	0.568416	0.442563	0.572105
3	PWY-5651	-10.8285	-10.8529	-10.8213	-0.122771	6.44479	-0.0216914	0.489063	0.586548	0.712824	0.594711	0.721111
3	PWY-5654	-10.8959	-11.3959	-10.615	0.989512	5.04791	0.186068	0.409375	0.398171	0.538565	0.443836	0.574326
3	PWY-5655	-11.0345	-11.3665	-10.8347	0.865746	4.9712	0.150502	0.413417	0.472948	0.608352	0.481732	0.608872
3	PWY-5659	3.13046	3.75357	2.76707	-0.750244	1.61758	-0.409116	0.343214	0.136293	0.307362	0.153355	0.333443
3	PWY-5667	4.25779	4.24113	4.27039	-0.0866518	1.11308	-0.0716255	0.459375	0.802024	0.871463	0.837948	0.896218
3	PWY-5676	0.233334	1.32737	-1.07258	-2.14099	4.26268	-0.553904	0.184087	0.00139831	0.00909732	0.00431475	0.017414
3	PWY-5677	-5.60047	-2.7868	-9.60956	-6.03657	6.11451	-0.916402	0.135726	0.00510885	0.0180524	0.00155496	0.0069045
3	PWY-5686	4.13702	4.26711	3.9582	-0.386574	1.20008	-0.306562	0.370313	0.326677	0.546775	0.329404	0.53747
3	PWY-5695	3.85041	3.90983	3.77283	-0.10858	1.29114	-0.070021	0.460938	0.950634	0.967764	0.776294	0.857766
3	PWY-5705	0.0732465	-0.804077	0.48258	1.20519	1.52718	0.670784	0.217188	0.0981212	0.210062	0.0112536	0.0382238
3	PWY-5741	-8.82029	-3.05006	-9.98671	-5.46758	6.57302	-0.751359	0.193448	0.0300407	0.0811687	0.0115228	0.0374799
3	PWY-5747	-1.18076	-3.66045	0.210932	3.44736	2.7824	0.980257	0.121875	0.0104865	0.0381328	0.000243397	0.00135764
3	PWY-5837	1.54826	-0.0991924	2.19732	1.88982	1.43021	1.24754	0.101404	8.75662e-05	0.00152665	0.000113575	0.000711521
3	PWY-5838	2.16266	1.23112	2.32226	1.06989	1.19753	0.749015	0.213729	0.0107072	0.0403722	0.0120651	0.0405405
3	PWY-5840	2.13301	1.26724	2.30376	1.07274	1.20024	0.771389	0.223089	0.0105751	0.0399567	0.013335	0.044151
3	PWY-5845	1.7684	-0.482788	2.30284	2.9471	2.79914	0.974236	0.0593754	0.0258292	0.0832355	1.65057e-05	0.000164348
3	PWY-5850	1.76996	-0.468248	2.30213	2.91632	2.78498	0.979578	0.0639629	0.0271317	0.0860252	1.72113e-05	0.000169239
3	PWY-5855	1.27635	-1.31737	2.23842	3.58905	1.58173	2.07602	0.0546026	0.00106993	0.0052016	6.2578e-06	0.000120316
3	PWY-5856	1.28898	-1.33095	2.24268	3.48641	1.72589	1.95201	0.045313	0.000790159	0.00415701	6.2578e-06	0.000120359
3	PWY-5857	1.28733	-1.30752	2.24018	3.52372	1.63522	2.06104	0.045313	0.000764393	0.00366178	6.19403e-06	0.000120272
3	PWY-5860	1.52915	-0.918369	2.15713	3.28355	3.00141	1.00055	0.0593754	0.0175273	0.0598968	1.52536e-05	0.000157594
3	PWY-5861	1.96609	0.860087	2.19433	1.24906	1.28569	0.858914	0.179688	0.00306727	0.0164487	0.00297562	0.012868
3	PWY-5862	1.52307	-0.919774	2.17264	3.37229	3.01992	1.02851	0.067083	0.0175096	0.0599042	1.49524e-05	0.000155981
3	PWY-5863	1.70846	0.0752229	2.2129	1.76468	1.26782	1.29318	0.103125	0.000149059	0.00195805	0.00011158	0.000700942
3	PWY-5896	1.77631	-0.462461	2.30214	2.96037	2.66773	1.06176	0.0577227	0.0253193	0.0817557	1.68231e-05	0.0001669
3	PWY-5897	2.12244	1.16342	2.32342	1.24112	1.16716	0.915327	0.196568	0.00568204	0.0250491	0.00597481	0.0225168
3	PWY-5898	2.12025	1.15626	2.32594	1.17331	1.20195	0.873964	0.195313	0.00571521	0.0251296	0.00599036	0.0225935
3	PWY-5899	2.12096	1.15134	2.3302	1.19787	1.21589	0.840293	0.20625	0.00554596	0.0245868	0.00583482	0.0220729
3	PWY-5910	-0.446792	-1.01892	-0.295968	0.354017	2.86923	0.084374	0.432813	0.649555	0.774318	0.561291	0.716411
3	PWY-5913	3.23057	2.48234	3.48162	0.70844	1.35194	0.50737	0.276131	0.154602	0.33502	0.0685923	0.18075
3	PWY-5918	1.93292	1.20256	2.28599	1.11686	0.955449	1.11406	0.129485	0.000679962	0.0053069	0.000750834	0.00370749
3	PWY-5920	-0.475207	-0.956748	-0.181546	1.05993	2.54214	0.287202	0.294852	0.258327	0.464775	0.0769921	0.198059
3	PWY-5971	2.87352	2.30623	3.058	0.652737	2.49045	0.0981878	0.372855	0.28006	0.492855	0.282446	0.492585
3	PWY-5973	4.23347	4.36316	4.18406	-0.147357	1.15769	-0.128028	0.442188	0.573034	0.720136	0.580188	0.72742
3	PWY-5989	3.33897	2.97373	3.33897	0.368191	1.68598	0.195702	0.43125	0.451971	0.640419	0.534644	0.698803
3	PWY-6071	-9.55564	-10.4202	-8.97213	2.23062	6.17564	0.366532	0.355694	0.196077	0.343647	0.274198	0.428157
3	PWY-6121	4.07654	4.29703	3.90715	-0.298916	1.20942	-0.249009	0.38125	0.362019	0.573871	0.31371	0.522574
3	PWY-6122	4.05158	4.20867	3.81872	-0.333452	1.16126	-0.256512	0.386895	0.292711	0.514199	0.279674	0.491777
3	PWY-6123	4.01067	4.23365	3.78497	-0.360808	1.20753	-0.268361	0.375	0.339672	0.556894	0.314901	0.522974
3	PWY-6125	3.48021	3.62525	3.36137	-0.25987	1.13158	-0.217759	0.408736	0.535143	0.69168	0.446031	0.630307
3	PWY-6126	4.19082	4.33146	4.15234	-0.161641	1.22303	-0.122024	0.442188	0.676511	0.793076	0.645191	0.772242
3	PWY-6147	3.73982	3.88612	3.42151	-0.292001	1.22612	-0.24446	0.399376	0.367417	0.578724	0.414478	0.607237
3	PWY-6151	3.80109	3.81064	3.78102	-0.0769582	1.30649	-0.0529752	0.473438	0.878101	0.921519	0.840076	0.897383
3	PWY-6163	4.11957	4.18575	3.89923	-0.329299	1.22586	-0.237182	0.404688	0.339582	0.556886	0.362053	0.565171
3	PWY-6182	-10.4558	-9.84165	-10.8173	-1.24713	5.36681	-0.207612	0.390016	0.388001	0.525777	0.425313	0.564921
3	PWY-6185	-11.1613	-11.2293	-11.123	0.412597	4.42277	0.0717156	0.46875	0.512912	0.651488	0.561047	0.687434
3	PWY-621	4.03205	3.95645	4.2442	0.034169	1.15365	0.0263234	0.4883	0.690408	0.799773	0.9387	0.96075
3	PWY-6263	-9.72952	-5.19536	-10.2459	-2.49136	9.66535	-0.318669	0.366615	0.263165	0.438743	0.306788	0.476146
3	PWY-6269	3.50295	3.9791	3.27971	-0.620873	1.43399	-0.426009	0.322933	0.0809479	0.214222	0.11772	0.274772
3	PWY-6277	4.05236	4.21241	3.81764	-0.350725	1.18433	-0.263332	0.384375	0.295823	0.517297	0.284888	0.49692
3	PWY-6282	3.41232	2.98077	3.4137	0.464206	1.64081	0.282421	0.386895	0.356974	0.568996	0.418385	0.612644
3	PWY-6317	3.86385	3.9737	3.70525	-0.303429	1.11701	-0.227236	0.4	0.432823	0.630563	0.363396	0.56691
3	PWY-6338	-10.5719	-9.97368	-10.7758	-0.993158	5.56506	-0.15822	0.420313	0.453308	0.590181	0.488164	0.622551
3	PWY-6353	2.64598	2.46946	3.01834	0.628684	1.1768	0.333417	0.287052	0.661022	0.779467	0.052632	0.144218
3	PWY-6383	-2.05928	-0.858788	-2.86556	-2.18058	3.91043	-0.6211	0.156006	0.00127584	0.00835188	0.00224799	0.010167
3	PWY-6385	3.9849	4.08492	3.84911	-0.283868	1.18032	-0.22382	0.407813	0.474586	0.649983	0.455768	0.64019
3	PWY-6386	4.01042	4.10131	3.8485	-0.281821	1.1723	-0.195023	0.411856	0.461071	0.643496	0.44119	0.629059
3	PWY-6387	4.00403	4.0907	3.89385	-0.223648	1.15498	-0.177806	0.419657	0.510266	0.672868	0.475457	0.653563
3	PWY-6396	-1.40916	-1.29974	-1.52412	-0.110286	2.95736	-0.0231925	0.478939	0.201452	0.397846	0.745103	0.840458
3	PWY-6397	-10.8422	-11.6355	-10.4578	1.48872	4.90781	0.282367	0.363495	0.32871	0.469237	0.333765	0.468567
3	PWY-6467	2.38564	2.9306	2.33256	-0.372673	1.81613	-0.201004	0.414977	0.719093	0.819378	0.49313	0.666745
3	PWY-6470	-0.499646	0.608458	-0.993013	-1.77694	3.02516	-0.485373	0.218409	0.0131872	0.0476963	0.0166578	0.0536505
3	PWY-6471	2.05087	2.35539	1.73665	-0.498861	1.55613	-0.256658	0.363495	0.425576	0.625889	0.232873	0.442715
3	PWY-6478	0.0757288	0.858113	-1.13057	-2.27632	3.90967	-0.448132	0.274571	0.00592611	0.0257496	0.0538554	0.148942
3	PWY-6507	2.28276	3.66436	2.05705	-1.12884	2.1501	-0.522787	0.330733	0.121154	0.288082	0.10248	0.248613
3	PWY-6519	3.15909	2.7152	3.15909	0.318965	1.87567	0.197811	0.440625	0.601903	0.741078	0.683624	0.798994
3	PWY-6545	1.69113	2.11531	0.483271	-1.54482	2.33393	-0.566898	0.3	0.00421189	0.0203557	0.0758511	0.196751
3	PWY-6562	-2.7732	-0.83293	-5.0794	-4.23591	3.85687	-1.09351	0.0436823	2.58495e-05	0.000872661	4.32265e-06	0.000120599
3	PWY-6572	-2.82618	-0.474224	-8.39864	-7.38504	6.02846	-0.957175	0.180967	9.4572e-05	0.00156929	0.00465377	0.0184661
3	PWY-6588	1.6819	0.484383	2.13326	1.66691	1.5218	1.06124	0.123438	0.000143085	0.00191182	0.000372146	0.00197217
3	PWY-6590	1.13755	1.37134	0.61942	-0.137178	1.88402	-0.0424162	0.4875	0.427358	0.62311	0.834728	0.895255
3	PWY-6608	2.61503	2.27379	2.74221	0.415952	1.45323	0.25807	0.3625	0.416348	0.613497	0.264835	0.472907
3	PWY-6609	4.06516	4.11021	4.05228	-0.172156	1.28066	-0.116649	0.454688	0.754297	0.842147	0.651948	0.777274
3	PWY-6612	3.78585	3.87053	3.72535	-0.0972598	1.12003	-0.0930799	0.471139	0.758741	0.844903	0.741751	0.836231
3	PWY-6628	3.12055	2.57172	3.38322	0.732224	0.896373	0.681229	0.25273	0.0797244	0.209917	0.0268617	0.0815459
3	PWY-6629	2.76775	0.6632	3.26937	2.54229	2.66394	1.10812	0.0375007	0.0344131	0.105302	4.15707e-06	0.000120548
3	PWY-6630	3.10902	2.5653	3.37665	0.76377	0.894752	0.66203	0.25117	0.07927	0.209325	0.0298242	0.089277
3	PWY-6641	-11.0414	-11.118	-11.0194	0.0132776	4.85044	0.00111089	0.49922	0.587562	0.710064	0.606002	0.722861
3	PWY-6690	-9.63089	-10.5655	-8.91594	2.49009	5.82397	0.414067	0.335413	0.188656	0.32607	0.242021	0.387632
3	PWY-6700	3.49082	3.57105	3.41398	-0.105347	1.27082	-0.071998	0.472699	0.798328	0.869725	0.754433	0.845417
3	PWY-6703	3.09584	3.30127	2.91242	-0.218111	1.27295	-0.166028	0.442188	0.508375	0.67259	0.64491	0.772099
3	PWY-6708	1.28457	-1.31801	2.2407	3.53964	1.65631	2.06877	0.0483624	0.00137173	0.00606376	6.44416e-06	0.000121075
3	PWY-6728	-1.61055	-0.879844	-3.28332	-2.35664	5.41929	-0.67171	0.199688	0.000418659	0.00374442	0.00413871	0.0166898
3	PWY-6737	4.20529	4.78285	3.9808	-0.657485	1.20776	-0.48537	0.297972	0.0790954	0.210255	0.0707483	0.185783
3	PWY-6749	0.509155	2.793	-1.5039	-3.32566	4.79744	-0.64169	0.182527	0.00123001	0.00824081	0.00400029	0.0163909
3	PWY-6876	-3.29373	-5.45103	-1.92671	2.45709	9.89092	0.268539	0.335413	0.342631	0.536613	0.216866	0.399623
3	PWY-6891	2.38757	2.04966	2.49344	0.44448	1.01212	0.422658	0.317188	0.0778232	0.206573	0.116465	0.271188
3	PWY-6892	3.18713	3.97348	3.07598	-0.644016	1.15892	-0.497211	0.319813	0.127465	0.296454	0.119619	0.27874
3	PWY-6895	2.85425	3.01837	2.81335	-0.170809	0.993385	-0.150978	0.440625	0.675855	0.792401	0.685049	0.799528
3	PWY-6897	3.76249	3.8249	3.72237	-0.121819	1.00906	-0.0953444	0.464063	0.673787	0.791261	0.678333	0.794506
3	PWY-6901	2.69988	3.512	2.64219	-0.655357	1.78165	-0.247463	0.392188	0.253866	0.468453	0.346619	0.553894
3	PWY-6969	3.28472	3.69908	3.21838	-0.358243	1.15808	-0.273092	0.394696	0.316612	0.537964	0.353354	0.557047
3	PWY-6992	-10.5319	-9.74383	-10.8669	-1.34542	5.50631	-0.225923	0.373438	0.376377	0.511552	0.390391	0.532802
3	PWY-7003	-0.14166	-0.00358823	-0.275787	-0.481009	1.82603	-0.171106	0.401563	0.193818	0.388186	0.405577	0.599447
3	PWY-7007	-2.82429	-1.23577	-5.06356	-3.78079	4.2196	-0.962805	0.0561627	5.85189e-05	0.00123093	1.6505e-05	0.000168568
3	PWY-7013	-1.92882	-1.52774	-2.36495	-0.0373847	7.9408	-0.00364327	0.49922	0.805373	0.874624	0.927679	0.952632
3	PWY-7090	-9.50576	-9.35208	-9.56902	-1.22749	7.20791	-0.160869	0.418097	0.553319	0.694736	0.573267	0.709245
3	PWY-7094	-0.21492	-0.107692	-1.82666	-1.36528	6.14787	-0.307796	0.382215	0.00381092	0.018968	0.269201	0.48171
3	PWY-7097	-10.4869	-10.0673	-10.7104	-0.976348	5.35181	-0.150267	0.422777	0.447285	0.585413	0.483188	0.618415
3	PWY-7098	-10.5587	-9.96138	-10.8565	-1.46842	5.42637	-0.280971	0.377535	0.367263	0.512862	0.399228	0.544274
3	PWY-7111	4.30829	4.52194	4.1848	-0.338268	1.18366	-0.264626	0.366615	0.174214	0.360343	0.22355	0.43146
3	PWY-7184	3.0115	2.88612	3.12181	0.206385	1.03998	0.189226	0.420313	0.650341	0.771863	0.508647	0.679688
3	PWY-7187	3.24369	2.99941	3.32057	0.181975	1.00576	0.15145	0.432813	0.617543	0.75067	0.49246	0.667946
3	PWY-7196	3.42431	3.77154	3.3073	-0.438476	1.21964	-0.330405	0.366615	0.334961	0.553302	0.265735	0.476235
3	PWY-7197	2.97626	3.2472	2.92449	-0.219168	1.26215	-0.162632	0.435938	0.662562	0.785213	0.591356	0.736296
3	PWY-7198	0.302268	1.26823	-6.19533	-6.37005	6.51298	-0.87667	0.215625	0.000108939	0.00166973	0.00908132	0.0319192
3	PWY-7199	3.58098	3.6668	3.51609	-0.117709	1.25428	-0.0854981	0.464899	0.887951	0.928401	0.702593	0.811538
3	PWY-7200	3.087	3.05857	3.14323	0.0584791	1.04066	0.0477177	0.4883	0.901676	0.938777	0.886603	0.928015
3	PWY-7208	4.21038	4.30959	3.9741	-0.291939	1.26665	-0.222108	0.40625	0.370559	0.581138	0.365577	0.569937
3	PWY-7210	0.537187	1.50586	-6.27888	-7.25982	6.96049	-0.869469	0.214063	9.74522e-05	0.00159453	0.0092588	0.0324788
3	PWY-7211	2.94514	2.76699	3.0018	0.231773	1.03739	0.201973	0.419657	0.418528	0.615527	0.460581	0.644726
3	PWY-7219	4.19156	4.31161	4.01283	-0.302647	1.22041	-0.210104	0.402496	0.450494	0.638796	0.419767	0.611963
3	PWY-722	-10.6129	-9.90013	-10.8433	-1.32264	5.58275	-0.254146	0.395313	0.411391	0.547743	0.423255	0.568419
3	PWY-7220	4.52984	4.45394	4.55412	0.135516	1.30092	0.0931475	0.454688	0.736325	0.831231	0.780444	0.861112
3	PWY-7221	4.0552	4.2111	3.85597	-0.278028	1.23498	-0.214977	0.4	0.374843	0.585498	0.337415	0.544855
3	PWY-7222	4.53654	4.45532	4.55536	0.101589	1.3322	0.0863708	0.470313	0.735904	0.830892	0.783762	0.863181
3	PWY-7228	3.37884	3.55385	3.27846	-0.309309	1.15095	-0.246639	0.411856	0.57452	0.720977	0.482055	0.657469
3	PWY-7229	4.26356	4.39962	4.23992	-0.135894	1.26302	-0.0946533	0.452418	0.70334	0.808101	0.673047	0.790713
3	PWY-7234	2.97464	1.76199	3.12642	1.30768	1.298	0.922055	0.16875	0.00316175	0.0167835	0.00253079	0.0113869
3	PWY-7237	0.361889	1.02699	-0.758444	-1.85224	1.95935	-0.892229	0.1875	0.000928176	0.00677915	0.00445533	0.0177411
3	PWY-7242	3.2321	3.85803	3.04427	-0.463848	1.56166	-0.253503	0.380655	0.451191	0.639074	0.354185	0.559515
3	PWY-7254	2.08543	1.35749	2.76809	1.52627	1.47119	1.07912	0.0703128	0.00163336	0.0103382	3.00281e-05	0.000249498
3	PWY-7255	-2.92883	-1.63958	-5.09232	-3.33816	4.39792	-0.801296	0.0858037	0.000132914	0.00181435	9.62418e-05	0.000616352
3	PWY-7315	2.18683	1.14929	2.64286	1.46793	0.878006	1.58062	0.0578129	6.74541e-06	0.000571151	1.69527e-05	0.000169721
3	PWY-7323	2.09297	3.36569	1.89455	-1.43053	1.83271	-0.690602	0.24805	0.0124265	0.0455575	0.0180589	0.0575107
3	PWY-7328	1.75435	0.794101	2.09042	0.476545	1.69041	0.303235	0.353125	0.272107	0.485819	0.220397	0.424268
3	PWY-7332	-3.46424	-1.42645	-4.34073	-2.60059	7.7056	-0.405671	0.262091	0.147225	0.289458	0.0372891	0.107136
3	PWY-7371	-9.84724	-6.33666	-10.2977	-2.55498	8.43853	-0.292075	0.369735	0.307082	0.478332	0.318727	0.485264
3	PWY-7374	-10.2466	-9.42326	-10.561	-1.83063	8.57883	-0.203881	0.382813	0.327277	0.499059	0.393711	0.546687
3	PWY-7376	-9.86378	-9.19988	-10.1492	-1.36701	8.30529	-0.177255	0.410938	0.454667	0.608699	0.474441	0.617773
3	PWY-7377	0.370605	0.313351	0.628811	0.442328	3.64276	0.0849816	0.453125	0.690388	0.801114	0.743614	0.838644
3	PWY-7391	-10.8746	-11.5852	-10.5231	1.39657	5.22302	0.219493	0.393136	0.31524	0.45373	0.378909	0.508269
3	PWY-7392	2.51766	1.83783	3.10554	1.12911	1.39305	0.798728	0.18125	0.0058496	0.0255875	0.00332711	0.0140978
3	PWY-7400	3.604	3.7283	3.59578	-0.108466	1.11756	-0.0944526	0.458658	0.658145	0.782463	0.626387	0.759637
3	PWY-7431	-4.47333	-3.07008	-7.04405	-2.48017	6.32563	-0.433807	0.274571	0.045458	0.119609	0.0398475	0.11431
3	PWY-7446	-1.5117	-9.0581	-0.15964	7.75942	5.47259	1.40005	0.0546026	0.000507009	0.0040259	1.87375e-05	0.000187507
3	PWY-7456	0.791953	2.30706	0.535192	-2.2006	3.755	-0.43601	0.23713	0.00506731	0.0230425	0.0185051	0.0588672
3	PWY-7527	-10.7024	-11.3094	-10.3242	1.75667	6.13844	0.267191	0.365625	0.215855	0.356534	0.381568	0.51627
3	PWY-7539	3.73563	3.86868	3.45619	-0.242697	1.17707	-0.207155	0.402496	0.437471	0.633038	0.463681	0.645104
3	PWY-7560	3.88996	4.14787	3.58484	-0.52585	1.18971	-0.406468	0.326563	0.162335	0.342935	0.150782	0.329256
3	PWY-7663	4.29832	4.50008	4.1817	-0.247422	1.17724	-0.185131	0.425	0.447513	0.637314	0.402224	0.597442
3	PWY-7664	3.46538	3.12225	3.46538	0.506203	1.56259	0.292694	0.418097	0.337926	0.5531	0.452619	0.640158
3	PWY-841	3.58622	3.79502	3.44097	-0.29001	1.18298	-0.228739	0.400936	0.440339	0.634502	0.344666	0.550464
3	PWY-922	-0.915445	-1.50189	-0.736113	0.476823	2.90542	0.111738	0.405616	0.693921	0.801733	0.541623	0.703262
3	PWY0-1061	3.46196	2.84245	3.72577	0.595123	0.771215	0.760917	0.190328	0.00971363	0.0372324	0.00744674	0.0269626
3	PWY0-1241	1.12542	-1.22926	1.85833	2.60025	1.69687	1.39468	0.0889238	0.0113314	0.0339466	7.1342e-05	0.000488904
3	PWY0-1261	3.26895	2.04348	3.43065	1.31133	1.1539	1.00037	0.184087	0.322678	0.507354	0.00310887	0.0134893
3	PWY0-1277	-9.55267	-10.4672	-8.96345	2.03663	6.67721	0.292271	0.360374	0.251023	0.407558	0.305954	0.456474
3	PWY0-1296	3.57276	3.47109	3.71744	0.0831793	1.26001	0.0657762	0.473438	0.570678	0.723175	0.782156	0.863776
3	PWY0-1297	3.51005	3.37786	3.69332	0.0896215	1.20404	0.0742235	0.464899	0.613202	0.747799	0.873175	0.919626
3	PWY0-1298	3.4144	3.36306	3.47515	-0.0824422	1.10608	-0.0711286	0.467188	0.940445	0.961631	0.844584	0.900033
3	PWY0-1319	4.25468	4.24167	4.26928	-0.10634	1.13065	-0.07809	0.466459	0.801853	0.87163	0.841724	0.898583
3	PWY0-1338	0.850913	-3.05195	1.80586	5.01072	3.45633	1.47101	0.0483624	0.00208439	0.0111426	9.06558e-06	0.000129911
3	PWY0-1415	1.42143	-0.350185	2.19305	2.0398	1.45022	1.3003	0.0920439	6.71465e-05	0.00140816	0.000120411	0.000746889
3	PWY0-1479	2.04408	0.715358	2.38866	1.63975	1.28801	1.06177	0.134375	0.128199	0.261423	0.000486382	0.00249896
3	PWY0-1533	1.18397	-2.61439	2.15931	4.91491	3.4013	1.37603	0.0561627	0.00264301	0.0135879	9.5521e-06	0.000129978
3	PWY0-1586	3.54069	3.80058	3.52381	-0.0934847	1.13819	-0.0782404	0.460218	0.932505	0.956075	0.911474	0.94074
3	PWY0-162	3.51952	3.80798	3.37597	-0.363269	1.14547	-0.315714	0.358814	0.343504	0.559771	0.263635	0.476084
3	PWY0-166	3.2681	3.01204	3.34612	0.178803	0.965444	0.175671	0.423438	0.617375	0.750551	0.493611	0.66847
3	PWY0-321	-9.60231	-10.4885	-9.03374	1.92449	6.23878	0.283463	0.365055	0.216115	0.36006	0.303747	0.452686
3	PWY0-41	-1.02369	-9.13624	0.135602	7.98057	6.36505	1.22027	0.0546026	0.00104004	0.00678743	1.64863e-05	0.000176598
3	PWY0-42	-1.26171	-3.90086	0.133038	3.87409	5.14575	0.872807	0.0968752	0.00899748	0.0347386	0.000127466	0.000776799
3	PWY0-781	3.19911	3.00423	3.33668	0.319992	0.773192	0.390173	0.340094	0.243741	0.451659	0.171354	0.356434
3	PWY0-845	2.69266	1.94757	2.8425	0.731862	1.61078	0.42483	0.366615	0.257541	0.470894	0.229772	0.438063
3	PWY0-862	3.54838	2.92728	3.60012	0.84397	1.63513	0.45074	0.347894	0.120569	0.284549	0.165915	0.351446
3	PWY1G-0	-3.60338	-1.74887	-5.36066	-3.51302	3.25836	-0.975797	0.0531255	7.183e-05	0.00123589	8.22148e-06	0.000127931
3	PWY490-3	1.07664	1.17584	0.0938291	-1.10503	2.64655	-0.32574	0.379095	0.0984948	0.248648	0.334115	0.542639
3	PWY4FS-7	3.99763	3.86655	4.0541	0.0543778	1.05086	0.0505436	0.483619	0.827853	0.892452	0.902543	0.937878
3	PWY4FS-8	3.99703	3.86407	4.0528	0.0279096	1.07239	0.0267231	0.4875	0.828431	0.892746	0.900271	0.936708
3	PWYG-321	3.41959	3.15394	3.41959	0.260686	1.74139	0.0910393	0.45	0.773216	0.854855	0.67804	0.794929
3	PYRIDNUCSAL-PWY	3.7145	3.99025	3.2679	-0.700774	1.15807	-0.552244	0.277691	0.0481825	0.142156	0.0513653	0.142866
3	PYRIDNUCSYN-PWY	3.75628	3.93426	3.58875	-0.36938	1.24026	-0.252718	0.405616	0.299055	0.520562	0.38366	0.582911
3	PYRIDOXSYN-PWY	2.32453	1.41988	2.4169	0.837647	1.74774	0.437576	0.371295	0.313586	0.530029	0.279925	0.490558
3	REDCITCYC	2.01285	1.55433	2.59785	1.05489	1.19672	0.882324	0.126365	0.00332185	0.0173742	0.000574074	0.00290213
3	RHAMCAT-PWY	2.77076	2.85148	2.77076	0.343432	1.90552	0.16913	0.425897	0.535404	0.699212	0.640637	0.771312
3	RIBOSYN2-PWY	3.76726	3.92749	3.61767	-0.241475	1.16291	-0.199914	0.432813	0.471453	0.649174	0.520067	0.686353
3	RUMP-PWY	1.36508	0.895725	1.47658	0.743417	1.19921	0.518768	0.24493	0.360126	0.534128	0.0276086	0.0833086
3	SALVADEHYPOX-PWY	2.38027	1.80315	2.70889	0.919862	1.43134	0.489041	0.223089	0.333883	0.516207	0.0141303	0.0464117
3	SER-GLYSYN-PWY	3.97434	4.18624	3.83205	-0.435752	1.14051	-0.358883	0.365625	0.185998	0.376733	0.255313	0.467794
3	SO4ASSIM-PWY	2.00721	1.43051	2.65991	1.18957	0.949912	1.09956	0.140406	6.38722e-05	0.00133512	0.0012947	0.00615925
3	SULFATE-CYS-PWY	2.65107	2.33499	2.8807	0.605994	0.8068	0.714746	0.2	0.00484632	0.0222372	0.00832666	0.0295581
3	TCA	3.30411	3.15798	3.32894	0.118503	1.12751	0.104031	0.440625	0.941294	0.962616	0.634519	0.764891
3	TCA-GLYOX-BYPASS	1.99705	-0.199232	2.76451	2.97639	2.23388	1.327	0.0748833	0.0268509	0.0845904	3.73083e-05	0.00029262
3	TEICHOICACID-PWY	0.828926	1.3216	0.377735	-1.02425	1.30216	-0.672735	0.218409	0.0119868	0.0425077	0.0109378	0.0373784
3	THISYN-PWY	3.06109	3.41467	2.9678	-0.46356	1.388	-0.333591	0.379095	0.351975	0.56665	0.297774	0.509445
3	THREOCAT-PWY	-9.0059	-8.92486	-9.02056	0.411771	8.29862	0.0445112	0.476563	0.714015	0.811802	0.724963	0.818786
3	THRESYN-PWY	4.16767	4.31435	4.06448	-0.152844	1.25126	-0.118639	0.426563	0.629683	0.764129	0.570266	0.720738
3	TRNA-CHARGING-PWY	3.96886	4.13155	3.86497	-0.284607	1.17633	-0.227102	0.385335	0.422355	0.624966	0.345075	0.550642
3	TRPSYN-PWY	3.871	4.02621	3.72836	-0.444166	1.19991	-0.336743	0.376563	0.188935	0.380811	0.274585	0.487189
3	TYRFUMCAT-PWY	-3.01872	-1.62125	-5.17798	-3.20347	3.99416	-0.801221	0.0921877	0.00019388	0.00224131	0.000143198	0.000853722
3	UBISYN-PWY	1.27989	-1.33814	2.20852	3.57913	1.68627	2.05117	0.0500005	0.00164017	0.00665548	6.20883e-06	0.000120272
3	UDPNAGSYN-PWY	3.40664	3.08177	3.59177	0.586181	1.10781	0.491243	0.265625	0.0388894	0.118089	0.0530438	0.146326
3	VALSYN-PWY	4.20667	4.36813	4.05023	-0.50038	1.24351	-0.384247	0.35	0.137954	0.309039	0.230711	0.439697
4	1CMET2-PWY	3.8329	4.5759	3.70163	-0.698091	1.29687	-0.552733	0.272097	0.0923029	0.297174	0.0665141	0.193971
4	3-HYDROXYPHENYLACETATE-DEGRADATION-PWY	-8.06746	-8.39745	-7.67538	0.911345	6.32443	0.123505	0.455806	0.605059	0.71729	0.665029	0.741345
4	ALL-CHORISMATE-PWY	2.11402	0.409279	2.48325	2.10004	1.98072	0.811326	0.15625	0.106999	0.308543	0.00309138	0.0320909
4	ANAEROFRUCAT-PWY	3.86241	4.51046	3.71436	-0.474612	1.19349	-0.370525	0.347222	0.28514	0.45925	0.236059	0.373795
4	ANAGLYCOLYSIS-PWY	4.4394	4.89775	4.29566	-0.459052	1.29758	-0.376036	0.326389	0.203887	0.396187	0.130417	0.26904
4	ARG+POLYAMINE-SYN	2.6007	2.29026	2.6912	0.511651	0.895967	0.480066	0.265165	0.0669307	0.264896	0.0484674	0.160668
4	ARGDEG-PWY	1.29103	-1.19976	1.99178	3.16069	3.38535	0.714195	0.15078	0.0409109	0.221778	0.00158495	0.026956
4	ARGORNPROST-PWY	0.572073	0.787006	0.466154	-0.185636	1.14124	-0.152099	0.435009	0.845977	0.899582	0.560273	0.669445
4	ARGSYN-PWY	3.73482	4.24105	3.59052	-0.443102	1.27886	-0.320459	0.359375	0.378593	0.539321	0.264281	0.401416
4	ARGSYNBSUB-PWY	3.75622	4.09929	3.57024	-0.334582	1.35474	-0.23818	0.389948	0.441645	0.593105	0.327642	0.460904
4	ARO-PWY	4.20442	4.83241	3.99378	-0.495517	1.37652	-0.353419	0.352431	0.216413	0.403647	0.190374	0.325964
4	ASPASN-PWY	3.93983	4.83944	3.7587	-0.788386	1.51857	-0.496676	0.289931	0.13501	0.341519	0.113869	0.252433
4	AST-PWY	0.98219	-1.79449	1.78461	3.37127	2.98514	0.918057	0.147314	0.0225278	0.177587	0.0022421	0.0282867
4	BIOTIN-BIOSYNTHESIS-PWY	3.19691	3.7067	3.11239	-0.471483	1.58526	-0.239227	0.397569	0.630085	0.748593	0.385673	0.515965
4	BRANCHED-CHAIN-AA-SYN-PWY	4.18219	4.90036	3.96688	-0.628532	1.40816	-0.47786	0.284229	0.0743371	0.276065	0.0666348	0.193445
4	CALVIN-PWY	4.19971	4.96282	4.09383	-0.584493	1.29736	-0.437607	0.314236	0.18324	0.38032	0.141866	0.281451
4	CATECHOL-ORTHO-CLEAVAGE-PWY	-10.3392	-9.19465	-10.7231	-1.55653	4.65463	-0.301061	0.371528	0.333061	0.484626	0.347327	0.453457
4	CENTFERM-PWY	0.848002	0.906458	0.298249	-0.0772042	2.39815	-0.0220202	0.489583	0.49968	0.640982	0.820025	0.86823
4	COA-PWY	4.01299	4.63965	3.76281	-0.509031	1.41423	-0.352452	0.350087	0.178775	0.376602	0.161164	0.298741
4	COBALSYN-PWY	3.62706	4.22309	3.46169	-0.702612	1.61575	-0.430445	0.322357	0.114289	0.324046	0.130921	0.270041
4	CODH-PWY	-2.83668	-1.66295	-3.08788	-1.57747	8.89766	-0.158194	0.395833	0.607894	0.723682	0.380106	0.509869
4	COLANSYN-PWY	2.46444	3.48461	2.33869	-1.12361	1.40223	-0.708682	0.236111	0.0237514	0.194236	0.0165258	0.081994
4	COMPLETE-ARO-PWY	4.28752	4.88902	4.07266	-0.560512	1.38316	-0.406756	0.331023	0.221348	0.405849	0.191888	0.327061
4	CRNFORCAT-PWY	-9.60524	-9.90804	-9.47451	0.970326	5.59399	0.17321	0.414931	0.445837	0.586016	0.493062	0.588095
4	DAPLYSINESYN-PWY	3.76362	4.37266	3.51324	-0.563506	1.3623	-0.395574	0.348354	0.22316	0.407622	0.160408	0.297864
4	DENITRIFICATION-PWY	-9.1194	-7.51294	-9.80514	-1.78929	6.27161	-0.275481	0.368056	0.378027	0.530831	0.377301	0.492598
4	DENOVOPURINE2-PWY	3.71612	4.31561	3.48444	-0.658688	1.08708	-0.595925	0.27257	0.0556689	0.255145	0.0529955	0.172203
4	DTDPRHAMSYN-PWY	4.0014	4.78416	3.80434	-0.726342	1.47693	-0.495727	0.298094	0.128393	0.33602	0.0999717	0.235812
4	ECASYN-PWY	1.50462	-0.893753	2.10159	2.88116	2.50436	0.836474	0.161458	0.0451238	0.227596	0.00195106	0.0278209
4	ENTBACSYN-PWY	2.24042	0.409581	2.51659	2.22893	1.82179	0.916889	0.137153	0.086646	0.286499	0.00118414	0.0260594
4	FAO-PWY	2.35277	0.0825712	3.03407	2.62011	2.44506	0.762511	0.171875	0.0660361	0.258971	0.00238823	0.0288566
4	FASYN-ELONG-PWY	3.79418	4.35418	3.63721	-0.728499	1.07009	-0.590872	0.236111	0.0549245	0.253911	0.0312251	0.125622
4	FASYN-INITIAL-PWY	3.33809	3.46234	3.23913	-0.114562	1.83956	-0.0497146	0.462738	0.905562	0.943911	0.723382	0.79632
4	FERMENTATION-PWY	3.77733	4.30964	3.69696	-0.483202	1.17551	-0.375731	0.368056	0.322976	0.493018	0.307358	0.441718
4	FOLSYN-PWY	4.03344	4.48041	3.82848	-0.416121	1.20259	-0.370049	0.350087	0.21842	0.404791	0.201278	0.337238
4	FUC-RHAMCAT-PWY	2.53393	2.59243	2.49371	-0.0481749	1.32628	-0.0479869	0.477431	0.931606	0.959422	0.855195	0.893574
4	FUCCAT-PWY	2.23469	2.08216	2.3482	0.229147	1.29425	0.166842	0.407986	0.503361	0.64313	0.390699	0.520866
4	GALACT-GLUCUROCAT-PWY	2.8725	3.23989	2.65208	-0.369294	1.41452	-0.253237	0.40208	0.489101	0.631544	0.403569	0.533071
4	GALACTARDEG-PWY	1.26526	-1.68517	2.08929	3.88128	5.23811	0.862832	0.135417	0.0142369	0.159442	0.000514712	0.0255989
4	GALACTUROCAT-PWY	2.91601	3.66595	2.69784	-0.779872	1.64616	-0.378331	0.362218	0.25297	0.430875	0.204884	0.342062
4	GALLATE-DEGRADATION-I-PWY	-10.3856	-9.14007	-10.8077	-1.46091	4.72228	-0.239124	0.369792	0.370968	0.509763	0.355689	0.454869
4	GALLATE-DEGRADATION-II-PWY	-10.3811	-9.34756	-10.7999	-1.51345	4.83295	-0.285361	0.373264	0.38179	0.525717	0.355726	0.463629
4	GLCMANNANAUT-PWY	3.28606	3.52847	3.09881	-0.191033	1.37866	-0.13356	0.450607	0.844367	0.90018	0.684787	0.768153
4	GLUCARDEG-PWY	1.38836	-1.03187	2.14386	2.8733	2.25974	1.2279	0.07799	0.0112912	0.135066	0.000137366	0.0255182
4	GLUCARGALACTSUPER-PWY	1.26676	-1.68041	2.0902	3.93208	5.88752	0.810328	0.126736	0.0159272	0.166627	0.000538672	0.0255857
4	GLUCONEO-PWY	4.12534	4.6922	3.91265	-0.426948	1.24752	-0.351919	0.336806	0.204395	0.396704	0.165489	0.303498
4	GLUCOSE1PMETAB-PWY	2.00163	0.317379	2.32317	1.8967	1.81332	0.860902	0.154514	0.0487912	0.236874	0.00127195	0.0262042
4	GLUCUROCAT-PWY	3.03637	3.15547	2.79179	-0.318686	1.31467	-0.219613	0.402778	0.554289	0.686117	0.498183	0.617911
4	GLUTORN-PWY	3.68424	4.23419	3.56666	-0.455677	1.4112	-0.287364	0.359375	0.321461	0.492058	0.273271	0.409853
4	GLYCOCAT-PWY	4.11902	5.06893	3.94924	-0.826734	1.44027	-0.536019	0.284722	0.0994568	0.303987	0.0772075	0.207399
4	GLYCOGENSYNTH-PWY	3.78006	4.89496	3.69811	-0.852987	1.62703	-0.536314	0.299827	0.0864495	0.291145	0.0921429	0.22654
4	GLYCOL-GLYOXDEG-PWY	1.62795	-0.448073	2.20262	2.33104	2.451	0.721004	0.154246	0.0848178	0.282384	0.0030338	0.0316379
4	GLYCOLYSIS	4.10534	4.69142	3.95156	-0.520868	1.21992	-0.398989	0.345486	0.276528	0.451748	0.199371	0.335615
4	GLYCOLYSIS-E-D	2.86198	2.51982	3.02528	0.692438	1.02364	0.649705	0.242634	0.0299267	0.206743	0.0297647	0.119184
4	GLYCOLYSIS-TCA-GLYOX-BYPASS	2.67437	0.972413	2.97836	1.86167	1.95335	0.775695	0.180243	0.152393	0.352732	0.00408247	0.0368115
4	GLYOXYLATE-BYPASS	2.34799	0.205246	2.68235	2.41998	2.35494	0.718884	0.171577	0.0846699	0.285815	0.00561453	0.0432663
4	GOLPDLCAT-PWY	-4.07864	-6.28994	-3.94235	0.920234	6.51359	0.137823	0.423611	0.457616	0.604103	0.533078	0.644154
4	HCAMHPDEG-PWY	-8.80853	-8.32869	-9.06384	-0.0176534	6.22564	-0.00104898	0.5	0.642882	0.746275	0.674433	0.752291
4	HEME-BIOSYNTHESIS-II	1.5461	-0.0749182	2.01906	1.79741	1.68693	0.996529	0.15625	0.00380541	0.103007	0.00184549	0.0275783
4	HEMESYN2-PWY	2.35536	1.76315	2.48056	0.693408	1.18711	0.587542	0.284722	0.0574673	0.254062	0.047561	0.160463
4	HEXITOLDEGSUPER-PWY	2.52932	1.88969	2.75628	1.10296	1.05968	0.991838	0.133449	0.00513845	0.110188	0.00102228	0.0258639
4	HISDEG-PWY	0.751982	2.93581	0.302613	-2.61739	2.18683	-1.02926	0.145581	0.00116172	0.0746543	0.00166114	0.0274737
4	HISTSYN-PWY	3.84803	4.63205	3.6213	-0.726106	1.52707	-0.445177	0.302083	0.152992	0.35804	0.113806	0.252177
4	HOMOSER-METSYN-PWY	3.00319	2.89282	3.06421	0.122225	0.771299	0.126677	0.434028	0.424971	0.582007	0.530973	0.643897
4	HSERMETANA-PWY	2.93081	2.97169	2.90678	-0.131278	0.95352	-0.1183	0.432292	0.346218	0.511811	0.583687	0.687745
4	ILEUSYN-PWY	4.25798	4.97942	4.04572	-0.596949	1.38799	-0.455185	0.279514	0.0665327	0.266439	0.0619427	0.186639
4	KDO-NAGLIPASYN-PWY	1.99144	1.38723	2.14889	0.626949	1.67127	0.191673	0.325823	0.475922	0.622051	0.176424	0.314428
4	KETOGLUCONMET-PWY	-0.53831	-2.59513	0.704301	3.25494	5.51793	0.58565	0.180243	0.0382711	0.22312	0.00695891	0.0481556
4	LACTOSECAT-PWY	-0.173766	-0.166125	-0.176103	0.312221	3.35975	0.0646302	0.462738	0.654127	0.760547	0.765885	0.830134
4	LEU-DEG2-PWY	-9.11423	-8.43678	-9.43952	-0.721884	6.89871	-0.115008	0.458333	0.588095	0.703768	0.599394	0.689911
4	LPSSYN-PWY	-8.75277	-8.33563	-9.0257	-0.395123	8.07427	-0.0458333	0.477431	0.702591	0.79377	0.668695	0.750052
4	MET-SAM-PWY	3.41372	3.31151	3.45164	0.0619576	0.827766	0.0564374	0.473137	0.638773	0.749184	0.671099	0.758418
4	METH-ACETATE-PWY	0.791745	2.53404	-0.59462	-2.61556	5.25891	-0.419973	0.227036	0.131294	0.326419	0.0266344	0.113515
4	METHGLYUT-PWY	1.30782	-1.07484	2.04619	2.83498	2.65437	0.899081	0.163195	0.0500862	0.235567	0.00244122	0.028854
4	METHYLGALLATE-DEGRADATION-PWY	-10.4049	-9.18602	-10.9188	-1.5065	4.80094	-0.283117	0.361111	0.386149	0.520432	0.35331	0.456655
4	NAD-BIOSYNTHESIS-II	1.99854	1.23749	2.40861	1.04356	1.34944	0.569562	0.21007	0.126121	0.330516	0.00831343	0.0529438
4	NADSYN-PWY	-10.2133	-8.25732	-10.8311	-2.4917	5.85312	-0.43414	0.300347	0.209992	0.36588	0.183425	0.279622
4	NAGLIPASYN-PWY	2.63736	3.39226	2.39389	-1.00651	1.40795	-0.666499	0.213542	0.0203033	0.186241	0.0133508	0.070688
4	NONMEVIPP-PWY	3.80082	4.69538	3.58626	-0.77263	1.4737	-0.527959	0.299827	0.0993637	0.30465	0.085366	0.217966
4	NONOXIPENT-PWY	4.81058	5.26059	4.72694	-0.363741	1.31628	-0.230876	0.379549	0.412793	0.568169	0.318238	0.452411
4	OANTIGEN-PWY	3.79073	3.9766	3.7097	-0.197544	1.09903	-0.163879	0.419411	0.719628	0.817126	0.584076	0.689861
4	ORNARGDEG-PWY	1.29089	-1.19759	1.994	3.14087	3.44577	0.727284	0.140381	0.0378021	0.218998	0.00160559	0.0269524
4	ORNDEG-PWY	1.46829	-1.55935	2.12172	3.52892	3.63995	0.748337	0.121317	0.0319874	0.205765	0.00109536	0.0259138
4	P101-PWY	-7.30802	-8.95376	-5.29318	3.10299	6.13556	0.439283	0.327556	0.198431	0.381831	0.185633	0.313042
4	P105-PWY	2.70284	1.29992	2.89044	1.57637	1.80374	0.673589	0.180556	0.178728	0.376916	0.00671367	0.0475587
4	P108-PWY	2.03644	3.67894	1.39953	-2.26943	1.94489	-1.00977	0.121317	0.000208249	0.0599615	0.00102431	0.0261571
4	P122-PWY	-0.330522	0.960461	-0.577541	-1.1571	3.58228	-0.198048	0.383016	0.53899	0.668975	0.274567	0.410993
4	P124-PWY	-0.154557	1.2009	-0.384944	-1.21162	4.12679	-0.181583	0.381944	0.640053	0.750645	0.287946	0.42353
4	P125-PWY	-1.79704	-1.70744	-2.01606	-0.308015	2.56624	-0.0753375	0.461005	0.793794	0.863248	0.766017	0.829079
4	P161-PWY	3.98692	4.07551	3.91327	-0.149991	1.32179	-0.105723	0.444444	0.765985	0.848977	0.606722	0.70783
4	P162-PWY	-3.42135	-3.09026	-5.29724	-0.596718	7.62296	-0.0917855	0.435009	0.488094	0.625396	0.618342	0.709815
4	P163-PWY	-10.5169	-9.68119	-10.8767	-1.21859	5.90614	-0.17769	0.395833	0.381348	0.533536	0.391455	0.498149
4	P164-PWY	2.41907	2.58915	1.78103	-0.395025	1.90235	-0.194146	0.425347	0.29417	0.467513	0.506001	0.62496
4	P184-PWY	-10.273	-9.03602	-10.6933	-1.78008	4.78376	-0.303858	0.358752	0.322361	0.465985	0.315054	0.418097
4	P221-PWY	-1.75477	1.04026	-3.16657	-4.13705	7.64924	-0.713023	0.180556	0.0144342	0.128683	0.00451798	0.0378179
4	P23-PWY	2.68564	2.1885	2.78813	0.565956	1.0471	0.481456	0.305026	0.141012	0.344225	0.091393	0.22276
4	P281-PWY	-9.231	-9.02348	-9.36335	0.805302	6.02411	0.112895	0.456597	0.551912	0.674003	0.603683	0.692279
4	P381-PWY	-10.3435	-9.11607	-10.8333	-1.63441	5.80491	-0.231382	0.386482	0.365779	0.514431	0.331542	0.435959
4	P4-PWY	3.39569	3.34581	3.40638	0.0109347	0.926954	0.0139924	0.493934	0.900375	0.939314	0.898858	0.926417
4	P42-PWY	3.27022	4.42373	3.06737	-1.28447	1.33568	-0.846635	0.17851	0.00606432	0.116142	0.00567105	0.0432569
4	P441-PWY	3.26536	3.04105	3.37532	0.433963	0.922913	0.462245	0.291667	0.0592327	0.256426	0.0869975	0.216481
4	P461-PWY	2.33801	1.0544	2.61735	1.74112	1.53111	1.07134	0.0989586	0.00450718	0.106426	0.000348368	0.0255422
4	P562-PWY	-2.72063	-4.39748	-2.58625	1.51875	5.51011	0.283365	0.385417	0.205944	0.397933	0.29561	0.430969
4	PANTO-PWY	3.80005	4.23871	3.63659	-0.369339	1.21254	-0.288461	0.355286	0.22603	0.409265	0.212083	0.348368
4	PANTOSYN-PWY	3.85878	4.30081	3.65129	-0.41127	1.27174	-0.357531	0.347222	0.219245	0.405316	0.211315	0.347692
4	PENTOSE-P-PWY	3.25026	3.72192	3.1249	-0.562974	1.30122	-0.38875	0.344887	0.2798	0.454472	0.190532	0.327914
4	PEPTIDOGLYCANSYN-PWY	4.10304	4.70703	3.87356	-0.557681	1.39654	-0.402308	0.327556	0.205491	0.397657	0.176098	0.311394
4	PHOSLIPSYN-PWY	4.28181	4.78076	4.1355	-0.350756	1.29524	-0.258189	0.353553	0.430753	0.5834	0.298545	0.43305
4	POLYAMINSYN3-PWY	-0.24075	0.191634	-0.459647	-1.18638	2.15014	-0.404665	0.286458	0.0486324	0.244274	0.0616597	0.184417
4	POLYAMSYN-PWY	2.19114	1.48931	2.46387	0.850136	1.14692	0.708717	0.197574	0.0168104	0.168943	0.01076	0.0616053
4	POLYISOPRENSYN-PWY	3.78646	4.02496	3.64894	-0.33122	1.2394	-0.238747	0.390625	0.320109	0.490572	0.336793	0.470175
4	PPGPPMET-PWY	2.20616	0.313078	2.62466	1.90986	2.09522	0.666361	0.192708	0.127598	0.328978	0.00429851	0.0381414
4	PROTOCATECHUATE-ORTHO-CLEAVAGE-PWY	-10.2987	-9.34776	-10.7019	-1.46174	5.00907	-0.238592	0.383016	0.393817	0.532492	0.377128	0.479417
4	PRPP-PWY	3.33784	3.48551	3.31277	-0.18617	0.84914	-0.195604	0.423611	0.629788	0.748524	0.563477	0.672
4	PWY-1269	2.75077	3.34508	2.58551	-0.807342	1.33359	-0.560457	0.275563	0.0463438	0.242172	0.0456347	0.159626
4	PWY-181	-10.3574	-9.10162	-10.8302	-1.61849	5.08331	-0.299812	0.359375	0.327783	0.477598	0.298494	0.403032
4	PWY-1861	2.04907	1.22236	2.29475	0.909778	1.55208	0.324872	0.261699	0.277859	0.455796	0.0275194	0.114105
4	PWY-2941	1.42667	1.83127	1.3198	-0.41327	1.56602	-0.233611	0.403813	0.477422	0.62203	0.422498	0.550193
4	PWY-2942	4.26446	4.90901	4.05994	-0.583541	1.33697	-0.431299	0.308492	0.170333	0.371848	0.121154	0.259315
4	PWY-3001	4.20232	4.89962	3.96094	-0.592701	1.38773	-0.452304	0.306759	0.128211	0.336554	0.0775208	0.20903
4	PWY-3781	-1.74876	-6.05085	-0.574431	2.86029	8.7865	0.325	0.363952	0.304251	0.478475	0.249063	0.38516
4	PWY-4361	-10.0423	-9.2717	-10.3577	-0.778321	7.43095	-0.103609	0.439236	0.6115	0.722636	0.563286	0.655221
4	PWY-4722	-10.5432	-9.76968	-10.8419	-0.960906	4.58911	-0.168601	0.421144	0.471922	0.597333	0.470842	0.565895
4	PWY-4984	0.466752	0.450198	0.473472	0.250557	3.26749	0.0591917	0.471404	0.743437	0.829307	0.843987	0.885792
4	PWY-5005	-1.45119	-1.40018	-1.61965	-0.0558677	3.10656	-0.0125893	0.493934	0.803355	0.869841	0.896744	0.923147
4	PWY-5022	0.153331	-0.690529	0.360707	1.0113	1.19741	0.748336	0.175347	0.0149853	0.162691	0.00417796	0.0368652
4	PWY-5028	-8.43989	-5.99305	-9.30236	-2.9437	7.61308	-0.375023	0.309028	0.218478	0.394507	0.174814	0.299053
4	PWY-5088	-7.21407	-7.55213	-6.80038	0.318799	9.61357	0.0305576	0.480903	0.705908	0.798317	0.758482	0.818565
4	PWY-5097	3.98599	4.90709	3.76667	-0.755002	1.37685	-0.528086	0.284722	0.0836095	0.288689	0.0523081	0.172756
4	PWY-5100	4.10317	4.69512	3.97957	-0.552904	1.50618	-0.336863	0.364583	0.261204	0.437786	0.266622	0.403572
4	PWY-5101	4.34057	5.10093	4.08356	-0.718167	1.39294	-0.50517	0.270833	0.0617966	0.262058	0.0596384	0.183908
4	PWY-5103	4.14462	4.90659	3.93276	-0.683296	1.38068	-0.504922	0.285962	0.0611433	0.261611	0.059184	0.184047
4	PWY-5104	4.01303	4.94842	3.79896	-0.829233	1.42317	-0.583315	0.265625	0.0401743	0.232814	0.0424677	0.154041
4	PWY-5121	3.72135	4.64859	3.56984	-0.797261	1.46403	-0.547351	0.279514	0.0925077	0.297628	0.0826187	0.214934
4	PWY-5154	2.99628	3.65463	2.82206	-0.778651	1.3443	-0.48304	0.276042	0.23305	0.415392	0.0627797	0.186826
4	PWY-5177	-1.80307	-1.69242	-2.21711	-0.616964	5.55106	-0.107198	0.435009	0.180179	0.373313	0.655346	0.74531
4	PWY-5180	-3.21599	-8.33224	-1.89615	4.08666	7.89627	0.435599	0.340278	0.16867	0.361868	0.198475	0.329354
4	PWY-5181	-10.4827	-9.02195	-11.0269	-1.89384	4.7434	-0.361556	0.332756	0.259715	0.409418	0.239605	0.341074
4	PWY-5182	-3.42951	-8.37161	-1.92279	4.4692	7.5668	0.527943	0.309028	0.147049	0.343994	0.178083	0.312817
4	PWY-5188	2.78717	2.7792	2.79654	0.0132573	1.14089	0.0111752	0.4974	0.771022	0.852003	0.894671	0.923624
4	PWY-5189	2.82312	2.76093	2.9933	0.232879	1.1446	0.18161	0.422877	0.487585	0.632417	0.658313	0.749189
4	PWY-5265	0.206152	-0.0104315	0.30076	0.895622	7.55154	0.116421	0.369792	0.541432	0.673932	0.352739	0.486532
4	PWY-5304	-0.148531	1.35599	-0.772391	-2.08367	3.09168	-0.511316	0.242634	0.297025	0.471736	0.0359614	0.138946
4	PWY-5345	2.52768	2.43877	2.58395	0.406307	1.09859	0.327741	0.369151	0.276018	0.45507	0.322873	0.457814
4	PWY-5347	3.64476	3.66695	3.63333	-0.0627864	0.809485	-0.0732886	0.459272	0.699483	0.801215	0.738901	0.80497
4	PWY-5384	3.21247	3.06419	3.54862	0.339679	1.32108	0.217535	0.381944	0.312738	0.486525	0.36271	0.49495
4	PWY-5415	-5.1371	-8.30667	-2.57015	3.03783	6.57703	0.476755	0.27903	0.155127	0.342223	0.100259	0.216726
4	PWY-5417	-10.2588	-9.04114	-10.738	-1.40869	4.68722	-0.261532	0.372617	0.352234	0.498217	0.332988	0.442167
4	PWY-5419	-7.40075	-8.96128	-5.1292	2.82813	5.98228	0.410827	0.335069	0.21839	0.395403	0.194692	0.320046
4	PWY-5420	-7.44057	-9.16356	-4.75835	3.62889	6.26196	0.506449	0.315972	0.158959	0.343937	0.161138	0.285843
4	PWY-5431	-10.3476	-9.15474	-10.6968	-1.35731	4.47869	-0.29223	0.378472	0.369289	0.509413	0.367682	0.470346
4	PWY-5484	3.9331	4.44139	3.70717	-0.485004	1.19569	-0.370695	0.345486	0.348973	0.514829	0.186727	0.323605
4	PWY-5505	3.20718	4.39563	2.63928	-1.47744	2.68537	-0.521172	0.25	0.0175126	0.174138	0.0347345	0.135781
4	PWY-5507	-10.3032	-9.03267	-10.7534	-1.87081	5.4489	-0.32466	0.35182	0.326732	0.482215	0.302284	0.412929
4	PWY-5509	3.3923	4.19322	3.24338	-0.854644	1.88055	-0.467905	0.305026	0.0945919	0.299398	0.096637	0.232034
4	PWY-5647	-10.6567	-9.80255	-10.9409	-0.756469	5.06222	-0.114961	0.4375	0.448893	0.588041	0.46611	0.566071
4	PWY-5651	-10.2833	-8.4207	-10.8648	-2.60239	5.47846	-0.448786	0.307292	0.18579	0.350088	0.163007	0.270247
4	PWY-5654	-10.3876	-10.0638	-10.5268	-0.629563	5.11036	-0.112263	0.444444	0.566769	0.682742	0.588356	0.672646
4	PWY-5655	-10.566	-9.75247	-10.881	-0.940311	5.07764	-0.166415	0.426343	0.452442	0.588365	0.439953	0.542476
4	PWY-5659	3.43884	4.11872	2.78022	-1.0626	1.73794	-0.575437	0.263889	0.0448874	0.24015	0.0654904	0.192405
4	PWY-5667	4.42133	4.92905	4.25998	-0.402962	1.34536	-0.295705	0.354167	0.386258	0.545393	0.294181	0.42994
4	PWY-5676	-0.0169569	1.37592	-1.13569	-2.44712	4.31941	-0.638785	0.17882	0.00117386	0.0812948	0.0062061	0.0458789
4	PWY-5677	-9.26615	-8.64913	-9.57492	-0.535043	7.07708	-0.0728355	0.461806	0.603676	0.715081	0.585833	0.676424
4	PWY-5686	4.18245	4.79532	3.96814	-0.562479	1.38663	-0.42244	0.331597	0.166241	0.369282	0.152475	0.290956
4	PWY-5695	3.9196	4.36219	3.76645	-0.555327	1.13084	-0.447096	0.309028	0.129579	0.337489	0.101804	0.237785
4	PWY-5705	0.342079	0.0887456	0.474355	0.420469	1.35225	0.230567	0.361111	0.734824	0.818497	0.258832	0.395587
4	PWY-5741	-9.70276	-8.93502	-9.96779	-0.855925	5.99556	-0.136808	0.419411	0.593374	0.705279	0.595057	0.683025
4	PWY-5747	-0.737728	-2.78185	0.195678	3.30187	5.06514	0.647189	0.206239	0.0394055	0.220107	0.00803372	0.0518415
4	PWY-5837	1.79934	0.697025	2.19472	1.43529	1.86202	0.590528	0.192708	0.0883116	0.291215	0.00656272	0.0468583
4	PWY-5838	2.22217	1.76681	2.31832	0.464274	1.27466	0.186309	0.311958	0.242531	0.42524	0.125183	0.262156
4	PWY-5840	2.21333	1.74941	2.30939	0.52464	1.20472	0.231566	0.3125	0.234492	0.419512	0.128491	0.265531
4	PWY-5845	2.04336	0.883535	2.29665	1.34521	1.79594	0.438991	0.227431	0.234445	0.421237	0.0156784	0.0782936
4	PWY-5850	2.04351	0.869054	2.30135	1.34049	1.79001	0.473693	0.220486	0.235311	0.423114	0.0158316	0.0786219
4	PWY-5855	1.52942	-0.74815	2.23014	2.77101	1.73847	1.19687	0.136915	0.0320992	0.171675	0.000970317	0.0256695
4	PWY-5856	1.52445	-0.75402	2.23536	2.73042	1.82115	1.21587	0.12825	0.029737	0.174376	0.000977841	0.0256792
4	PWY-5857	1.52496	-0.734666	2.23669	2.66794	1.81101	1.24781	0.143848	0.0319335	0.170308	0.000978749	0.0256695
4	PWY-5860	1.90212	0.355246	2.1579	1.62172	1.97965	0.609588	0.199653	0.159483	0.358798	0.00875468	0.0546334
4	PWY-5861	2.08277	1.47069	2.19287	0.708101	1.43289	0.327314	0.289931	0.19152	0.387646	0.069443	0.196967
4	PWY-5862	1.90171	0.366056	2.15992	1.58623	1.95198	0.614468	0.204861	0.164942	0.364059	0.00883849	0.0548631
4	PWY-5863	1.90331	0.860878	2.20249	1.27803	1.77725	0.553991	0.194108	0.0925007	0.295811	0.00798619	0.0519555
4	PWY-5896	2.05065	0.889448	2.29863	1.39525	1.75492	0.555853	0.209705	0.241431	0.427623	0.0159696	0.0789162
4	PWY-5897	2.20566	1.67575	2.32251	0.596161	1.30982	0.262641	0.287695	0.216518	0.406342	0.0884544	0.220639
4	PWY-5898	2.20842	1.67987	2.32127	0.628392	1.32511	0.298901	0.30156	0.213481	0.40428	0.088547	0.221342
4	PWY-5899	2.21004	1.67376	2.31845	0.65192	1.33518	0.32893	0.291161	0.215636	0.405753	0.0872599	0.219326
4	PWY-5910	-0.302554	-0.34532	-0.282859	0.34103	3.4791	0.074379	0.450607	0.76385	0.842258	0.710987	0.788061
4	PWY-5913	3.34287	2.81171	3.47723	0.468759	1.15905	0.361847	0.317708	0.280672	0.458334	0.149684	0.287966
4	PWY-5918	2.04444	1.11837	2.28746	1.20985	1.23192	0.981534	0.145834	0.00430243	0.105499	0.00218175	0.0287823
4	PWY-5920	-0.415204	-1.08692	-0.182621	0.935935	2.73685	0.25667	0.332756	0.426731	0.579697	0.164411	0.301351
4	PWY-5971	3.0039	2.31737	3.06137	0.296137	3.04377	0.0637895	0.432292	0.330389	0.499809	0.537982	0.652905
4	PWY-5973	4.421	4.96422	4.18453	-0.470466	1.24659	-0.37165	0.326389	0.171592	0.372081	0.127142	0.266036
4	PWY-5989	3.40539	3.74601	3.33466	-0.280378	2.01815	-0.13433	0.42461	0.927536	0.955141	0.528853	0.645327
4	PWY-6071	-8.76197	-8.34568	-8.99244	-0.449466	6.68448	-0.0707989	0.475694	0.640183	0.74313	0.69122	0.763854
4	PWY-6121	4.15449	4.84537	3.90463	-0.553169	1.33436	-0.431485	0.325823	0.146619	0.352336	0.131882	0.270315
4	PWY-6122	4.09774	4.80766	3.81926	-0.587419	1.39895	-0.427448	0.322917	0.132941	0.340101	0.124202	0.263168
4	PWY-6123	4.06932	4.75447	3.78505	-0.674222	1.39836	-0.47175	0.309028	0.127367	0.335972	0.110297	0.248017
4	PWY-6125	3.53524	4.07382	3.36356	-0.674218	0.990492	-0.609836	0.239168	0.0369928	0.225143	0.0282036	0.117832
4	PWY-6126	4.38676	4.81742	4.15836	-0.471157	1.38558	-0.343894	0.35182	0.233546	0.414091	0.193086	0.328459
4	PWY-6147	3.80745	4.33782	3.4304	-0.559367	1.25971	-0.457917	0.30156	0.0954414	0.301271	0.0726034	0.201869
4	PWY-6151	3.98435	4.27437	3.7818	-0.437856	1.42529	-0.292284	0.363952	0.362819	0.526407	0.294679	0.429984
4	PWY-6163	4.1724	4.84812	3.90268	-0.612209	1.41568	-0.433395	0.322357	0.164204	0.368263	0.154224	0.292036
4	PWY-6182	-10.3019	-8.99248	-10.7567	-1.97493	4.74912	-0.333363	0.348354	0.333709	0.475153	0.317881	0.419191
4	PWY-6185	-10.5586	-9.08159	-11.0043	-1.98554	4.39725	-0.34935	0.34375	0.286922	0.430017	0.253718	0.356319
4	PWY-621	4.30145	4.56862	4.2454	-0.197232	1.42598	-0.139079	0.442708	0.816469	0.881619	0.695844	0.776235
4	PWY-6263	-9.10395	-3.6338	-10.2633	-6.03768	7.86092	-0.741228	0.229167	0.0428089	0.194046	0.0351761	0.113764
4	PWY-6269	3.42293	4.20067	3.27257	-0.870124	1.80159	-0.485312	0.287695	0.101325	0.306572	0.0967824	0.232415
4	PWY-6277	4.09706	4.80127	3.82178	-0.613629	1.40057	-0.4485	0.322357	0.133578	0.340775	0.122219	0.260797
4	PWY-6282	3.50687	3.71242	3.41518	-0.211455	1.90966	-0.106238	0.443674	0.955311	0.972799	0.612011	0.712823
4	PWY-6317	3.82565	4.69846	3.69828	-0.647704	1.47217	-0.403443	0.340278	0.2118	0.400969	0.143514	0.282039
4	PWY-6338	-10.3025	-9.08957	-10.7813	-1.68707	4.69079	-0.313037	0.340278	0.310261	0.465282	0.317966	0.423855
4	PWY-6353	2.93471	2.77206	3.01015	0.240904	1.36558	0.130861	0.414211	0.858746	0.909578	0.503041	0.621769
4	PWY-6383	-4.16847	-7.61374	-2.86444	3.01539	7.09203	0.396929	0.339688	0.238026	0.421103	0.221896	0.354923
4	PWY-6385	4.10788	4.70336	3.84811	-0.620611	1.39296	-0.454602	0.319444	0.194972	0.389148	0.170754	0.307003
4	PWY-6386	4.11731	4.73273	3.84599	-0.506024	1.39829	-0.42077	0.350087	0.19201	0.386989	0.171646	0.307719
4	PWY-6387	4.12843	4.71911	3.89395	-0.547543	1.35984	-0.388628	0.336222	0.209433	0.399691	0.177853	0.312861
4	PWY-6396	-1.44651	-1.42417	-1.52171	-0.122278	3.38773	-0.0286153	0.47487	0.642266	0.745381	0.902573	0.929144
4	PWY-6397	-10.2669	-9.94709	-10.3868	-0.45987	5.16183	-0.0830736	0.447917	0.536934	0.662515	0.568123	0.661386
4	PWY-6467	2.55126	3.26411	2.33316	-0.947474	1.30503	-0.645388	0.215278	0.0254073	0.198175	0.0190107	0.090031
4	PWY-6470	-0.782353	0.238807	-0.990175	-1.24317	4.16297	-0.220707	0.371528	0.342332	0.509956	0.287323	0.423956
4	PWY-6471	2.05013	3.1866	1.73903	-1.13383	1.7466	-0.571914	0.279514	0.0650869	0.264998	0.0624054	0.188284
4	PWY-6478	-0.0687813	1.02418	-1.12276	-1.84537	4.80349	-0.311011	0.311958	0.262323	0.441755	0.110257	0.247822
4	PWY-6507	2.31788	3.99296	2.06186	-1.7797	2.24677	-0.650799	0.296875	0.0617444	0.2616	0.0576693	0.182177
4	PWY-6519	3.23056	3.73091	3.14887	-0.530481	1.65466	-0.283969	0.369792	0.661423	0.773179	0.371968	0.503794
4	PWY-6545	1.46288	2.85767	0.494334	-1.72913	2.96969	-0.558615	0.258681	0.0274475	0.202999	0.0401726	0.148044
4	PWY-6562	-7.41481	-8.96107	-5.05107	2.915	6.54213	0.358394	0.352431	0.243849	0.42054	0.272752	0.397063
4	PWY-6572	-3.2744	-1.06461	-8.49094	-6.29652	7.3437	-0.758362	0.223958	0.0130521	0.121399	0.0166859	0.0804438
4	PWY-6588	1.81952	0.433112	2.13595	1.66265	1.90259	0.735573	0.159446	0.0663188	0.264661	0.00303169	0.0321656
4	PWY-6590	1.14771	1.23129	0.61216	-0.167818	2.2854	-0.0502789	0.484375	0.475156	0.620972	0.773388	0.834968
4	PWY-6608	2.89031	2.96088	2.72963	-0.178728	1.48707	-0.0958903	0.443674	0.761248	0.84483	0.753501	0.818016
4	PWY-6609	4.14406	4.5932	4.03998	-0.469186	1.46436	-0.264478	0.388889	0.333425	0.502238	0.352481	0.484584
4	PWY-6612	3.96547	4.346	3.74162	-0.434736	1.19914	-0.345772	0.34662	0.229647	0.411991	0.214378	0.351565
4	PWY-6628	3.3115	3.18617	3.39259	0.126016	0.835436	0.148563	0.431542	0.473648	0.620978	0.618053	0.716069
4	PWY-6629	3.06591	1.89901	3.27719	0.881843	1.34307	0.530621	0.22357	0.480159	0.621183	0.0140259	0.072397
4	PWY-6630	3.31219	3.18462	3.39114	0.133788	0.825647	0.148203	0.440972	0.481436	0.627327	0.617695	0.714949
4	PWY-6690	-8.77166	-8.21696	-9.07622	-0.75308	6.42875	-0.110166	0.455806	0.589003	0.706397	0.634131	0.71898
4	PWY-6700	3.62286	3.95747	3.41173	-0.478626	1.1889	-0.392695	0.314236	0.162963	0.366131	0.144507	0.28337
4	PWY-6703	3.20662	3.78228	2.9088	-0.664856	1.28053	-0.4619	0.307292	0.148848	0.354851	0.0935933	0.227621
4	PWY-6708	1.52712	-0.752192	2.23425	2.73377	1.68757	1.24791	0.133449	0.0246023	0.165274	0.000969725	0.0256695
4	PWY-6728	-7.37969	-9.01564	-3.28812	4.16055	7.4141	0.484733	0.319444	0.145951	0.332488	0.196461	0.321592
4	PWY-6737	4.25419	5.09076	3.98707	-0.964864	1.46381	-0.601414	0.277296	0.0797683	0.283877	0.0628302	0.188701
4	PWY-6749	-0.10793	3.17585	-1.49794	-4.16491	5.50786	-0.66502	0.162912	0.00155141	0.0839542	0.00259288	0.0294422
4	PWY-6876	-6.02506	-7.70917	-1.94406	2.72257	9.10712	0.319702	0.381283	0.30581	0.48003	0.385688	0.509165
4	PWY-6891	2.44159	2.36648	2.4896	0.0567909	0.999723	0.061088	0.467014	0.523729	0.659689	0.77655	0.836984
4	PWY-6892	3.22099	4.28885	3.07159	-0.994871	1.5447	-0.540962	0.318891	0.123486	0.333106	0.136014	0.27491
4	PWY-6895	2.94373	3.39563	2.81239	-0.546026	1.00741	-0.582825	0.261699	0.0682371	0.26885	0.0582207	0.180477
4	PWY-6897	3.83817	4.33864	3.72104	-0.296089	1.22213	-0.262854	0.379549	0.298051	0.471299	0.279747	0.41534
4	PWY-6901	2.78183	3.92291	2.63862	-1.20974	1.60145	-0.539493	0.267361	0.068562	0.268747	0.0469696	0.162543
4	PWY-6969	3.29626	4.15856	3.21416	-0.843983	1.07049	-0.685334	0.289428	0.0489681	0.246841	0.0876713	0.221365
4	PWY-6992	-10.3297	-9.04886	-10.789	-1.69226	4.76643	-0.316686	0.361111	0.352965	0.493309	0.326683	0.431654
4	PWY-7003	-0.239791	-0.156091	-0.279974	0.0787898	3.48525	0.0134682	0.484375	0.493439	0.6342	0.919358	0.940406
4	PWY-7007	-7.35069	-9.09697	-4.99414	3.35285	6.25302	0.457679	0.318891	0.167433	0.351855	0.151306	0.274692
4	PWY-7013	-2.76477	-3.19207	-2.38944	1.46096	5.92315	0.196745	0.380208	0.616823	0.729608	0.341739	0.474147
4	PWY-7090	-9.52685	-9.45656	-9.56351	0.116399	6.1278	0.016756	0.489583	0.625746	0.732748	0.630211	0.714038
4	PWY-7094	-5.95412	-8.49449	-1.84308	3.55409	8.49567	0.484141	0.296361	0.146761	0.340962	0.119793	0.240809
4	PWY-7097	-10.3453	-9.01868	-10.8613	-1.81868	4.6086	-0.316359	0.360485	0.29732	0.448518	0.300898	0.407094
4	PWY-7098	-10.3933	-9.02968	-10.8438	-1.51808	4.71743	-0.275626	0.362847	0.326355	0.467478	0.320922	0.420508
4	PWY-7111	4.37894	5.00762	4.17265	-0.572161	1.36515	-0.428706	0.289428	0.0893168	0.29421	0.0695862	0.198061
4	PWY-7184	3.1814	3.48328	3.11512	-0.399821	0.888604	-0.397337	0.331023	0.166146	0.367205	0.173111	0.310697
4	PWY-7187	3.40254	3.74685	3.31954	-0.358394	0.994287	-0.334691	0.363952	0.368365	0.530142	0.240424	0.376907
4	PWY-7196	3.46211	4.14788	3.30104	-0.823385	0.999473	-0.784673	0.221837	0.0160766	0.171649	0.0127396	0.0689034
4	PWY-7197	3.05056	3.51668	2.91499	-0.641217	0.909272	-0.650208	0.249567	0.0267554	0.201821	0.0240609	0.10549
4	PWY-7198	-1.28823	1.935	-5.9626	-5.53151	8.01961	-0.693288	0.197574	0.0160242	0.136823	0.0117523	0.0648195
4	PWY-7199	3.6801	4.06993	3.52659	-0.492846	1.20138	-0.399978	0.326389	0.231828	0.412847	0.181222	0.318064
4	PWY-7200	3.24225	3.55507	3.14209	-0.458061	0.939423	-0.483151	0.320624	0.12381	0.331954	0.10516	0.240886
4	PWY-7208	4.28854	4.94006	3.97977	-0.531068	1.38494	-0.386921	0.315425	0.146885	0.352359	0.114563	0.251954
4	PWY-7210	-0.837718	2.24567	-5.93516	-5.34923	8.72606	-0.754343	0.204861	0.013811	0.12773	0.0107167	0.0612121
4	PWY-7211	3.17153	3.60056	2.99713	-0.471306	0.958194	-0.457498	0.305026	0.221496	0.406975	0.119021	0.256475
4	PWY-7219	4.27435	4.94278	4.01691	-0.548438	1.33964	-0.406467	0.34375	0.168228	0.370582	0.1569	0.294321
4	PWY-722	-10.3091	-9.00193	-10.8488	-1.54677	4.63101	-0.31047	0.359375	0.283915	0.440214	0.27359	0.38628
4	PWY-7220	4.62932	4.7683	4.54609	-0.278537	1.3764	-0.161958	0.411458	0.484156	0.627099	0.42917	0.556417
4	PWY-7221	4.13408	4.73619	3.85093	-0.580668	1.37738	-0.41411	0.333333	0.174911	0.374715	0.151651	0.290201
4	PWY-7222	4.63184	4.76838	4.54494	-0.289705	1.40792	-0.198482	0.405546	0.482865	0.625895	0.43075	0.557301
4	PWY-7228	3.44391	3.96744	3.27092	-0.685228	0.973782	-0.611682	0.255208	0.0352493	0.221298	0.0266231	0.113136
4	PWY-7229	4.45801	4.89125	4.24241	-0.466514	1.35661	-0.328894	0.367418	0.246153	0.423629	0.19759	0.333009
4	PWY-7234	3.01208	2.4535	3.12394	0.766393	1.14467	0.625059	0.239168	0.0163426	0.169857	0.0247301	0.106767
4	PWY-7237	-0.692129	-0.49117	-0.771363	-0.2748	1.94327	-0.118843	0.443674	0.907995	0.943205	0.727295	0.800627
4	PWY-7242	3.35687	4.33697	3.04696	-1.07037	1.60477	-0.566275	0.291667	0.125064	0.334172	0.078822	0.21009
4	PWY-7254	2.55028	1.07509	2.76016	1.76172	1.49287	1.03261	0.131945	0.00509345	0.108887	0.00119609	0.0260541
4	PWY-7255	-7.35383	-8.95477	-5.05826	3.06996	6.22091	0.462193	0.338542	0.184852	0.369049	0.171585	0.296435
4	PWY-7315	2.42884	2.02692	2.63156	0.557152	1.0939	0.475394	0.298094	0.141406	0.3444	0.108359	0.243
4	PWY-7323	2.14535	3.61836	1.88517	-1.80942	1.77743	-0.892185	0.185442	0.00761042	0.124034	0.0080179	0.0519269
4	PWY-7328	2.06599	1.92308	2.09673	-0.10267	1.54366	-0.0610796	0.47487	0.76766	0.849344	0.882312	0.914908
4	PWY-7332	-4.45044	-6.53849	-4.30849	-0.847017	8.20833	-0.0930306	0.448873	0.66953	0.771298	0.670882	0.751647
4	PWY-7371	-9.13083	-5.0737	-10.3244	-5.26308	7.11256	-0.68351	0.227431	0.0518419	0.207527	0.0380462	0.118544
4	PWY-7374	-9.36609	-5.1282	-10.573	-5.40354	6.95807	-0.712022	0.213172	0.0361394	0.182063	0.0231359	0.0891474
4	PWY-7376	-9.82903	-8.8062	-10.254	-0.892406	6.66541	-0.138289	0.414931	0.555832	0.679465	0.520928	0.620066
4	PWY-7377	0.666854	0.707595	0.625822	0.0075546	3.94899	0.0019249	0.499133	0.861717	0.911954	0.950048	0.963133
4	PWY-7391	-10.2332	-9.90448	-10.4178	-0.290592	5.42968	-0.0564829	0.47487	0.571753	0.689678	0.585772	0.674416
4	PWY-7392	2.74457	2.19799	3.11806	0.93306	1.26758	0.658368	0.190972	0.00641303	0.115424	0.00859999	0.0539037
4	PWY-7400	3.72927	4.25751	3.5873	-0.441502	1.26252	-0.300347	0.371528	0.373192	0.535082	0.258887	0.396217
4	PWY-7431	-7.32257	-7.6025	-6.91956	0.509879	6.98559	0.0609356	0.467938	0.66764	0.766022	0.738608	0.803602
4	PWY-7446	-1.15872	-3.39182	-0.167463	3.37436	5.01302	0.639862	0.189236	0.0355277	0.215963	0.00884614	0.055078
4	PWY-7456	0.741702	3.17536	0.536931	-2.61578	3.60366	-0.591916	0.161458	0.00209584	0.0883045	0.00444624	0.0383347
4	PWY-7527	-9.93151	-9.28307	-10.2905	-1.09607	7.65961	-0.145609	0.421144	0.648195	0.749989	0.560785	0.650896
4	PWY-7539	3.81056	4.32396	3.45863	-0.608527	1.30553	-0.491215	0.284722	0.118253	0.328094	0.0976117	0.23278
4	PWY-7560	3.7993	4.69216	3.5842	-0.755737	1.43338	-0.483232	0.308492	0.0990581	0.304001	0.0834652	0.216159
4	PWY-7663	4.43752	5.07736	4.18388	-0.542556	1.32662	-0.432283	0.299827	0.146207	0.351968	0.104826	0.241693
4	PWY-7664	3.59559	3.78571	3.46488	-0.196089	1.82904	-0.101808	0.429809	0.951879	0.970449	0.631021	0.726161
4	PWY-841	3.66239	4.27927	3.44079	-0.746923	1.0856	-0.656839	0.239168	0.0439451	0.238602	0.03936	0.146097
4	PWY-922	-0.777927	-0.862985	-0.728668	0.455376	3.66749	0.0875006	0.443674	0.755529	0.834896	0.657717	0.748514
4	PWY0-1061	3.56598	3.4344	3.72565	0.166286	0.944887	0.177735	0.429809	0.500568	0.642592	0.545345	0.656503
4	PWY0-1241	1.44888	-0.34761	1.84776	1.56468	1.71842	0.790059	0.176777	0.143892	0.335265	0.00428213	0.0375892
4	PWY0-1261	3.42767	3.42109	3.43207	0.444373	1.04634	0.280449	0.376083	0.894145	0.933326	0.315666	0.451206
4	PWY0-1277	-8.77101	-8.18935	-9.09254	-0.477894	6.65079	-0.0729612	0.461806	0.655035	0.756392	0.689912	0.763359
4	PWY0-1296	3.84211	4.14188	3.73121	-0.157067	1.43164	-0.0922502	0.464471	0.771969	0.85286	0.735501	0.806165
4	PWY0-1297	3.7819	4.01866	3.69297	-0.208484	1.38447	-0.149198	0.436742	0.73408	0.826893	0.661216	0.751485
4	PWY0-1298	3.69488	4.00777	3.46745	-0.278274	1.29982	-0.184862	0.405546	0.464766	0.611708	0.328884	0.462372
4	PWY0-1319	4.42613	4.9269	4.25958	-0.392133	1.34763	-0.294041	0.369792	0.385989	0.544938	0.292471	0.427982
4	PWY0-1338	1.00483	-1.53525	1.79405	3.13797	2.79774	0.884511	0.157986	0.0326314	0.196989	0.00219255	0.0282289
4	PWY0-1415	1.64174	-0.20641	2.1801	1.82998	1.61281	1.06619	0.142361	0.00166579	0.0861586	0.00141531	0.0266121
4	PWY0-1479	2.20312	1.46442	2.3918	0.974032	1.42251	0.625487	0.211439	0.367821	0.531687	0.0132825	0.0698924
4	PWY0-1533	1.48111	-0.978278	2.14538	3.01531	2.76986	0.898159	0.159722	0.0400664	0.218136	0.00240575	0.0290336
4	PWY0-1586	3.7283	3.86412	3.50937	-0.472313	1.22552	-0.383501	0.336222	0.262296	0.438801	0.246956	0.383862
4	PWY0-162	3.58731	4.26771	3.37669	-0.756432	1.05828	-0.672998	0.244792	0.0290817	0.206676	0.0227786	0.10179
4	PWY0-166	3.41352	3.72058	3.34471	-0.319287	0.94828	-0.297366	0.354167	0.32011	0.490162	0.237658	0.374153
4	PWY0-321	-8.74303	-8.23981	-9.0238	-0.462776	6.81522	-0.0651938	0.469671	0.637168	0.74077	0.683929	0.758807
4	PWY0-41	-0.680272	-2.65667	0.12218	2.70838	5.94534	0.570819	0.203125	0.0460446	0.236754	0.0108078	0.061642
4	PWY0-42	-0.816347	-2.82629	0.123608	3.19485	5.20835	0.650037	0.1875	0.0388465	0.223692	0.0080009	0.0518067
4	PWY0-781	3.27926	3.17257	3.32657	0.146588	0.808538	0.159456	0.421144	0.452924	0.604944	0.557136	0.665374
4	PWY0-845	2.81194	2.74158	2.83802	0.0914756	1.25916	0.069844	0.464471	0.804735	0.875531	0.745431	0.814425
4	PWY0-862	3.61716	3.68351	3.5841	0.030204	1.81451	0.0144542	0.492201	0.645497	0.75781	0.919163	0.941539
4	PWY1G-0	-6.91638	-9.06108	-5.36969	2.89335	5.73759	0.44085	0.30382	0.155292	0.342285	0.114883	0.233976
4	PWY490-3	0.954234	1.79766	0.11104	-0.881984	2.92843	-0.276655	0.379549	0.10034	0.306348	0.293683	0.429805
4	PWY4FS-7	4.19952	4.49126	4.04527	-0.228884	1.25973	-0.188571	0.407986	0.551965	0.683323	0.436222	0.561563
4	PWY4FS-8	4.19804	4.48956	4.04572	-0.326451	1.22488	-0.245251	0.387153	0.551691	0.683224	0.4339	0.559719
4	PWYG-321	3.56388	3.8088	3.42056	-0.349253	1.97536	-0.132626	0.390625	0.451138	0.601268	0.41	0.538361
4	PYRIDNUCSAL-PWY	3.55699	4.53571	3.27153	-0.851967	1.42136	-0.592524	0.282496	0.0670407	0.266426	0.0545188	0.175811
4	PYRIDNUCSYN-PWY	3.82077	4.3342	3.59379	-0.517833	1.40874	-0.384861	0.324653	0.182245	0.379394	0.15756	0.295923
4	PYRIDOXSYN-PWY	2.40444	2.35016	2.41354	0.0244897	1.43459	0.0165815	0.493056	0.94046	0.963171	0.916535	0.938948
4	REDCITCYC	2.39247	1.28674	2.60791	1.32094	1.48538	0.627452	0.199653	0.109872	0.313844	0.00987743	0.0579711
4	RHAMCAT-PWY	2.90883	3.37157	2.76869	-0.459213	1.65201	-0.228773	0.383681	0.658833	0.770984	0.4332	0.559878
4	RIBOSYN2-PWY	3.8676	4.45412	3.62397	-0.572263	1.35656	-0.419218	0.327556	0.177049	0.376118	0.152298	0.290786
4	RUMP-PWY	1.3807	0.729765	1.46791	0.803859	1.47919	0.283874	0.277778	0.298974	0.473519	0.06441	0.188501
4	SALVADEHYPOX-PWY	2.57965	2.23732	2.71561	0.504255	1.52207	0.243927	0.348958	0.588502	0.707364	0.172311	0.309974
4	SER-GLYSYN-PWY	4.01805	4.73764	3.84116	-0.655339	1.39008	-0.475945	0.289428	0.123014	0.333231	0.0931215	0.227758
4	SO4ASSIM-PWY	2.43754	2.15159	2.64783	0.33864	1.4218	0.250634	0.388215	0.409478	0.569652	0.353914	0.486945
4	SULFATE-CYS-PWY	2.9536	3.01711	2.89474	-0.123074	1.07518	-0.0997185	0.44714	0.884369	0.926495	0.604019	0.704201
4	TCA	3.36896	3.73333	3.3276	-0.240522	0.943563	-0.238583	0.420139	0.336572	0.503623	0.542845	0.654822
4	TCA-GLYOX-BYPASS	2.47442	0.313832	2.75986	2.17587	2.2615	0.742009	0.15625	0.116459	0.317054	0.00313911	0.0327155
4	TEICHOICACID-PWY	0.544168	1.48017	0.365214	-1.02821	1.53641	-0.537997	0.244792	0.0253459	0.195026	0.0363569	0.138453
4	THISYN-PWY	3.11454	3.90009	2.96094	-0.93817	1.32806	-0.659976	0.256499	0.0551203	0.254746	0.0388939	0.144834
4	THREOCAT-PWY	-8.48732	-7.52774	-8.96483	-1.05479	7.83472	-0.123012	0.426343	0.560807	0.682361	0.505286	0.609127
4	THRESYN-PWY	4.36193	4.87499	4.07059	-0.484273	1.45579	-0.331957	0.35182	0.271687	0.447725	0.187299	0.323499
4	TRNA-CHARGING-PWY	4.04877	4.73052	3.86255	-0.61872	1.37161	-0.444486	0.305026	0.174993	0.374729	0.155314	0.294397
4	TRPSYN-PWY	3.88786	4.43994	3.72988	-0.568038	1.30921	-0.439218	0.296361	0.080092	0.283548	0.0917757	0.226063
4	TYRFUMCAT-PWY	-5.7081	-7.42913	-5.08398	1.0058	6.31126	0.144613	0.429809	0.551725	0.677184	0.546944	0.647865
4	UBISYN-PWY	1.47708	-0.748425	2.19973	2.67624	1.83002	1.25162	0.12825	0.0284441	0.169241	0.000984911	0.0256695
4	UDPNAGSYN-PWY	3.55139	3.44666	3.5862	0.152923	1.1959	0.130029	0.446181	0.391785	0.555182	0.673775	0.760773
4	VALSYN-PWY	4.25051	4.96965	4.05548	-0.671077	1.39986	-0.470918	0.287695	0.067396	0.266764	0.0621101	0.186714
5	1CMET2-PWY	3.54204	4.52937	3.32196	-1.10937	1.16276	-0.947644	0.157986	0.00603959	0.0307755	0.00687205	0.0332557
5	3-HYDROXYPHENYLACETATE-DEGRADATION-PWY	-7.29493	-8.287	-4.00304	2.56041	6.40675	0.387617	0.369792	0.364806	0.438145	0.354369	0.418022
5	ALL-CHORISMATE-PWY	1.4819	0.37964	1.81289	1.49399	1.96893	0.65672	0.246528	0.0961547	0.161855	0.0478197	0.0849872
5	ANAEROFRUCAT-PWY	3.3854	4.45912	3.18354	-1.00339	1.04712	-0.885317	0.190641	0.0195697	0.0485557	0.0150991	0.0381021
5	ANAGLYCOLYSIS-PWY	3.88468	4.83432	3.53373	-1.0834	1.09819	-0.969173	0.166378	0.00659926	0.0307822	0.00799017	0.0335292
5	ARG+POLYAMINE-SYN	2.09894	2.24432	2.01638	-0.245232	0.95892	-0.243336	0.375	0.610096	0.678319	0.394646	0.467005
5	ARGDEG-PWY	0.363499	-1.25461	0.704864	2.04048	3.00223	0.57072	0.258232	0.0676046	0.125089	0.0613503	0.1033
5	ARGORNPROST-PWY	0.784612	0.746782	0.81339	0.0948268	1.2965	0.0714987	0.463542	0.719172	0.774122	0.85373	0.881251
5	ARGSYN-PWY	3.14592	4.18577	2.91902	-1.11477	1.0411	-0.912115	0.207972	0.0264193	0.0612654	0.0244162	0.050699
5	ARGSYNBSUB-PWY	3.03875	4.05212	2.89262	-1.05941	1.02588	-0.834328	0.22877	0.0345462	0.0756115	0.0355847	0.0668163
5	ARO-PWY	3.67514	4.78787	3.49295	-1.11253	1.12701	-1.02408	0.173611	0.00703022	0.0308034	0.00866735	0.0334564
5	ASPASN-PWY	3.53133	4.7843	3.04408	-1.40421	1.37668	-0.966012	0.129983	0.00409436	0.0307755	0.00399351	0.0332182
5	AST-PWY	-0.00355017	-1.86613	0.405994	2.17409	3.07561	0.643913	0.292894	0.0842007	0.147152	0.099051	0.151571
5	BIOTIN-BIOSYNTHESIS-PWY	2.54945	3.65092	2.47831	-1.09236	1.60017	-0.524827	0.313692	0.182496	0.268817	0.16872	0.233571
5	BRANCHED-CHAIN-AA-SYN-PWY	3.75088	4.85902	3.55089	-1.10539	1.09374	-0.993717	0.155979	0.00616078	0.0307755	0.00769744	0.0332916
5	CALVIN-PWY	3.94108	4.91904	3.62259	-1.09584	1.13151	-1.03139	0.159446	0.00582322	0.0307755	0.00704152	0.0332341
5	CATECHOL-ORTHO-CLEAVAGE-PWY	-9.14359	-9.01671	-9.30513	0.291948	4.87449	0.0624922	0.478336	0.537537	0.602174	0.599543	0.651153
5	CENTFERM-PWY	0.81891	0.847146	0.67966	-0.0483598	1.57769	-0.0447037	0.481802	0.877374	0.903679	0.873413	0.89804
5	COA-PWY	3.50952	4.59108	3.34316	-1.14249	1.14027	-1.02639	0.175347	0.0059279	0.0307755	0.00906685	0.0334547
5	COBALSYN-PWY	3.19855	4.18825	2.78282	-1.3555	1.50352	-0.86745	0.184028	0.00868198	0.0317028	0.0116781	0.0350227
5	CODH-PWY	-2.26941	-1.71623	-2.88608	-0.562692	9.03702	-0.0775774	0.428819	0.764097	0.808808	0.646442	0.704819
5	COLANSYN-PWY	2.4901	3.43738	1.70233	-1.40637	1.37802	-0.94998	0.175347	0.00812831	0.0313513	0.012517	0.0361676
5	COMPLETE-ARO-PWY	3.74664	4.84186	3.561	-1.08769	1.15874	-0.989795	0.163195	0.0068368	0.030789	0.00831918	0.0333342
5	CRNFORCAT-PWY	-9.07306	-9.84505	-8.33083	3.14741	6.37131	0.419942	0.335069	0.216409	0.280236	0.301176	0.359138
5	DAPLYSINESYN-PWY	3.33394	4.3155	3.06889	-1.12646	1.14245	-0.958787	0.195841	0.0141392	0.0401671	0.0166406	0.040062
5	DENITRIFICATION-PWY	-6.56934	-7.36016	-4.0566	1.25672	6.62177	0.230505	0.389948	0.536919	0.604051	0.427971	0.492732
5	DENOVOPURINE2-PWY	3.51225	4.27121	3.27086	-1.02266	1.04018	-0.958698	0.157712	0.005506	0.0307755	0.00548521	0.0332182
5	DTDPRHAMSYN-PWY	3.63683	4.74388	3.19051	-1.48637	1.53388	-0.968183	0.136915	0.00386247	0.0307755	0.00348307	0.0332182
5	ECASYN-PWY	0.480388	-0.936328	0.903502	1.69205	2.73245	0.522058	0.285962	0.121156	0.194391	0.105821	0.160063
5	ENTBACSYN-PWY	1.4377	0.353167	1.78992	1.43359	1.87131	0.658463	0.246528	0.0980039	0.164731	0.0473989	0.0844043
5	FAO-PWY	1.73006	0.0124103	1.85465	1.91925	2.2355	0.809171	0.211439	0.0608562	0.113766	0.0288113	0.0577312
5	FASYN-ELONG-PWY	3.68343	4.29969	3.19917	-1.01721	1.20933	-0.821207	0.17882	0.00881348	0.0318508	0.00902111	0.0337504
5	FASYN-INITIAL-PWY	2.75586	3.40429	2.53186	-0.766966	1.88745	-0.347227	0.34662	0.470708	0.551898	0.268251	0.338253
5	FERMENTATION-PWY	3.33224	4.266	3.0668	-1.13095	1.05971	-0.943891	0.208333	0.0149261	0.0411672	0.0196148	0.0437876
5	FOLSYN-PWY	3.5163	4.42568	3.19245	-1.09776	1.01618	-1.0356	0.142361	0.00456925	0.0307755	0.00399138	0.0332182
5	FUC-RHAMCAT-PWY	2.16335	2.52822	1.44105	-0.96857	1.35371	-0.646828	0.196181	0.0390369	0.0826985	0.0269088	0.0545306
5	FUCCAT-PWY	1.72632	2.03135	1.16215	-0.832163	1.39971	-0.541455	0.298611	0.054765	0.106058	0.108749	0.163592
5	GALACT-GLUCUROCAT-PWY	2.78078	3.17935	1.85584	-1.03047	1.42764	-0.695001	0.211439	0.0411819	0.0858468	0.0225686	0.0483145
5	GALACTARDEG-PWY	0.293218	-1.7028	0.539401	2.33641	6.41806	0.452712	0.267361	0.0871333	0.150447	0.0650491	0.108044
5	GALACTUROCAT-PWY	2.80312	3.61331	2.07464	-1.12982	1.69145	-0.68782	0.222222	0.0340508	0.0749357	0.026377	0.0538684
5	GALLATE-DEGRADATION-I-PWY	-9.1787	-9.09802	-9.24052	0.302995	4.86608	0.0447788	0.480903	0.53309	0.596024	0.58697	0.638072
5	GALLATE-DEGRADATION-II-PWY	-9.25266	-9.16546	-9.34572	0.403189	4.62604	0.0747254	0.461005	0.560314	0.622533	0.605064	0.656938
5	GLCMANNANAUT-PWY	2.67494	3.46673	2.29914	-1.09024	1.18652	-0.788447	0.175347	0.0175954	0.0452333	0.0112929	0.0348773
5	GLUCARDEG-PWY	0.306831	-1.0408	0.626452	1.59181	2.64579	0.478744	0.285962	0.112281	0.182913	0.0761676	0.122454
5	GLUCARGALACTSUPER-PWY	0.29798	-1.74176	0.536428	2.48732	6.44754	0.502381	0.256499	0.0926382	0.157167	0.0657615	0.108846
5	GLUCONEO-PWY	3.68057	4.6458	3.39016	-1.05074	1.09061	-0.930854	0.161458	0.00717722	0.0308035	0.00870244	0.0335447
5	GLUCOSE1PMETAB-PWY	1.35615	0.248606	1.5576	1.25122	1.68181	0.629223	0.239168	0.098822	0.16534	0.0325081	0.0632157
5	GLUCUROCAT-PWY	2.86269	3.09628	1.97002	-0.839112	1.34001	-0.656263	0.233969	0.0416581	0.0866635	0.0418166	0.0757484
5	GLUTORN-PWY	3.08419	4.17684	2.78278	-1.11752	1.0418	-0.901947	0.1875	0.019255	0.0480161	0.0160368	0.0394425
5	GLYCOCAT-PWY	3.78178	5.02644	3.44366	-1.33648	1.27849	-0.987577	0.155979	0.00684583	0.0307827	0.00651323	0.0332186
5	GLYCOGENSYNTH-PWY	3.40076	4.85086	3.2291	-1.41448	1.18249	-1.08396	0.175347	0.00484341	0.0307755	0.00719899	0.0333161
5	GLYCOL-GLYOXDEG-PWY	0.74727	-0.53321	0.944498	1.36648	2.07718	0.484575	0.240901	0.113861	0.184962	0.0431778	0.0785768
5	GLYCOLYSIS	3.70809	4.65084	3.47796	-1.01341	1.00808	-0.911351	0.1875	0.0162687	0.0430098	0.0150598	0.0381861
5	GLYCOLYSIS-E-D	2.56535	2.48463	2.58191	0.152504	0.99019	0.142313	0.428819	0.374044	0.462077	0.627449	0.689015
5	GLYCOLYSIS-TCA-GLYOX-BYPASS	2.10341	0.915595	2.47832	1.36473	1.5461	0.803154	0.199307	0.101693	0.169325	0.0219621	0.0480375
5	GLYOXYLATE-BYPASS	1.52985	0.120515	1.86871	1.68346	2.17185	0.610714	0.246528	0.0800499	0.141191	0.0584302	0.0992115
5	GOLPDLCAT-PWY	-3.09166	-6.37167	-2.30542	2.74865	5.72814	0.478286	0.254766	0.112201	0.177693	0.0638625	0.105437
5	HCAMHPDEG-PWY	-9.28095	-8.38728	-9.8996	-1.14625	6.25481	-0.161593	0.421875	0.564208	0.626507	0.55691	0.609984
5	HEME-BIOSYNTHESIS-II	1.15255	-0.120118	1.37327	1.6225	1.51337	1.03082	0.183709	0.00592718	0.0313403	0.0102407	0.0357134
5	HEMESYN2-PWY	2.05849	1.72117	2.15468	0.631039	1.10432	0.565075	0.275563	0.0753319	0.136112	0.105944	0.159112
5	HEXITOLDEGSUPER-PWY	1.9524	1.8462	2.04648	0.325722	1.07046	0.320101	0.371528	0.199376	0.285408	0.334471	0.406168
5	HISDEG-PWY	2.10105	2.88067	0.596975	-2.07702	1.89611	-0.858201	0.162912	0.00478378	0.0307755	0.00667595	0.0332675
5	HISTSYN-PWY	3.16098	4.5959	2.80497	-1.47255	1.23558	-1.02655	0.166667	0.00912779	0.0322508	0.0078736	0.0333577
5	HOMOSER-METSYN-PWY	2.72448	2.82819	2.43806	-0.290253	0.815376	-0.311847	0.381944	0.525678	0.601363	0.40148	0.474133
5	HSERMETANA-PWY	2.68053	2.90263	2.41275	-0.40676	0.804129	-0.452016	0.342014	0.259793	0.347419	0.245272	0.314588
5	ILEUSYN-PWY	3.83403	4.93097	3.64923	-1.0603	1.07303	-1.0121	0.162912	0.00602729	0.0307755	0.00735589	0.0332364
5	KDO-NAGLIPASYN-PWY	1.27967	1.31962	1.17087	-0.0794821	1.8033	-0.0274258	0.484375	0.482217	0.562583	0.935554	0.948503
5	KETOGLUCONMET-PWY	-1.08981	-2.65917	-0.75885	1.75452	6.8128	0.29563	0.288195	0.240988	0.324889	0.131318	0.190245
5	LACTOSECAT-PWY	0.121834	-0.197782	0.327056	0.833147	1.84384	0.269873	0.310764	0.177036	0.26148	0.154311	0.216231
5	LEU-DEG2-PWY	-8.06427	-8.57248	-7.41109	1.49449	7.71295	0.207218	0.383016	0.470633	0.541811	0.455351	0.515412
5	LPSSYN-PWY	-9.27758	-8.5178	-9.88104	-1.28044	7.60717	-0.152962	0.414211	0.607361	0.667942	0.524113	0.576441
5	MET-SAM-PWY	3.10159	3.26118	2.81376	-0.348894	0.764033	-0.436568	0.336222	0.232881	0.320668	0.219478	0.288078
5	METH-ACETATE-PWY	0.49904	2.47562	-0.217867	-2.53429	3.05054	-0.548936	0.183709	0.244265	0.327581	0.0121204	0.035758
5	METHGLYUT-PWY	0.387067	-1.15254	0.905945	1.84552	2.62686	0.590451	0.270833	0.0747913	0.13384	0.0850839	0.134015
5	METHYLGALLATE-DEGRADATION-PWY	-9.17638	-9.02753	-9.32122	0.206551	5.08314	0.0443915	0.489583	0.559269	0.62378	0.606312	0.656463
5	NAD-BIOSYNTHESIS-II	1.23598	1.18342	1.29721	0.111683	1.86091	0.0404581	0.469671	0.506872	0.585171	0.781925	0.823054
5	NADSYN-PWY	-9.71915	-8.63303	-10.3461	-2.03244	6.04884	-0.305121	0.337955	0.343156	0.407159	0.336576	0.389231
5	NAGLIPASYN-PWY	2.69683	3.33193	1.78746	-1.46206	1.60328	-0.861279	0.189236	0.00530712	0.0307821	0.0126407	0.0364314
5	NONMEVIPP-PWY	3.54428	4.6416	3.27779	-1.23769	1.24526	-0.99321	0.185764	0.00556907	0.0307755	0.0071606	0.0332355
5	NONOXIPENT-PWY	4.23041	5.21185	3.80146	-1.02974	1.11604	-0.960316	0.175347	0.00799372	0.0310202	0.00816589	0.033414
5	OANTIGEN-PWY	3.17984	3.90705	2.77883	-0.978914	0.953869	-0.982389	0.181976	0.0106437	0.0349968	0.0101647	0.0340547
5	ORNARGDEG-PWY	0.351483	-1.26322	0.691437	2.05485	3.03207	0.564899	0.251736	0.0701994	0.128478	0.0623795	0.104631
5	ORNDEG-PWY	0.348649	-1.59501	0.849971	2.377	3.72253	0.477916	0.272097	0.0695765	0.127582	0.0774621	0.124372
5	P101-PWY	-7.32564	-9.10869	-2.94861	5.28501	7.01974	0.61354	0.260417	0.0706654	0.117883	0.0811348	0.124133
5	P105-PWY	2.09283	1.25119	2.41066	1.22058	1.39178	0.77558	0.176777	0.105082	0.17413	0.0103486	0.0352493
5	P108-PWY	2.71482	3.62247	2.17298	-1.65048	1.52013	-1.00398	0.145834	0.00246755	0.0307755	0.00461886	0.0332182
5	P122-PWY	0.129812	0.910008	-0.0103149	-0.919787	2.49463	-0.202114	0.310225	0.756033	0.801398	0.15947	0.22386
5	P124-PWY	0.307187	1.13559	0.176563	-0.896671	2.55529	-0.205158	0.319444	0.742996	0.791331	0.169613	0.235484
5	P125-PWY	-0.922452	-1.78364	-0.593147	1.13318	2.26993	0.384013	0.291667	0.187465	0.272873	0.134807	0.194011
5	P161-PWY	3.11785	4.02966	2.91052	-1.05798	1.09152	-0.879255	0.208333	0.0216287	0.0523005	0.0195129	0.0435569
5	P162-PWY	-3.57346	-3.15601	-4.2341	0.322619	7.87999	0.0329631	0.472222	0.706274	0.756986	0.777028	0.815073
5	P163-PWY	-9.73239	-9.57594	-9.83402	-0.398142	6.69363	-0.0530856	0.475694	0.616946	0.677127	0.592767	0.64326
5	P164-PWY	1.88028	2.53156	1.56811	-0.824956	0.942993	-0.7386	0.239168	0.0482691	0.0965481	0.0464808	0.0829602
5	P184-PWY	-9.14876	-9.09917	-9.19567	0.336738	5.05891	0.0616751	0.466205	0.535046	0.599215	0.605075	0.657463
5	P221-PWY	-1.41585	0.982376	-2.04998	-3.22346	7.26078	-0.601712	0.161458	0.029386	0.0656277	0.00793265	0.0342835
5	P23-PWY	2.32671	2.12144	2.41077	0.213557	0.943922	0.219647	0.407986	0.433942	0.518189	0.540405	0.609404
5	P261-PWY	-10.2339	-9.95027	-10.3625	-0.354944	5.11795	-0.0630032	0.465278	0.541437	0.604754	0.559509	0.611552
5	P281-PWY	-8.54116	-8.96437	-8.00335	1.81367	6.01845	0.271456	0.381283	0.350975	0.422169	0.428134	0.487067
5	P381-PWY	-9.56567	-9.07254	-9.81324	-0.808999	6.70355	-0.0925235	0.453125	0.634194	0.692289	0.575942	0.631117
5	P4-PWY	3.04949	3.29678	2.77041	-0.51675	0.787914	-0.585923	0.240901	0.0697469	0.127071	0.0484622	0.0849077
5	P42-PWY	3.39722	4.3739	2.83771	-1.48299	1.21893	-1.09418	0.157986	0.00269891	0.0307755	0.00486781	0.0332252
5	P441-PWY	2.82511	2.97965	2.69765	-0.189264	0.859151	-0.208166	0.407986	0.671723	0.732615	0.560897	0.627329
5	P461-PWY	1.53447	0.999388	1.73007	0.87315	1.55794	0.543266	0.295139	0.0821408	0.145155	0.0978892	0.149834
5	P562-PWY	-1.66088	-4.32936	-1.04693	2.97832	4.09641	0.891104	0.114584	0.0142027	0.0411889	0.00199442	0.0332182
5	PANTO-PWY	3.26029	4.18652	2.8726	-1.15339	1.07878	-1.01433	0.145834	0.00388844	0.0307755	0.00330031	0.0332182
5	PANTOSYN-PWY	3.24954	4.25834	2.9928	-1.18091	1.07464	-1.03235	0.131945	0.00382603	0.0307755	0.00312516	0.0332182
5	PENTOSE-P-PWY	3.14943	3.65453	2.81654	-0.824245	1.07133	-0.749439	0.204506	0.0376388	0.0804534	0.0229621	0.0487244
5	PEPTIDOGLYCANSYN-PWY	3.59452	4.65688	3.42456	-1.05873	1.14396	-0.964383	0.175043	0.00680063	0.030804	0.0106747	0.0341285
5	PHOSLIPSYN-PWY	3.80215	4.73532	3.60301	-0.988192	1.05109	-0.916562	0.194108	0.0115634	0.036732	0.0155113	0.038447
5	POLYAMINSYN3-PWY	0.0775373	0.141849	-0.00619426	-0.476186	1.8661	-0.174775	0.370884	0.284992	0.372784	0.359527	0.432211
5	POLYAMSYN-PWY	1.5483	1.44623	1.58294	-0.0239636	1.23753	-0.0184614	0.489583	0.89584	0.918443	0.930383	0.943954
5	POLYISOPRENSYN-PWY	3.23882	3.97885	2.94394	-1.06063	1.02216	-0.971919	0.147314	0.00397707	0.0307755	0.00457853	0.0332421
5	PPGPPMET-PWY	1.36464	0.233869	1.58564	1.17758	2.06382	0.405528	0.277778	0.125038	0.199139	0.0869469	0.13641
5	PROTOCATECHUATE-ORTHO-CLEAVAGE-PWY	-9.2991	-9.08199	-9.44104	0.332926	5.65619	0.0509167	0.473958	0.595588	0.656562	0.625	0.674153
5	PRPP-PWY	3.05979	3.44131	2.79602	-0.615943	0.864078	-0.683129	0.222222	0.0405456	0.0846047	0.0382959	0.0708901
5	PWY-1269	2.78137	3.30698	1.82092	-1.2632	1.4927	-0.791577	0.1875	0.00722079	0.030951	0.0161139	0.0393734
5	PWY-181	-9.19531	-9.04834	-9.32623	0.394178	6.24871	0.0635618	0.478336	0.626171	0.683764	0.664798	0.712948
5	PWY-1861	1.61776	1.17632	1.95403	0.595263	1.43111	0.294668	0.310764	0.232474	0.320532	0.185831	0.251907
5	PWY-2941	1.37836	1.78387	1.119	-0.463613	1.30021	-0.333486	0.376083	0.313334	0.401638	0.28285	0.353531
5	PWY-2942	3.76032	4.86044	3.53935	-1.20619	1.20167	-0.939566	0.164931	0.00730715	0.0308139	0.00881797	0.0335182
5	PWY-3001	3.75473	4.85658	3.49638	-1.2384	1.11173	-1.01881	0.168403	0.00702014	0.030806	0.00834936	0.0334764
5	PWY-3781	0.199397	-6.2355	1.68276	7.0101	5.57294	1.0501	0.137153	0.00528161	0.0311097	0.00344484	0.0332182
5	PWY-4361	-9.51573	-9.31436	-9.64082	-0.0384716	7.02398	-0.00388578	0.498264	0.657448	0.713843	0.646482	0.695554
5	PWY-4984	-0.0585548	0.403665	-0.730138	-0.396877	2.8362	-0.111282	0.444444	0.300733	0.388557	0.723784	0.77454
5	PWY-5005	-0.897213	-1.45163	0.28584	1.59452	2.08761	0.499027	0.164931	0.279268	0.365053	0.01352	0.0383311
5	PWY-5022	0.514264	-0.728265	0.963518	1.58206	0.979291	1.39347	0.107453	0.00102319	0.0307755	0.00124467	0.0332182
5	PWY-5028	-3.39004	-6.10686	-1.79013	0.544973	7.74108	0.0639437	0.473137	0.713785	0.764323	0.771732	0.809404
5	PWY-5088	-0.422525	-7.74857	0.324842	6.57951	7.51687	0.724641	0.216638	0.0430403	0.0864177	0.0312436	0.0614156
5	PWY-5097	3.66664	4.86051	3.449	-1.32502	1.19815	-1.04978	0.171875	0.0065241	0.0307798	0.0067317	0.0332258
5	PWY-5100	3.57151	4.64192	3.19443	-1.26349	1.26896	-0.998953	0.14757	0.00381489	0.0307755	0.0056631	0.0332182
5	PWY-5101	3.92801	5.05113	3.75156	-1.08454	1.11657	-1.00834	0.159446	0.00605506	0.0307755	0.00754553	0.0332789
5	PWY-5103	3.73036	4.85444	3.50452	-1.15542	1.12142	-1.01138	0.164645	0.00557322	0.0307755	0.00709539	0.0332525
5	PWY-5104	3.78505	4.90496	3.25771	-1.15361	1.24401	-0.996492	0.154514	0.00375782	0.0307755	0.00431869	0.0332182
5	PWY-5121	3.43853	4.59658	3.05068	-1.31331	1.24348	-1.03652	0.159446	0.00471255	0.0307755	0.00481902	0.0332182
5	PWY-5154	2.64512	3.6108	2.10347	-1.40284	1.21432	-0.909226	0.175347	0.0389769	0.0826635	0.00935691	0.0337683
5	PWY-5177	-1.36424	-1.76648	0.00659495	1.50471	3.80031	0.231435	0.367418	0.805791	0.844337	0.342439	0.414584
5	PWY-5180	-3.6614	-8.39325	-0.421093	5.97974	8.28592	0.623933	0.237847	0.086381	0.142433	0.0664923	0.107235
5	PWY-5181	-10.1755	-9.19012	-10.7379	-1.55196	4.48635	-0.2672	0.363952	0.387239	0.449117	0.34242	0.397048
5	PWY-5182	-3.68444	-8.36763	-0.423173	5.96914	8.12072	0.623539	0.254766	0.0849744	0.141522	0.0718252	0.114532
5	PWY-5188	2.53049	2.72444	2.41781	-0.265865	0.923153	-0.259091	0.385417	0.464092	0.54504	0.420871	0.493502
5	PWY-5189	2.49041	2.6973	2.37456	-0.272575	0.939124	-0.265705	0.381283	0.507659	0.585046	0.428878	0.501212
5	PWY-5265	0.579409	-0.0503642	1.21584	1.47278	8.22866	0.228743	0.285962	0.293968	0.380615	0.0866001	0.135775
5	PWY-5304	-0.0106459	1.32803	-0.514481	-1.7429	2.57514	-0.404818	0.265625	0.539434	0.61398	0.0706335	0.115065
5	PWY-5345	2.40968	2.39626	2.41074	0.156932	1.00184	0.129351	0.449653	0.525574	0.601906	0.707642	0.758649
5	PWY-5347	3.32911	3.61467	2.87632	-0.592958	0.84933	-0.687842	0.265625	0.0510395	0.100416	0.0609249	0.101766
5	PWY-5384	2.59069	3.01979	2.31763	-0.70854	1.07722	-0.650739	0.229167	0.0554891	0.107236	0.0408557	0.0746559
5	PWY-5415	-4.19605	-8.51392	-1.41077	5.36584	6.8428	0.714984	0.230503	0.0561113	0.102933	0.0442012	0.0788552
5	PWY-5417	-9.25421	-9.02021	-9.45816	-0.00546901	4.771	-0.000798425	0.5	0.563842	0.628191	0.625431	0.673544
5	PWY-5419	-7.45448	-9.269	-2.79741	5.48859	6.91187	0.704371	0.24132	0.056849	0.103177	0.0634627	0.103256
5	PWY-5420	-7.49948	-9.11441	-2.33068	5.26042	7.21573	0.6844	0.240901	0.0595564	0.106509	0.0713895	0.112715
5	PWY-5431	-9.25087	-9.17903	-9.31872	0.361985	4.76912	0.0543715	0.47487	0.571933	0.631503	0.611982	0.6627
5	PWY-5484	3.60007	4.38064	3.29315	-0.940374	1.04376	-0.818432	0.187175	0.0324132	0.072147	0.0157026	0.0388174
5	PWY-5505	2.61023	4.34087	2.44421	-1.79155	1.71058	-0.956604	0.171577	0.00725828	0.0309091	0.00858957	0.0336905
5	PWY-5507	-9.66126	-9.4597	-9.78334	-0.187597	6.26221	-0.0260713	0.489583	0.61089	0.670165	0.592532	0.643561
5	PWY-5509	2.79471	4.14588	2.53133	-1.48563	1.66459	-0.942362	0.182292	0.00869707	0.0317397	0.015997	0.0392063
5	PWY-5651	-9.61102	-8.4179	-10.3759	-2.17086	5.98159	-0.344089	0.350694	0.352052	0.419434	0.333807	0.391921
5	PWY-5654	-10.2147	-9.82383	-10.4234	-0.506216	5.05964	-0.0886006	0.465278	0.528805	0.589107	0.513352	0.562929
5	PWY-5659	3.19251	4.07514	2.99604	-1.24	1.14228	-0.960172	0.180243	0.0077871	0.0310499	0.00920016	0.0342155
5	PWY-5667	3.93417	4.88349	3.82002	-1.01099	1.07868	-0.91409	0.20104	0.012817	0.0385353	0.0171811	0.0404739
5	PWY-5676	0.228232	1.32232	-0.501514	-2.18584	6.90108	-0.906574	0.0659727	0.00596568	0.0316007	0.000241842	0.0332128
5	PWY-5677	-9.42074	-8.8309	-9.80735	-0.707654	6.64217	-0.0985744	0.428819	0.543782	0.608105	0.531492	0.583792
5	PWY-5686	3.72024	4.74206	3.35329	-1.11693	1.17181	-1.00217	0.161179	0.00550032	0.0307755	0.00666963	0.0332349
5	PWY-5695	3.64288	4.3189	3.06024	-1.00572	0.97339	-1.05771	0.116118	0.00406751	0.0307755	0.00325599	0.0332182
5	PWY-5705	-0.475907	0.00864272	-0.811381	-0.723882	1.51849	-0.21088	0.326389	0.118951	0.192272	0.159513	0.222095
5	PWY-5741	-9.06892	-9.20564	-8.96691	0.83596	6.70355	0.129711	0.435764	0.53353	0.598627	0.611144	0.660382
5	PWY-5747	-1.27241	-2.81549	-0.904273	2.5215	4.24524	0.746056	0.195841	0.0283504	0.0640451	0.0146974	0.0377001
5	PWY-5837	1.43708	0.626118	1.65474	1.19524	1.72674	0.534972	0.213542	0.1084	0.17823	0.0335587	0.0647374
5	PWY-5838	1.96888	1.69759	2.07633	0.384009	1.22753	0.164943	0.361111	0.286537	0.373809	0.34854	0.421072
5	PWY-5840	1.98149	1.68303	2.06329	0.403003	1.20747	0.195427	0.352431	0.273524	0.360662	0.280373	0.350552
5	PWY-5845	1.42699	0.815036	1.97417	1.05683	1.63292	0.492473	0.240901	0.169057	0.252188	0.0493259	0.0868083
5	PWY-5850	1.42633	0.83026	1.97794	0.951545	1.65467	0.38748	0.259965	0.173199	0.256486	0.0513491	0.0895314
5	PWY-5855	0.713086	-0.803561	1.02594	1.75129	1.62071	0.974723	0.194445	0.0135833	0.0395314	0.0164186	0.0396861
5	PWY-5856	0.73309	-0.816508	1.02009	1.75022	1.63796	0.970613	0.201389	0.013386	0.0393203	0.0167696	0.040261
5	PWY-5857	0.730471	-0.796941	1.02295	1.7254	1.68093	0.974415	0.194108	0.0137008	0.0396937	0.0167516	0.0401846
5	PWY-5860	1.25998	0.313654	1.6781	1.27608	1.8742	0.475859	0.229167	0.133534	0.209389	0.0389282	0.0726187
5	PWY-5861	1.73947	1.39705	2.02598	0.582488	1.43462	0.247955	0.305026	0.219251	0.307209	0.162158	0.2256
5	PWY-5862	1.26338	0.320853	1.68754	1.28394	1.80701	0.528154	0.225695	0.133038	0.208996	0.0387213	0.0722346
5	PWY-5863	1.51115	0.77577	1.75944	1.02136	1.59731	0.489666	0.234375	0.12251	0.195698	0.0404933	0.0745471
5	PWY-5896	1.4298	0.831482	1.97564	1.03526	1.61503	0.400455	0.251736	0.171956	0.255455	0.0528034	0.0914632
5	PWY-5897	1.96467	1.60581	2.08073	0.50038	1.28768	0.21746	0.326389	0.247966	0.335486	0.207167	0.274097
5	PWY-5898	1.97897	1.60298	2.07787	0.511837	1.28288	0.204589	0.337955	0.247626	0.33568	0.212798	0.280385
5	PWY-5899	1.9825	1.5997	2.07575	0.529342	1.25958	0.246958	0.321181	0.246753	0.334818	0.208584	0.27577
5	PWY-5910	0.0454685	-0.388268	0.210373	0.914796	2.61367	0.268796	0.292894	0.197945	0.284832	0.145623	0.205773
5	PWY-5913	2.70666	2.76712	2.62317	-0.294726	1.06509	-0.265252	0.368056	0.273425	0.361605	0.332159	0.404194
5	PWY-5918	1.71325	1.06898	1.86099	1.15334	1.06098	0.992566	0.157986	0.00707914	0.0322558	0.00762843	0.0348409
5	PWY-5920	0.33553	-1.13727	1.019	1.88631	1.88062	0.905755	0.133681	0.0365097	0.0761164	0.00345866	0.0332182
5	PWY-5971	2.55992	2.23514	2.58583	0.467975	2.94162	0.070904	0.443674	0.232725	0.321353	0.656346	0.717226
5	PWY-5973	3.8986	4.89949	3.72655	-1.17103	1.09316	-1.06225	0.145581	0.00372674	0.0307755	0.00371269	0.0332182
5	PWY-5989	2.91649	3.68844	2.71465	-0.759759	1.97445	-0.350852	0.337955	0.409824	0.496794	0.2315	0.300666
5	PWY-6071	-9.15528	-8.3323	-9.78486	-1.10437	6.45887	-0.144802	0.428819	0.591338	0.650726	0.549655	0.602698
5	PWY-6121	3.66861	4.79163	3.50371	-1.16302	1.15685	-0.987319	0.162912	0.00575841	0.0307755	0.00760904	0.0332768
5	PWY-6122	3.60924	4.76445	3.44065	-1.16018	1.1114	-0.97669	0.159722	0.00573696	0.0307755	0.00852832	0.0334133
5	PWY-6123	3.58928	4.70469	3.36544	-1.23575	1.18411	-0.980692	0.166378	0.00473708	0.0307755	0.00549592	0.0332182
5	PWY-6125	3.43218	4.01835	3.23451	-0.881795	0.951898	-0.929762	0.175347	0.00786128	0.0311818	0.00976633	0.0341255
5	PWY-6126	3.84621	4.78564	3.61341	-1.09254	1.08187	-0.985779	0.180556	0.0077081	0.0308968	0.00845742	0.033422
5	PWY-6147	3.29064	4.28363	2.85048	-1.1759	1.08986	-1.01529	0.126736	0.0032031	0.0307755	0.00269252	0.0332182
5	PWY-6151	3.44121	4.22607	3.03663	-1.05932	1.09298	-0.906451	0.180243	0.0126645	0.0382444	0.0130318	0.0360631
5	PWY-6163	3.6394	4.80264	3.45863	-1.16473	1.17247	-1.00523	0.166378	0.00640177	0.0307778	0.00817707	0.0332938
5	PWY-6182	-9.09955	-8.98377	-9.21769	0.343457	4.85529	0.0497509	0.480069	0.578238	0.637952	0.608051	0.658839
5	PWY-6185	-10.1671	-9.12692	-10.809	-1.66477	4.49605	-0.317768	0.34662	0.337139	0.398033	0.329576	0.381805
5	PWY-621	3.65634	4.52172	3.41397	-0.927339	1.1407	-0.786781	0.211806	0.0222901	0.0536223	0.022165	0.0474611
5	PWY-6263	-8.18931	-3.74875	-9.96633	-5.31295	8.33187	-0.679121	0.227036	0.0633219	0.111046	0.062794	0.101732
5	PWY-6269	2.81494	4.16393	2.55486	-1.49998	1.58659	-0.913808	0.204506	0.00852582	0.0315292	0.0153849	0.0384643
5	PWY-6277	3.60101	4.75939	3.44041	-1.20903	1.15381	-1.00439	0.163195	0.00578213	0.0307755	0.00857773	0.0334225
5	PWY-6282	2.91466	3.64986	2.71627	-0.792929	1.92083	-0.368224	0.338542	0.422672	0.508273	0.23737	0.306282
5	PWY-6317	3.46263	4.6553	3.02749	-1.3314	1.28426	-0.992364	0.180556	0.00603001	0.0307755	0.0115155	0.0349168
5	PWY-6338	-9.23311	-9.02241	-9.41508	0.0192174	5.0215	0.00251381	0.494792	0.563163	0.624803	0.59753	0.649405
5	PWY-6353	2.4968	2.7106	2.28134	-0.376661	0.883871	-0.366089	0.318891	0.241449	0.329707	0.195597	0.262687
5	PWY-6383	-1.88954	-7.51432	-0.496913	6.27904	4.97586	1.04275	0.111111	0.00713789	0.0344387	0.00125146	0.0332182
5	PWY-6385	3.58632	4.66386	3.40451	-1.11931	1.12308	-1.03178	0.161179	0.00608965	0.0307764	0.00804451	0.0332809
5	PWY-6386	3.59541	4.68311	3.42609	-1.08863	1.12806	-0.994294	0.173611	0.00677001	0.0307942	0.0103871	0.0340787
5	PWY-6387	3.61156	4.66822	3.44637	-1.08131	1.10727	-0.97023	0.184028	0.00685152	0.0307793	0.0106444	0.0341378
5	PWY-6396	-0.919873	-1.48853	-0.346771	1.14053	2.83896	0.321256	0.317708	0.210623	0.298061	0.185434	0.251923
5	PWY-6397	-10.0242	-9.88913	-10.1098	-0.350837	4.96064	-0.0550042	0.47487	0.548617	0.611013	0.567009	0.620485
5	PWY-6467	2.58299	3.19431	1.71773	-1.40621	1.5479	-0.862087	0.175347	0.006018	0.0307985	0.0149589	0.0382796
5	PWY-6470	-0.444488	0.195997	-0.735357	-1.06562	3.92619	-0.196391	0.366319	0.436056	0.515297	0.294894	0.366131
5	PWY-6471	1.97248	3.13475	1.85242	-1.31114	1.35851	-0.883043	0.161179	0.0157798	0.0424736	0.00825635	0.0336965
5	PWY-6478	0.119576	0.973343	-0.396642	-1.13491	2.31299	-0.231196	0.261699	0.457356	0.535635	0.0625906	0.104733
5	PWY-6507	2.31637	3.94723	1.39241	-2.17493	2.10497	-0.872658	0.202773	0.0170785	0.0442898	0.0171913	0.0404467
5	PWY-6519	2.55278	3.68453	2.46358	-1.10999	1.72606	-0.523666	0.307292	0.189502	0.276518	0.162671	0.227729
5	PWY-6545	1.7326	2.80016	1.23732	-1.19302	1.91205	-0.636244	0.225303	0.11866	0.191768	0.0334312	0.0643066
5	PWY-6562	-6.62271	-9.34406	-2.72808	5.72469	6.75911	0.77564	0.202773	0.0339302	0.0708244	0.0349143	0.067098
5	PWY-6572	-2.63433	-1.08976	-7.46236	-4.90694	7.74324	-0.604483	0.21007	0.0394392	0.0780685	0.0324279	0.0625513
5	PWY-6588	0.418349	0.367801	0.465691	0.163295	1.9309	0.0554834	0.458333	0.415401	0.50187	0.749488	0.795632
5	PWY-6590	1.13373	1.17057	0.989813	-0.186713	1.56633	-0.110142	0.458333	0.815807	0.855131	0.817153	0.853208
5	PWY-6608	2.48542	2.90939	2.00365	-0.806356	1.10087	-0.718435	0.235702	0.0391421	0.0825976	0.0477482	0.0842404
5	PWY-6609	3.59897	4.5413	3.3656	-1.12345	1.10042	-1.00633	0.168403	0.00553969	0.0307755	0.00858876	0.0336727
5	PWY-6612	3.42278	4.28499	3.06325	-1.03699	1.02273	-1.00311	0.149047	0.00420133	0.0307755	0.00344773	0.0332182
5	PWY-6628	3.00757	3.13137	2.94394	-0.299031	0.798713	-0.313689	0.357019	0.385605	0.472009	0.334356	0.406191
5	PWY-6629	2.55407	1.85587	2.62484	0.189694	1.43225	0.117283	0.427083	0.718419	0.774441	0.576889	0.643487
5	PWY-6630	3.00382	3.12267	2.94092	-0.295902	0.861728	-0.274294	0.375	0.377068	0.464201	0.303624	0.374237
5	PWY-6690	-9.23189	-8.21094	-9.9369	-1.18498	6.29858	-0.172007	0.416667	0.548904	0.610364	0.492946	0.551102
5	PWY-6700	3.2025	3.9105	3.03355	-1.02142	1.10564	-0.94798	0.177083	0.00497044	0.0307755	0.0105964	0.0347404
5	PWY-6703	2.87567	3.73612	2.41621	-1.17064	1.07988	-0.946753	0.194108	0.014778	0.0410307	0.0147434	0.0377872
5	PWY-6708	0.725119	-0.780097	1.01854	1.77012	1.57228	0.979747	0.202773	0.0136711	0.0397249	0.0166175	0.0400304
5	PWY-6728	-7.24027	-8.92797	-1.01936	5.96184	7.50762	0.740265	0.256945	0.0576611	0.10359	0.0713487	0.112738
5	PWY-6737	3.72491	5.05264	3.59685	-1.50303	1.40956	-1.02719	0.159722	0.00514811	0.0307755	0.00725619	0.0332528
5	PWY-6749	-1.19942	3.13948	-1.85939	-5.03878	5.41094	-0.872084	0.133681	0.00198279	0.0308353	0.00226657	0.0332182
5	PWY-6876	-8.50377	-7.69551	-9.06597	-0.490013	8.85268	-0.0609186	0.475694	0.717267	0.767805	0.674214	0.724084
5	PWY-6891	1.92882	2.30545	1.52261	-0.688956	1.03769	-0.5098	0.259965	0.0580761	0.110563	0.0601495	0.100916
5	PWY-6892	2.98767	4.25683	2.46987	-1.61736	1.32587	-1.04405	0.164645	0.00780361	0.0310433	0.00822563	0.0335257
5	PWY-6895	2.48839	3.33696	2.25979	-1.10488	1.05212	-0.958463	0.162912	0.00446251	0.0307755	0.007479	0.0336462
5	PWY-6897	3.47124	4.28923	3.26049	-0.902874	0.983822	-0.853527	0.188908	0.0137941	0.0397688	0.0136491	0.0366058
5	PWY-6901	2.66372	3.86775	2.25237	-1.55782	1.41496	-0.935518	0.187175	0.0171514	0.0442737	0.0119832	0.0356126
5	PWY-6969	3.35047	4.10051	3.04969	-1.06757	1.0386	-1.0513	0.149306	0.0052257	0.0307755	0.00587054	0.033253
5	PWY-6992	-9.18293	-9.07837	-9.2251	0.192404	5.38638	0.0249327	0.485269	0.538993	0.605142	0.627108	0.675956
5	PWY-7003	0.229789	-0.154267	0.421594	0.70355	2.37431	0.192024	0.305026	0.169436	0.253702	0.164842	0.228345
5	PWY-7007	-7.30153	-9.07852	-2.67688	5.49194	6.92044	0.704858	0.240901	0.0531892	0.098259	0.0684246	0.108732
5	PWY-7013	-1.74529	-3.26909	-0.95426	2.63099	5.22746	0.488571	0.263432	0.16207	0.237084	0.0847374	0.133157
5	PWY-7090	-9.95719	-9.565	-10.1617	-0.347265	6.44301	-0.0512242	0.467938	0.60831	0.667226	0.580164	0.632744
5	PWY-7094	-2.02723	-8.30083	0.735151	7.09664	8.19428	0.780644	0.189236	0.0324828	0.0683595	0.0201248	0.0478924
5	PWY-7097	-9.28698	-9.04647	-9.3905	0.0840744	5.06128	0.0112744	0.495667	0.591497	0.652805	0.625843	0.675856
5	PWY-7098	-9.07731	-8.97741	-9.16732	0.392011	5.29861	0.0660937	0.473137	0.567327	0.627338	0.613839	0.66486
5	PWY-7111	3.976	4.95749	3.65655	-1.08868	1.10019	-1.00737	0.163195	0.00858387	0.0314372	0.0100207	0.034031
5	PWY-7184	2.99557	3.42181	2.7437	-0.670212	0.902865	-0.68374	0.221837	0.034799	0.0756381	0.0340726	0.0647332
5	PWY-7187	3.03206	3.68264	2.82727	-0.681269	0.885029	-0.807807	0.192374	0.023425	0.0557502	0.0186324	0.0425981
5	PWY-7196	3.3967	4.09844	3.19105	-1.04816	1.03274	-0.986054	0.152778	0.0042119	0.0307755	0.00648757	0.033381
5	PWY-7197	3.10127	3.45769	2.64207	-0.793864	0.99294	-0.802423	0.1875	0.0100383	0.0339972	0.0148017	0.0382995
5	PWY-7198	-0.632432	1.87261	-7.03656	-4.26071	8.57848	-0.766303	0.175347	0.0180268	0.0477783	0.00736161	0.0340354
5	PWY-7199	3.25248	4.02738	3.0337	-0.989628	0.953796	-0.968909	0.157712	0.00569089	0.0307776	0.0052925	0.033376
5	PWY-7200	3.07254	3.50213	2.67546	-0.730487	0.950065	-0.778934	0.173611	0.0143951	0.0405084	0.0107243	0.035359
5	PWY-7208	3.77552	4.89853	3.57955	-1.13649	1.16926	-1.004	0.171577	0.00595327	0.0307755	0.0102692	0.0339867
5	PWY-7210	-0.22233	2.18259	-7.12381	-4.32877	9.63425	-0.776591	0.145581	0.0179899	0.0478484	0.00555347	0.03356
5	PWY-7211	2.91485	3.55476	2.52745	-0.9051	0.994567	-0.847479	0.199307	0.0202882	0.0499833	0.0188708	0.0428444
5	PWY-7219	3.78717	4.89162	3.57498	-1.11408	1.14018	-0.960913	0.173611	0.00617601	0.0307755	0.00822708	0.0333096
5	PWY-722	-9.21433	-9.09446	-9.2864	0.310283	5.00141	0.0490492	0.472222	0.560193	0.621605	0.616059	0.665096
5	PWY-7220	4.0315	4.71754	3.76017	-0.96117	1.1325	-0.851064	0.189236	0.0150758	0.0413144	0.0157821	0.0389037
5	PWY-7221	3.57669	4.69369	3.43662	-1.12672	1.16905	-0.969063	0.176777	0.00792146	0.0309795	0.0127652	0.0358538
5	PWY-7222	4.03168	4.7229	3.75831	-0.963532	1.0907	-0.848637	0.192708	0.0150218	0.0413293	0.0153539	0.0382757
5	PWY-7228	3.41901	3.90468	3.16023	-0.86238	1.00704	-0.864612	0.17851	0.00947846	0.0329619	0.0131017	0.0362844
5	PWY-7229	3.91548	4.84191	3.66784	-1.08149	1.13006	-0.948585	0.175347	0.00816346	0.0311193	0.00924442	0.0336582
5	PWY-7234	2.46067	2.39596	2.5092	0.241332	0.974697	0.210875	0.410745	0.428519	0.513514	0.538567	0.607597
5	PWY-7237	0.0172596	-0.564824	0.650722	1.22028	1.64371	0.757726	0.196181	0.0134444	0.0398128	0.0150271	0.0398559
5	PWY-7242	3.34666	4.30217	2.50666	-1.48462	1.60658	-0.878696	0.185764	0.0147016	0.040932	0.0124211	0.0358991
5	PWY-7254	1.90999	1.0203	2.14712	1.37137	1.39972	0.935988	0.149306	0.00922632	0.0339965	0.00505581	0.0332784
5	PWY-7255	-7.24563	-9.10671	-2.69253	5.36102	6.94701	0.66499	0.233969	0.0604265	0.107563	0.0629436	0.10257
5	PWY-7315	1.7943	1.98417	1.36459	-0.583253	1.20665	-0.403922	0.362218	0.187932	0.274267	0.275255	0.345624
5	PWY-7323	2.67617	3.55686	1.2663	-2.08064	1.64885	-1.00466	0.183709	0.00532617	0.0307763	0.0105477	0.0346472
5	PWY-7328	1.57591	1.88647	1.39347	-0.506832	1.09696	-0.433543	0.348958	0.226783	0.314727	0.246518	0.316564
5	PWY-7332	-3.6325	-6.54176	-2.9143	-0.129496	8.63953	-0.0159575	0.488735	0.766315	0.809331	0.817	0.849776
5	PWY-7371	-8.21969	-5.16092	-10.0201	-4.95356	7.12163	-0.633034	0.251736	0.0707059	0.118584	0.0580163	0.0955818
5	PWY-7374	-8.26174	-5.20707	-9.91091	-4.46943	7.08386	-0.601639	0.237847	0.0918609	0.143586	0.0701315	0.110241
5	PWY-7376	-8.99126	-9.14674	-8.8278	1.15161	7.65107	0.14837	0.439236	0.462319	0.529632	0.554503	0.606275
5	PWY-7377	0.496604	0.656509	0.442109	0.0199224	2.61404	0.00275685	0.495667	0.742456	0.78944	0.939997	0.951755
5	PWY-7391	-10.0036	-9.91151	-10.0779	0.000582358	5.56006	0.000142773	0.499133	0.52181	0.587515	0.575906	0.627617
5	PWY-7392	2.45394	2.15713	2.57891	0.523128	0.899133	0.590752	0.261699	0.0797289	0.141873	0.0685942	0.112352
5	PWY-7400	3.14498	4.19706	2.91539	-1.05837	1.06351	-0.85931	0.213172	0.0259642	0.0604375	0.0228612	0.0484388
5	PWY-7431	-3.35057	-7.54856	-2.15562	4.98542	5.44467	0.77539	0.176777	0.0309929	0.067152	0.0128523	0.038267
5	PWY-7446	-1.99189	-3.45243	-1.52172	1.95075	5.84251	0.345555	0.298611	0.257303	0.339735	0.129821	0.188543
5	PWY-7456	0.620806	3.11643	0.10642	-2.94494	2.79603	-1.06608	0.121528	0.00848769	0.034601	0.00159174	0.0332182
5	PWY-7527	-9.77487	-9.25285	-10.0672	-0.457862	6.88408	-0.0825706	0.458333	0.640254	0.696079	0.569026	0.62049
5	PWY-7539	3.29024	4.2743	2.88729	-1.19336	1.11529	-0.976671	0.142361	0.00449647	0.0307755	0.00438902	0.0332182
5	PWY-7560	3.53561	4.65672	3.27389	-1.18509	1.28002	-0.943153	0.159446	0.00549189	0.0307755	0.0071226	0.033255
5	PWY-7663	4.00681	5.03227	3.7938	-1.1726	1.22844	-0.937127	0.157986	0.00500364	0.0307755	0.00583341	0.0332182
5	PWY-7664	2.98127	3.7251	2.82081	-0.839236	1.91188	-0.395802	0.340278	0.355566	0.443974	0.218123	0.287012
5	PWY-841	3.50085	4.2285	3.2886	-0.964713	1.00458	-0.937848	0.155979	0.00575563	0.0307755	0.00637819	0.0333028
5	PWY-922	-0.407316	-0.920321	-0.228607	1.02263	2.66942	0.29357	0.296361	0.190133	0.276065	0.127093	0.184278
5	PWY0-1061	3.08799	3.37985	2.92953	-0.532776	0.884575	-0.672296	0.209705	0.0520739	0.101828	0.0223527	0.0476555
5	PWY0-1241	0.800739	-0.406162	0.964051	1.14778	1.80356	0.574823	0.305556	0.0808856	0.143442	0.154251	0.216963
5	PWY0-1261	3.03232	3.37199	2.92826	-0.251432	0.988837	-0.248922	0.411458	0.861791	0.891699	0.49599	0.567906
5	PWY0-1277	-9.25313	-8.4084	-9.90863	-1.12149	7.02695	-0.155519	0.419411	0.575434	0.63796	0.510065	0.565317
5	PWY0-1296	3.03329	4.08983	2.79047	-1.02856	1.0815	-0.894064	0.190641	0.0122257	0.0377021	0.0111862	0.034798
5	PWY0-1297	2.92886	3.96812	2.69129	-1.10038	1.01872	-0.937869	0.173611	0.0110368	0.0357612	0.0114074	0.0347758
5	PWY0-1298	2.89486	3.95613	2.68074	-1.14483	1.067	-0.906446	0.183709	0.0123768	0.037873	0.0121166	0.0353311
5	PWY0-1319	3.93399	4.88507	3.83093	-0.974887	1.09841	-0.8907	0.201389	0.0128098	0.038445	0.0173993	0.0407601
5	PWY0-1338	0.0575404	-1.58345	0.4222	1.83181	2.91918	0.529886	0.299827	0.105648	0.174695	0.108948	0.163869
5	PWY0-1415	1.13953	-0.277458	1.33574	1.39878	1.27967	0.948399	0.187175	0.0108823	0.0361066	0.0151973	0.0384279
5	PWY0-1479	1.67257	1.41851	1.75764	0.561743	1.26141	0.434181	0.310225	0.0886807	0.153318	0.146393	0.20636
5	PWY0-1533	0.426175	-1.02491	1.05622	1.89215	2.85246	0.53987	0.27903	0.107349	0.17712	0.0979914	0.150374
5	PWY0-1586	3.34967	3.79826	2.88077	-1.02157	1.17384	-0.870413	0.192374	0.0147244	0.0408655	0.0133712	0.0366186
5	PWY0-162	3.43353	4.21707	3.0114	-1.08884	1.02181	-1.00411	0.133681	0.00373037	0.0307755	0.00330867	0.0332182
5	PWY0-166	3.03894	3.6786	2.86731	-0.627712	0.880707	-0.748939	0.197917	0.0258157	0.0601358	0.0188093	0.0430984
5	PWY0-321	-9.36397	-8.62168	-9.90493	-0.992944	6.68872	-0.160335	0.423611	0.58071	0.643525	0.52551	0.582047
5	PWY0-41	-1.45185	-2.73942	-1.11571	1.39695	6.89153	0.275807	0.313692	0.248774	0.333548	0.174197	0.238736
5	PWY0-42	-1.53105	-2.90772	-1.0445	2.14852	5.31191	0.51048	0.230503	0.0870615	0.147573	0.0428662	0.0778308
5	PWY0-781	2.99796	3.12398	2.76157	-0.368137	0.661332	-0.503975	0.289428	0.166166	0.248787	0.112998	0.167227
5	PWY0-845	2.22776	2.69407	2.10054	-0.529234	1.31861	-0.386691	0.331023	0.277553	0.365649	0.209744	0.277968
5	PWY0-862	2.88163	3.61641	2.70563	-0.768068	1.89971	-0.381458	0.347222	0.301562	0.389567	0.227169	0.296279
5	PWY1G-0	-7.30605	-9.05715	-3.37746	4.73151	6.63709	0.671969	0.2513	0.0792017	0.128038	0.0770353	0.118762
5	PWY490-3	0.908109	1.74281	0.584764	-1.0824	1.97044	-0.394266	0.251736	0.0889699	0.153302	0.053204	0.091909
5	PWY4FS-7	3.56034	4.4425	3.33609	-0.979727	0.9754	-0.939513	0.190641	0.0139278	0.0399275	0.0134536	0.0364237
5	PWY4FS-8	3.55668	4.43952	3.33413	-0.957106	0.972235	-0.920433	0.173611	0.0140264	0.0399702	0.0136507	0.036617
5	PWYG-321	3.02535	3.74351	2.85355	-0.810206	1.89189	-0.376453	0.332756	0.400783	0.487946	0.23163	0.300663
5	PYRIDNUCSAL-PWY	3.34126	4.49333	2.89649	-1.3039	1.36029	-0.997946	0.142361	0.00443827	0.0307755	0.00480815	0.0332182
5	PYRIDNUCSYN-PWY	3.30863	4.28232	2.81858	-1.33269	1.32076	-1.03083	0.137153	0.00332027	0.0307755	0.00410283	0.0332182
5	PYRIDOXSYN-PWY	1.69326	2.30045	1.54894	-0.661326	1.50401	-0.392308	0.343154	0.210688	0.298436	0.211023	0.27933
5	REDCITCYC	2.14055	1.2478	2.3335	1.24692	1.35573	0.77978	0.164645	0.0908711	0.155364	0.00839212	0.0347194
5	RHAMCAT-PWY	2.26789	3.30229	2.04019	-1.22993	1.51435	-0.735142	0.204861	0.0477658	0.0959438	0.0232694	0.0490804
5	RIBOSYN2-PWY	3.39668	4.40806	3.18735	-1.14547	1.06299	-1.01727	0.176777	0.00860911	0.0314977	0.00950929	0.0339066
5	RUMP-PWY	1.00622	0.684208	1.28739	0.52402	1.37107	0.219139	0.336222	0.250057	0.337733	0.240479	0.309142
5	SALVADEHYPOX-PWY	2.08252	2.19588	1.98419	-0.153648	1.12441	-0.131141	0.453125	0.88832	0.912746	0.80936	0.845945
5	SER-GLYSYN-PWY	3.54921	4.68618	3.29286	-1.22393	1.15814	-0.959314	0.173611	0.00654006	0.0307829	0.00775502	0.0333769
5	SO4ASSIM-PWY	2.02847	2.0986	1.89706	-0.156413	1.22947	-0.107001	0.429809	0.877159	0.904572	0.54426	0.612092
5	SULFATE-CYS-PWY	2.73539	2.96578	2.51018	-0.435669	0.889674	-0.375934	0.341421	0.348586	0.436774	0.191818	0.258668
5	TCA	3.24929	3.67165	2.93711	-0.564133	0.91943	-0.648891	0.216638	0.0322597	0.0715396	0.0276516	0.0555761
5	TCA-GLYOX-BYPASS	1.86453	0.277824	2.07828	1.6636	1.84176	0.745027	0.211806	0.0775752	0.137827	0.0204531	0.0456222
5	TEICHOICACID-PWY	0.952168	1.42733	0.816702	-0.413837	1.27273	-0.310681	0.399306	0.544822	0.618984	0.448595	0.521477
5	THISYN-PWY	2.85951	3.84993	2.52621	-1.30308	1.08614	-1.06795	0.170139	0.0053319	0.0307755	0.00621004	0.0332388
5	THREOCAT-PWY	-6.64607	-7.48506	-3.45093	0.994654	8.37676	0.111946	0.435009	0.555202	0.622837	0.624846	0.679485
5	THRESYN-PWY	3.66137	4.81299	3.42501	-1.30478	1.11763	-1.02818	0.180556	0.00769399	0.0309052	0.00895914	0.0336747
5	TRNA-CHARGING-PWY	3.60743	4.67846	3.43325	-1.13735	1.09541	-1.0097	0.168403	0.00643494	0.0307782	0.0079411	0.033292
5	TRPSYN-PWY	3.53153	4.3926	3.33526	-1.07234	1.00593	-0.972829	0.157712	0.00593446	0.030783	0.00676532	0.0332535
5	TYRFUMCAT-PWY	-3.31599	-7.39721	-1.88203	4.48721	6.32226	0.59582	0.237847	0.112047	0.171818	0.0524333	0.0897062
5	UBISYN-PWY	0.687857	-0.772979	1.03651	1.72901	1.6178	0.94249	0.199653	0.0146825	0.0411349	0.0195018	0.044004
5	UDPNAGSYN-PWY	3.1379	3.386	2.94603	-0.559887	0.79185	-0.602105	0.234375	0.0926445	0.158166	0.0448791	0.0798197
5	VALSYN-PWY	3.8326	4.92389	3.64818	-1.05001	1.11767	-0.977901	0.159446	0.00608172	0.0307755	0.00757958	0.0332572
6	1CMET2-PWY	3.60947	3.9623	3.31638	-0.763527	0.93634	-0.862285	0.167188	0.00680821	0.0282077	0.00664595	0.0207
6	3-HYDROXYPHENYLACETATE-DEGRADATION-PWY	-4.00668	-4.00668	-4.00921	0.0613054	6.27433	0.00802696	0.49142	0.686156	0.75043	0.864234	0.910683
6	ALL-CHORISMATE-PWY	0.778673	-0.463032	1.80923	2.57765	2.49305	1.13553	0.0328132	0.018132	0.0467798	3.25457e-05	0.000662735
6	ANAEROFRUCAT-PWY	3.3817	3.845	3.18712	-0.5804	0.882445	-0.622647	0.25	0.0421622	0.0857643	0.0429726	0.0848039
6	ANAGLYCOLYSIS-PWY	3.90808	4.26365	3.51599	-0.770166	0.865899	-0.885266	0.15625	0.00470742	0.0261117	0.00428632	0.0161218
6	ARG+POLYAMINE-SYN	1.56797	1.08383	2.00058	0.872089	1.16098	0.684507	0.209048	0.0316615	0.0693048	0.0207834	0.0482127
6	ARGDEG-PWY	-0.735554	-2.26836	0.707792	3.23751	3.08969	1.16396	0.0733233	0.00787987	0.0300049	0.000119557	0.00132264
6	ARGORNPROST-PWY	0.678734	0.476935	0.80698	0.446522	1.69006	0.245224	0.382215	0.289112	0.403956	0.351145	0.468306
6	ARGSYN-PWY	3.21092	3.61943	2.92018	-0.650623	0.838182	-0.721194	0.210938	0.0173699	0.0454324	0.0167653	0.0407112
6	ARGSYNBSUB-PWY	3.10387	3.61996	2.89722	-0.684436	0.863707	-0.735253	0.2125	0.0197236	0.0490998	0.0205865	0.0474649
6	ARO-PWY	3.77053	4.04657	3.48172	-0.778488	0.888746	-0.874768	0.15	0.0054746	0.0267084	0.00461277	0.0166899
6	ASPASN-PWY	3.54772	4.09401	3.03255	-0.954441	1.26486	-0.755752	0.201563	0.013446	0.0388256	0.023791	0.0533429
6	AST-PWY	-1.54168	-3.44861	0.401498	3.96056	3.61033	1.14429	0.0717632	0.00402746	0.0225825	0.000222944	0.00196316
6	BIOTIN-BIOSYNTHESIS-PWY	2.48582	2.56913	2.48582	-0.168299	1.83347	-0.108441	0.463339	0.602952	0.689164	0.796228	0.86839
6	BRANCHED-CHAIN-AA-SYN-PWY	3.89145	4.22526	3.53672	-0.803436	0.846696	-0.912245	0.152886	0.00522631	0.0265239	0.00438619	0.0163066
6	CALVIN-PWY	3.96924	4.28281	3.62243	-0.795693	0.894183	-0.869767	0.166927	0.0050338	0.026447	0.00443711	0.016457
6	CATECHOL-ORTHO-CLEAVAGE-PWY	-9.57894	-10.0078	-9.28569	0.537678	5.4515	0.0986648	0.461778	0.623249	0.695353	0.646189	0.723574
6	CENTFERM-PWY	0.926883	0.997933	0.680374	-0.048496	1.24945	-0.0310297	0.4875	0.831753	0.873794	0.904199	0.938258
6	COA-PWY	3.59499	3.97368	3.32934	-0.772826	0.91382	-0.841841	0.157813	0.00610633	0.0273386	0.0052428	0.0180093
6	COBALSYN-PWY	3.38696	3.93963	2.7908	-1.00111	1.15578	-0.880026	0.148438	0.00313931	0.0221359	0.00337569	0.0142112
6	CODH-PWY	-1.69137	-1.29288	-2.89088	-1.37728	7.07125	-0.168887	0.394696	0.441153	0.542659	0.43754	0.553865
6	COLANSYN-PWY	2.39483	2.85133	1.72676	-0.878959	1.36068	-0.638092	0.24649	0.0393525	0.0815859	0.0424287	0.084287
6	COMPLETE-ARO-PWY	3.84647	4.11984	3.54298	-0.781094	0.88047	-0.837404	0.148206	0.00528206	0.0265896	0.00445834	0.0164098
6	CRNFORCAT-PWY	-7.10077	-3.42456	-8.31003	-0.561761	8.09377	-0.0754718	0.444618	0.614091	0.68946	0.669108	0.751403
6	DAPLYSINESYN-PWY	3.39701	3.81899	3.07126	-0.730195	0.863015	-0.81119	0.154446	0.0053947	0.0266859	0.00530756	0.0180686
6	DENITRIFICATION-PWY	-3.99462	-3.89451	-4.06761	0.68349	7.98033	0.082048	0.44375	0.718196	0.779074	0.631825	0.722942
6	DENOVOPURINE2-PWY	3.4751	3.75609	3.26546	-0.682389	1.03956	-0.543334	0.271875	0.0871952	0.14938	0.0652218	0.11931
6	DTDPRHAMSYN-PWY	3.64616	4.19945	3.19278	-1.25308	1.32685	-0.946505	0.151326	0.00210531	0.0194229	0.00399246	0.0154638
6	ECASYN-PWY	-0.820918	-2.50549	0.90435	3.46953	3.40973	1.05654	0.0734378	0.00814094	0.0302751	0.000202144	0.00182611
6	ENTBACSYN-PWY	0.726355	-0.508152	1.798	2.3731	2.46733	1.00914	0.0608428	0.0217112	0.0527751	9.39358e-05	0.00118067
6	FAO-PWY	1.3343	-0.0155579	1.86363	2.0396	1.17105	1.74828	0.0500005	1.32654e-05	0.00193643	6.07482e-05	0.000978345
6	FASYN-ELONG-PWY	3.55299	3.89695	3.19115	-0.609244	1.26458	-0.449257	0.329173	0.137147	0.220582	0.152587	0.242856
6	FASYN-INITIAL-PWY	2.54619	2.64688	2.54619	0.188572	1.70792	0.0941637	0.466459	0.965028	0.972989	0.84203	0.901578
6	FERMENTATION-PWY	3.23939	3.74481	3.07139	-0.537229	0.973	-0.539961	0.290172	0.0738946	0.130904	0.0979696	0.167225
6	FOLSYN-PWY	3.54899	3.88752	3.19326	-0.696026	0.932672	-0.745069	0.196568	0.0158187	0.0429155	0.0153009	0.0378701
6	FUC-RHAMCAT-PWY	1.71735	2.14043	1.43699	-0.315758	1.36133	-0.260138	0.399376	0.290429	0.405082	0.397649	0.514975
6	FUCCAT-PWY	1.34867	1.39904	1.17792	-0.208496	1.28457	-0.152869	0.425	0.432944	0.537727	0.522482	0.633545
6	GALACT-GLUCUROCAT-PWY	2.23874	2.47415	1.84838	-0.289166	1.4121	-0.200328	0.4	0.400056	0.507131	0.475563	0.590188
6	GALACTARDEG-PWY	-1.2624	-2.37334	0.545691	3.54761	5.42507	0.827997	0.115625	0.0216267	0.0522375	0.00099635	0.00616862
6	GALACTUROCAT-PWY	2.27846	2.95591	2.07865	-0.53078	1.78531	-0.335048	0.324493	0.194969	0.298385	0.147489	0.236545
6	GALLATE-DEGRADATION-I-PWY	-9.63372	-9.98201	-9.28403	0.737676	5.50622	0.114193	0.45625	0.581327	0.657199	0.623563	0.709937
6	GALLATE-DEGRADATION-II-PWY	-9.53455	-9.91303	-9.20429	0.609851	5.64124	0.0969767	0.453978	0.603813	0.677146	0.644642	0.723317
6	GLCMANNANAUT-PWY	2.71119	2.96358	2.31465	-0.640944	1.02381	-0.597974	0.271875	0.0455913	0.0908553	0.0701295	0.126157
6	GLUCARDEG-PWY	-0.582015	-1.51969	0.631875	2.22001	1.84335	1.05352	0.113885	0.00210017	0.0192698	0.00108004	0.00653769
6	GLUCARGALACTSUPER-PWY	-1.25327	-2.58782	0.541055	3.50759	5.72349	0.733866	0.102964	0.0207389	0.0507778	0.000966632	0.00604197
6	GLUCONEO-PWY	3.69683	4.07628	3.38409	-0.674553	0.90392	-0.720592	0.204688	0.0137337	0.0393162	0.014079	0.0357358
6	GLUCOSE1PMETAB-PWY	0.536706	-0.41128	1.57016	2.12802	1.29716	1.66585	0.012502	3.44038e-05	0.00218104	5.81806e-06	0.000221771
6	GLUCUROCAT-PWY	2.31194	2.45831	1.96085	-0.186385	1.21638	-0.160813	0.429688	0.526859	0.625027	0.647406	0.745118
6	GLUTORN-PWY	3.21553	3.71547	2.78239	-0.848651	0.919172	-0.834626	0.174727	0.00823712	0.0298674	0.00972887	0.0272488
6	GLYCOCAT-PWY	3.84551	4.34754	3.442	-0.988711	1.02945	-0.959639	0.135938	0.0025111	0.0204012	0.0023039	0.0114231
6	GLYCOGENSYNTH-PWY	3.61381	4.15013	3.21923	-1.07556	0.801399	-1.28865	0.0733233	0.000291437	0.00762518	0.000198757	0.00182144
6	GLYCOL-GLYOXDEG-PWY	-0.0610049	-1.17063	0.944901	2.61953	2.02732	1.23097	0.023402	0.0148935	0.0415554	1.19776e-05	0.000348356
6	GLYCOLYSIS	3.60006	4.09143	3.4701	-0.561668	0.929647	-0.570277	0.260938	0.0494851	0.0963723	0.0608748	0.112586
6	GLYCOLYSIS-E-D	2.28317	1.51996	2.59209	0.917401	0.984787	0.738092	0.225	0.0401521	0.0824384	0.0270846	0.0590586
6	GLYCOLYSIS-TCA-GLYOX-BYPASS	1.74875	0.373382	2.47808	2.11461	1.50971	1.40975	0.0218761	0.0316555	0.0684402	1.18683e-05	0.00035097
6	GLYOXYLATE-BYPASS	0.413261	-0.854311	1.86369	2.85856	2.18716	1.39218	0.0343221	0.0104543	0.0341661	2.23845e-05	0.000538014
6	GOLPDLCAT-PWY	-2.97146	-3.85497	-2.29914	1.32032	5.51564	0.25586	0.315625	0.270682	0.370413	0.156076	0.245894
6	HCAMHPDEG-PWY	-10.1306	-10.4271	-9.75326	1.14084	5.62516	0.195574	0.409375	0.401006	0.480855	0.486312	0.575328
6	HEME-BIOSYNTHESIS-II	1.00573	0.246217	1.38997	1.18689	0.913594	1.28571	0.0390022	0.000129365	0.0045162	4.40998e-05	0.000749267
6	HEMESYN2-PWY	1.93434	1.05682	2.15307	1.1318	1.30005	0.826202	0.170047	0.0135336	0.0390323	0.00749218	0.0228476
6	HEXITOLDEGSUPER-PWY	1.71263	1.37946	2.04871	0.577911	0.883099	0.603003	0.28125	0.0771315	0.135364	0.0774452	0.137559
6	HISDEG-PWY	1.9249	2.91055	0.609297	-1.34887	2.27491	-0.638217	0.223438	0.0325491	0.0708762	0.0338693	0.0704522
6	HISTSYN-PWY	3.31531	4.03248	2.80334	-1.07953	1.00251	-1.00785	0.148438	0.00301686	0.0217245	0.00324038	0.0138114
6	HOMOSER-METSYN-PWY	2.49252	2.66901	2.44656	-0.0696154	0.887617	-0.0860344	0.465625	0.776985	0.831647	0.797485	0.862522
6	HSERMETANA-PWY	2.57379	2.77683	2.40939	-0.28108	0.81632	-0.298682	0.373438	0.339919	0.451948	0.328802	0.445448
6	ILEUSYN-PWY	3.98436	4.29893	3.63959	-0.779314	0.880918	-0.911107	0.148438	0.00541231	0.026681	0.00444507	0.0163432
6	KDO-NAGLIPASYN-PWY	0.614466	-0.637967	1.18495	1.83719	2.14573	0.87542	0.173167	0.00556611	0.0263754	0.00630315	0.0203403
6	KETOGLUCONMET-PWY	-2.92478	-9.07633	-0.755868	7.33869	6.93329	1.00504	0.0953127	0.00757031	0.0286558	0.000826138	0.00505738
6	LACTOSECAT-PWY	-0.0328205	-0.410315	0.323599	0.807061	1.60774	0.486406	0.257813	0.0958789	0.162167	0.0470972	0.0914432
6	LEU-DEG2-PWY	-4.0896	-3.65854	-7.49367	-0.199911	7.70232	-0.0247016	0.485938	0.621755	0.696524	0.841799	0.894467
6	LPSSYN-PWY	-10.2405	-10.5957	-9.91163	1.23282	7.01213	0.170418	0.423438	0.436246	0.522971	0.532254	0.618396
6	MET-SAM-PWY	2.88307	2.94821	2.81943	-0.100424	0.719272	-0.149364	0.428125	0.484916	0.585391	0.625377	0.722318
6	METH-ACETATE-PWY	1.01902	1.95954	-0.218768	-2.12153	1.60785	-1.12236	0.095164	0.0155471	0.0422236	0.000436669	0.00329797
6	METHGLYUT-PWY	-0.77283	-2.13874	0.892385	3.15558	3.00024	1.11777	0.0514825	0.00840587	0.0306612	7.24117e-05	0.00100748
6	METHYLGALLATE-DEGRADATION-PWY	-9.61968	-10.1313	-9.31985	0.572262	5.75642	0.0791609	0.464899	0.590529	0.665295	0.61413	0.696903
6	NAD-BIOSYNTHESIS-II	0.859663	0.51989	1.29711	0.756905	1.84994	0.40406	0.305772	0.172934	0.268663	0.10525	0.178088
6	NADSYN-PWY	-10.5424	-10.7289	-10.3906	0.336991	6.62246	0.0534306	0.468019	0.656915	0.723493	0.61083	0.693063
6	NAGLIPASYN-PWY	2.33376	2.98631	1.80836	-0.778584	2.07325	-0.398711	0.341654	0.215987	0.324381	0.225916	0.333957
6	NONMEVIPP-PWY	3.67199	4.07887	3.26766	-0.949267	0.98412	-0.889338	0.129688	0.0026818	0.0207632	0.00324296	0.0139083
6	NONOXIPENT-PWY	4.27891	4.53501	3.7861	-0.76231	0.856931	-0.830244	0.159375	0.00537149	0.0266226	0.00610789	0.0197767
6	OANTIGEN-PWY	3.1147	3.28501	2.78919	-0.523736	0.843317	-0.602223	0.25897	0.0278779	0.0628067	0.0369477	0.0750768
6	ORNARGDEG-PWY	-0.733913	-2.2703	0.703162	3.24396	3.14316	1.12892	0.067083	0.00801562	0.0300634	0.000121537	0.00133461
6	ORNDEG-PWY	-1.03106	-2.72753	0.849915	3.82147	3.53932	1.08263	0.0750003	0.00556989	0.0258214	0.000230852	0.00201196
6	P101-PWY	-1.39824	-1.11551	-2.87008	-1.74546	5.32869	-0.356865	0.340625	0.0317221	0.0695203	0.200327	0.302499
6	P105-PWY	1.89927	0.755049	2.4103	1.7188	1.12791	1.32291	0.00312815	0.0491232	0.09522	2.26713e-06	0.00013565
6	P108-PWY	2.53527	3.41879	2.19321	-1.21926	1.7805	-0.691768	0.229688	0.0398024	0.0823402	0.0397195	0.0798483
6	P122-PWY	-0.139393	-0.270851	-0.00525601	-0.0452597	2.38834	-0.0242488	0.49298	0.413841	0.520245	0.95372	0.970535
6	P124-PWY	0.0541498	-0.0646413	0.189439	-0.0748605	2.36121	-0.0203407	0.48986	0.409718	0.516826	0.939926	0.961663
6	P125-PWY	-0.964627	-1.44446	-0.583931	0.763757	2.34352	0.31268	0.339063	0.436398	0.542225	0.208454	0.312815
6	P161-PWY	3.16848	3.64672	2.92569	-0.727176	0.827489	-0.745487	0.196875	0.0192268	0.0483257	0.0202396	0.047151
6	P162-PWY	-2.10821	-1.70653	-4.17233	-1.11961	8.28446	-0.198053	0.376563	0.264903	0.365203	0.359475	0.475009
6	P163-PWY	-9.79485	-9.37799	-9.97199	-0.846672	8.46969	-0.104188	0.434375	0.503182	0.587014	0.599976	0.683368
6	P164-PWY	1.70185	2.01205	1.58914	-0.394934	1.06749	-0.312165	0.351563	0.309057	0.423607	0.260634	0.371898
6	P184-PWY	-9.61527	-9.96885	-9.41621	0.415885	5.56387	0.0549617	0.469579	0.664126	0.731445	0.688689	0.764625
6	P221-PWY	0.322743	0.776849	-2.04922	-3.90373	5.88176	-1.01644	0.0781253	0.00139997	0.0164401	0.0002475	0.00212973
6	P23-PWY	2.08301	1.40873	2.41682	0.997578	1.14883	0.80786	0.196875	0.0268621	0.0617204	0.0154092	0.038526
6	P261-PWY	-11.0235	-11.652	-10.4798	1.30341	5.04419	0.238806	0.375975	0.366947	0.445161	0.407342	0.488113
6	P281-PWY	-3.69436	-2.23552	-8.25159	-4.20153	6.77293	-0.611238	0.23713	0.0545076	0.0996325	0.0489898	0.0931442
6	P381-PWY	-9.67909	-9.2923	-9.87676	-0.6725	8.51775	-0.0917578	0.453125	0.547729	0.630101	0.645497	0.728985
6	P4-PWY	2.96828	3.04452	2.77924	-0.219821	0.687317	-0.32257	0.336974	0.131293	0.212312	0.218522	0.322626
6	P42-PWY	3.31498	3.92445	2.82958	-0.99938	1.38104	-0.632446	0.24649	0.0429095	0.0868311	0.0451089	0.088558
6	P441-PWY	2.56508	2.27154	2.70902	0.46301	0.928053	0.401197	0.325	0.378128	0.488435	0.199002	0.299457
6	P461-PWY	1.27678	0.759892	1.73084	0.902672	1.09204	0.629001	0.226209	0.0602661	0.111507	0.02821	0.060707
6	P562-PWY	-0.684898	-0.543853	-1.05191	-0.387566	1.74128	-0.229588	0.409375	0.387205	0.495961	0.560568	0.667505
6	PANTO-PWY	3.3565	3.74345	2.86641	-0.826517	0.989953	-0.834252	0.184087	0.00850681	0.03011	0.00926923	0.0261225
6	PANTOSYN-PWY	3.36647	3.80273	2.98691	-0.873378	0.949197	-0.83885	0.1625	0.00651181	0.027823	0.00697336	0.0214658
6	PENTOSE-P-PWY	2.88413	3.30505	2.82442	-0.347055	1.13765	-0.3031	0.385335	0.319281	0.433331	0.384726	0.502903
6	PEPTIDOGLYCANSYN-PWY	3.6887	4.02127	3.42221	-0.721452	0.927474	-0.801499	0.16875	0.00756925	0.0289915	0.00674799	0.0208939
6	PHOSLIPSYN-PWY	3.826	4.0526	3.60034	-0.605489	0.78921	-0.689025	0.195313	0.0109402	0.0341138	0.0134173	0.0341258
6	POLYAMINSYN3-PWY	0.158573	0.217538	0.00998459	-0.256076	1.49487	-0.110297	0.429017	0.366328	0.477052	0.546161	0.654362
6	POLYAMSYN-PWY	0.909569	0.232606	1.58464	1.22954	1.41447	0.812215	0.163807	0.00887711	0.0315543	0.00519714	0.0179295
6	POLYISOPRENSYN-PWY	3.18785	3.47098	2.96053	-0.529918	1.17453	-0.408412	0.320313	0.214842	0.322773	0.165647	0.25958
6	PPGPPMET-PWY	0.536206	-1.16491	1.59087	2.81728	2.07848	1.24406	0.051563	0.000512556	0.0106809	5.85631e-05	0.000959326
6	PROTOCATECHUATE-ORTHO-CLEAVAGE-PWY	-9.66034	-10.0007	-9.38831	0.454176	6.40013	0.0639459	0.471875	0.662884	0.729044	0.660762	0.738024
6	PRPP-PWY	2.65387	2.61854	2.79004	0.0214067	0.876965	0.0207795	0.49142	0.799018	0.849859	0.884098	0.923895
6	PWY-1269	2.35848	2.90287	1.84234	-0.609097	1.97173	-0.322105	0.374415	0.329047	0.443249	0.361651	0.480145
6	PWY-181	-9.21027	-9.1324	-9.24442	-0.160825	7.02766	-0.0254753	0.48986	0.688384	0.752163	0.674317	0.753731
6	PWY-1861	1.65408	1.51622	1.96144	0.484896	1.20726	0.393742	0.309375	0.12696	0.206214	0.154321	0.244106
6	PWY-2941	1.13953	1.17172	1.11455	-0.0306997	1.25078	-0.0182174	0.490625	0.639752	0.719658	0.911943	0.942476
6	PWY-2942	3.7777	4.24514	3.52042	-0.825104	0.933322	-0.909607	0.151563	0.00482274	0.0262279	0.00489507	0.0173117
6	PWY-3001	3.7375	4.25319	3.48881	-0.806635	0.921881	-0.860198	0.171607	0.00634376	0.0276826	0.00608336	0.0197529
6	PWY-3781	1.36721	1.26874	1.70991	0.598849	1.92832	0.274177	0.384375	0.551992	0.647131	0.358841	0.476205
6	PWY-4361	-10.5965	-11.4382	-9.55496	2.53414	5.95462	0.419959	0.325	0.151745	0.215275	0.2217	0.293652
6	PWY-4984	-0.45479	-0.00678993	-0.756347	-0.391988	2.45827	-0.106229	0.432137	0.36377	0.475218	0.744095	0.828172
6	PWY-5005	-0.726815	-1.21107	0.286811	1.50276	2.3724	0.4467	0.232813	0.250236	0.351848	0.0382672	0.0773738
6	PWY-5022	0.288595	-0.360073	0.96533	1.3706	0.869008	1.6115	0.0203137	1.29692e-05	0.00191189	1.20185e-05	0.000347449
6	PWY-5028	-6.7737	-7.95225	-1.79449	1.50148	8.53	0.192222	0.370313	0.417193	0.514967	0.356043	0.464762
6	PWY-5088	-0.287234	-1.96497	0.347209	1.72665	5.09092	0.297697	0.24025	0.349409	0.456045	0.0344948	0.0711251
6	PWY-5097	3.68988	4.22976	3.43587	-0.904171	0.980078	-0.940306	0.142188	0.00318465	0.0222352	0.00358372	0.0146559
6	PWY-5100	3.74055	4.14498	3.21098	-0.976014	1.00282	-0.928642	0.146646	0.00197668	0.0192322	0.00291002	0.0130778
6	PWY-5101	4.08887	4.42024	3.73506	-0.802395	0.896228	-0.845965	0.149766	0.00452883	0.0259805	0.00375355	0.0149663
6	PWY-5103	3.86625	4.21889	3.49661	-0.830883	0.89393	-0.952389	0.140406	0.00411798	0.0252079	0.00345029	0.0143577
6	PWY-5104	3.95654	4.25615	3.26731	-0.905934	0.999258	-0.908114	0.142188	0.00215562	0.0195567	0.00297822	0.0132595
6	PWY-5121	3.63174	4.04227	3.05875	-1.01227	1.02157	-0.976175	0.141966	0.00191825	0.0191756	0.0021383	0.0109703
6	PWY-5154	2.34929	3.14645	2.10468	-0.598962	1.4861	-0.371714	0.354134	0.336461	0.450151	0.286252	0.401194
6	PWY-5177	-0.499323	-0.932429	-0.00204942	0.666914	3.10855	0.151805	0.358814	0.658098	0.732922	0.292865	0.408229
6	PWY-5180	-0.0627308	0.32344	-0.42279	-1.18465	3.07889	-0.268967	0.310452	0.0371654	0.0779338	0.154942	0.245524
6	PWY-5182	-0.0637038	0.320236	-0.420887	-1.08636	3.22308	-0.247037	0.316693	0.0372825	0.078152	0.154974	0.245327
6	PWY-5188	2.43085	2.47857	2.42552	0.0718626	0.804714	0.0875302	0.457813	0.565946	0.657644	0.761431	0.835874
6	PWY-5189	2.37679	2.3893	2.37555	0.136204	0.814877	0.160341	0.425897	0.435889	0.541685	0.52674	0.636301
6	PWY-5265	0.922797	0.845853	1.20838	0.529908	3.22419	0.118055	0.35	0.852552	0.889321	0.226622	0.33357
6	PWY-5304	1.12274	1.35833	-0.476913	-1.98414	1.92016	-1.02062	0.166927	0.00135852	0.017318	0.00691504	0.0214946
6	PWY-5345	2.09263	1.5244	2.41168	0.837781	0.746808	1.09163	0.1	0.000710985	0.0123708	0.000494563	0.00358296
6	PWY-5347	3.11398	3.17414	2.87278	-0.332619	0.783216	-0.398947	0.310452	0.12059	0.197362	0.164443	0.256782
6	PWY-5384	2.4124	2.46474	2.32146	-0.144516	0.869271	-0.165851	0.4375	0.523792	0.621464	0.633798	0.734408
6	PWY-5415	-0.98036	-0.881759	-1.39287	-0.567423	3.24077	-0.108088	0.403125	0.074947	0.132515	0.485834	0.599842
6	PWY-5417	-9.59071	-9.97196	-9.26831	0.709392	5.62173	0.102484	0.447738	0.621447	0.692774	0.657773	0.736189
6	PWY-5419	-1.67801	-1.48075	-2.80074	-1.36848	4.69249	-0.295591	0.368175	0.0373475	0.078082	0.270401	0.383982
6	PWY-5420	-1.28519	-1.12591	-2.33419	-1.28543	4.86873	-0.272936	0.364063	0.0347591	0.0740924	0.249245	0.359785
6	PWY-5431	-9.66486	-9.99027	-9.35586	0.32049	5.71134	0.0498965	0.476563	0.606862	0.678944	0.634646	0.716713
6	PWY-5484	3.47369	3.83404	3.2984	-0.470857	1.02006	-0.422111	0.336974	0.167172	0.261003	0.203185	0.306536
6	PWY-5505	3.07727	3.78472	2.43859	-1.59855	1.23754	-1.23732	0.0781253	0.000132964	0.00466317	0.000242829	0.00209526
6	PWY-5507	-9.68875	-9.32719	-9.87579	-1.21001	7.34265	-0.163374	0.428125	0.572375	0.649242	0.631666	0.713527
6	PWY-5509	2.95919	3.91841	2.52801	-1.27894	1.2503	-0.969727	0.138846	0.00157604	0.018337	0.00249252	0.0118519
6	PWY-5651	-10.4525	-10.7985	-10.2001	0.443097	6.54876	0.0571314	0.468019	0.597736	0.673332	0.566203	0.65503
6	PWY-5654	-11.168	-11.7556	-10.6194	1.17629	4.8378	0.227081	0.378125	0.348463	0.425246	0.369479	0.453552
6	PWY-5659	3.1548	3.68178	2.99592	-0.840543	1.20184	-0.688847	0.226563	0.0238585	0.0559279	0.0311285	0.0658969
6	PWY-5667	3.94345	4.16368	3.81385	-0.638188	0.803666	-0.758723	0.188768	0.0109422	0.0342042	0.0144203	0.035904
6	PWY-5676	0.329197	1.25696	-0.516518	-1.91443	5.48002	-0.917286	0.045313	0.00577045	0.0268935	4.94809e-05	0.00082768
6	PWY-5677	-6.73624	-2.85014	-9.75779	-6.45192	4.66769	-1.13876	0.129688	0.00372439	0.0157292	0.00215808	0.00964122
6	PWY-5686	3.86596	4.20438	3.36192	-0.897211	0.958992	-0.886755	0.160938	0.00366408	0.0238602	0.0045175	0.016565
6	PWY-5695	3.5903	3.8411	3.0591	-0.655939	1.13164	-0.471286	0.315625	0.144025	0.229735	0.116039	0.191792
6	PWY-5705	-0.841934	-0.86965	-0.812983	0.0598468	1.74208	0.0166576	0.484375	0.360218	0.471578	0.85595	0.906726
6	PWY-5741	-7.06608	-3.1254	-9.08531	-3.83579	7.35537	-0.520672	0.330733	0.17347	0.254873	0.204898	0.301672
6	PWY-5747	-1.56737	-3.72714	-0.914851	2.79954	1.7714	1.49705	0.00157573	0.00597391	0.025856	2.58125e-06	0.000141565
6	PWY-5837	1.12198	-0.175026	1.65813	1.76329	1.33427	1.27466	0.0687503	0.000223317	0.00662504	0.000196817	0.00179716
6	PWY-5838	1.72185	1.14639	2.08386	0.828918	1.17566	0.680565	0.225	0.0274782	0.0627012	0.0334109	0.0694294
6	PWY-5840	1.76969	1.19023	2.08574	0.815877	1.15396	0.744561	0.230889	0.0235437	0.0562372	0.025756	0.0568178
6	PWY-5845	1.0191	-0.528645	1.96901	2.59653	2.64366	0.98847	0.0733233	0.022004	0.0531476	0.000108303	0.00125035
6	PWY-5850	1.0218	-0.5432	1.98022	2.61475	2.63409	1.00483	0.0577227	0.0220941	0.0533724	0.000106296	0.00124893
6	PWY-5855	0.290032	-1.37921	1.02397	2.52075	1.5231	1.81401	0.00312815	4.57523e-05	0.00247386	2.45834e-06	0.000139937
6	PWY-5856	0.298239	-1.39668	1.01726	2.5496	1.5564	1.76616	0.00157573	4.80449e-05	0.00255083	2.45834e-06	0.000138546
6	PWY-5857	0.309813	-1.3694	1.02605	2.54621	1.55813	1.79773	0.00312815	4.82053e-05	0.00253391	2.36274e-06	0.000135309
6	PWY-5860	0.656155	-0.980622	1.69929	3.05459	2.70786	1.09951	0.0625004	0.0155285	0.0425801	8.11798e-05	0.00109957
6	PWY-5861	1.50887	0.786172	2.02805	1.05565	1.27505	0.820112	0.193448	0.00744524	0.0293406	0.0110801	0.0300817
6	PWY-5862	0.66236	-0.990767	1.69193	3.03561	2.9686	1.03769	0.0593754	0.0153374	0.0420918	7.92677e-05	0.00108798
6	PWY-5863	1.28331	0.00248128	1.74893	1.58957	1.22437	1.25245	0.0812503	0.000379874	0.0092491	0.000280988	0.0023265
6	PWY-5896	1.02366	-0.530741	1.97947	2.57435	2.6842	0.959791	0.0546879	0.0235028	0.0557922	0.000107347	0.00125505
6	PWY-5897	1.73762	1.0735	2.09662	0.909281	1.18003	0.797459	0.204688	0.0123118	0.0371467	0.016635	0.0408033
6	PWY-5898	1.739	1.08226	2.08942	0.929882	1.1524	0.813872	0.20625	0.0125349	0.0375679	0.017151	0.0417006
6	PWY-5899	1.74306	1.06876	2.09336	0.897648	1.16962	0.80183	0.204368	0.0125638	0.0376296	0.0164343	0.0404127
6	PWY-5910	-0.0505966	-1.08153	0.212136	1.14112	1.95919	0.439681	0.29375	0.286841	0.399518	0.100498	0.17116
6	PWY-5913	2.54509	2.40695	2.63345	0.0133911	1.1848	0.00870616	0.4961	0.571644	0.663609	0.936525	0.959857
6	PWY-5918	1.68772	1.1339	1.86069	0.916347	0.80612	1.10783	0.113885	0.000951345	0.0140442	0.00146701	0.00778528
6	PWY-5920	0.164941	-1.02237	1.0244	1.99107	1.59434	1.21885	0.0514825	0.0346874	0.0729825	9.64761e-05	0.00118102
6	PWY-5971	2.52239	2.23908	2.60239	0.378012	2.35422	0.0820677	0.395313	0.19233	0.294426	0.376016	0.493197
6	PWY-5973	3.92717	4.29338	3.71507	-0.780591	0.942468	-0.813191	0.171607	0.00912465	0.0309971	0.00748927	0.0224731
6	PWY-5989	2.73486	2.89351	2.73486	0.105441	1.7476	0.0477906	0.482813	0.873504	0.90563	0.936776	0.9601
6	PWY-6071	-10.1895	-10.4742	-9.8562	1.10788	6.04371	0.179789	0.414977	0.407172	0.486378	0.490581	0.575709
6	PWY-6121	3.7119	4.19464	3.49707	-0.789572	0.944427	-0.802145	0.157566	0.00697794	0.0283839	0.00582773	0.0191409
6	PWY-6122	3.68974	4.15025	3.43176	-0.811931	0.919261	-0.81611	0.1625	0.0053859	0.0266482	0.00480546	0.0171458
6	PWY-6123	3.62722	4.13416	3.361	-0.842451	1.03447	-0.796629	0.162247	0.00781584	0.0292687	0.00619898	0.019903
6	PWY-6125	3.37455	3.55765	3.23335	-0.490159	1.07529	-0.42146	0.3125	0.206435	0.312322	0.153417	0.243184
6	PWY-6126	3.88679	4.237	3.59868	-0.678755	0.951328	-0.678322	0.20625	0.0196881	0.0490599	0.0195724	0.0455093
6	PWY-6147	3.31844	3.819	2.84108	-0.82804	1.046	-0.736412	0.203125	0.0133429	0.0386321	0.0141587	0.0357873
6	PWY-6151	3.29866	3.75274	3.03526	-0.680702	0.996677	-0.676138	0.215289	0.0250142	0.0579484	0.0253487	0.0558936
6	PWY-6163	3.79401	4.10966	3.44535	-0.839271	0.934361	-0.863723	0.160938	0.00467788	0.0260703	0.00425628	0.0160238
6	PWY-6182	-9.63769	-9.92148	-9.41855	0.356438	5.60325	0.0647829	0.468019	0.63339	0.704086	0.675616	0.753002
6	PWY-6185	-10.8877	-11.2534	-10.5304	0.823688	4.25516	0.154132	0.417188	0.462281	0.541393	0.465553	0.550965
6	PWY-621	3.64596	3.88767	3.40696	-0.56171	0.922337	-0.589624	0.235569	0.0183769	0.0470276	0.032878	0.06846
6	PWY-6263	-9.29899	-5.61103	-9.896	-2.16887	9.47729	-0.282822	0.365055	0.317015	0.412007	0.34528	0.442701
6	PWY-6269	2.98287	3.90952	2.55688	-1.28575	1.21873	-1.02325	0.132813	0.00163178	0.018415	0.00247636	0.0117722
6	PWY-6277	3.69019	4.14997	3.43955	-0.807493	0.910643	-0.847097	0.154446	0.00548068	0.0266715	0.00494619	0.0173606
6	PWY-6282	2.73485	2.90347	2.73485	0.180811	1.70068	0.0866584	0.464063	0.898272	0.923093	0.889661	0.930666
6	PWY-6317	3.54413	3.90487	3.02905	-1.02868	1.03018	-0.917069	0.127925	0.00287731	0.0212777	0.00216965	0.0109483
6	PWY-6338	-9.59723	-9.93635	-9.27257	0.183287	5.6173	0.0204219	0.483619	0.624135	0.696817	0.660732	0.741689
6	PWY-6353	2.3599	2.40593	2.27935	0.0987791	0.783821	0.100066	0.453978	0.906581	0.929231	0.706365	0.79582
6	PWY-6383	-0.800956	-0.932161	-0.492799	0.533465	1.78306	0.168936	0.394696	0.727371	0.791241	0.420665	0.537025
6	PWY-6385	3.68719	4.01086	3.39456	-0.776449	0.935779	-0.809676	0.163807	0.00711717	0.0284704	0.00674381	0.0208786
6	PWY-6386	3.71256	4.0299	3.4182	-0.763657	0.923541	-0.80007	0.188768	0.00780358	0.0292634	0.00696551	0.0213145
6	PWY-6387	3.70422	4.02532	3.43543	-0.722673	0.942141	-0.789483	0.168487	0.0086087	0.0302764	0.0072635	0.0219382
6	PWY-6396	-0.911139	-1.37933	-0.339138	0.946943	2.56777	0.343465	0.3375	0.323379	0.43687	0.199618	0.302488
6	PWY-6397	-10.8808	-11.6161	-10.11	1.87927	4.92486	0.330454	0.335413	0.307208	0.378046	0.32508	0.402192
6	PWY-6467	2.18582	2.82039	1.73403	-0.596993	1.99021	-0.309087	0.359375	0.265514	0.379945	0.276551	0.391615
6	PWY-6470	-0.161839	0.541674	-0.74083	-1.36551	2.29225	-0.427462	0.221875	0.0535092	0.101674	0.0319622	0.0671759
6	PWY-6471	1.98031	2.2906	1.85539	-0.515537	1.13436	-0.47472	0.2875	0.0939319	0.159305	0.0792652	0.140236
6	PWY-6478	0.115116	0.801037	-0.38289	-0.99268	1.70694	-0.392809	0.25117	0.0643923	0.117416	0.0353694	0.0727046
6	PWY-6507	2.22216	3.59531	1.37811	-1.48612	2.08257	-0.697868	0.227769	0.0294916	0.0659457	0.0291012	0.0623668
6	PWY-6519	2.47227	2.6162	2.47227	-0.227903	1.88813	-0.121802	0.460218	0.593706	0.68181	0.818929	0.883689
6	PWY-6545	1.79268	2.04158	1.22998	-0.89796	1.28824	-0.702704	0.24649	0.0112724	0.034917	0.0377437	0.0766104
6	PWY-6562	-1.28879	-0.900029	-2.69444	-1.62341	3.694	-0.356083	0.290172	0.0307058	0.0675989	0.0773741	0.137219
6	PWY-6572	-2.67826	-0.535169	-7.33693	-5.84708	5.74456	-0.807387	0.203125	0.00415914	0.0240287	0.016802	0.0409634
6	PWY-6588	0.438472	0.436632	0.44121	0.241863	1.47937	0.148721	0.438378	0.631297	0.712954	0.607924	0.711859
6	PWY-6590	1.20319	1.29561	0.989334	-0.186725	1.20141	-0.155816	0.45625	0.753922	0.813725	0.867096	0.914471
6	PWY-6608	2.18264	2.21885	2.01389	-0.221013	0.949376	-0.201942	0.400936	0.410671	0.516565	0.503074	0.615859
6	PWY-6609	3.69067	4.04392	3.3631	-0.744455	0.839116	-0.84574	0.162247	0.00647716	0.0277902	0.00518775	0.0179193
6	PWY-6612	3.44986	3.80242	3.06795	-0.651448	0.910751	-0.720432	0.217188	0.0196418	0.0489426	0.0208088	0.0477339
6	PWY-6628	2.64838	2.50682	2.93512	0.360891	0.89025	0.295831	0.354688	0.653946	0.731086	0.28327	0.396123
6	PWY-6629	1.63547	0.60356	2.64675	2.03291	2.89471	0.771723	0.095164	0.0421403	0.0851495	0.000536204	0.00387887
6	PWY-6630	2.64907	2.49561	2.93081	0.350008	0.951847	0.30368	0.348438	0.666067	0.740438	0.275191	0.386652
6	PWY-6641	-10.9772	-11.4129	-10.7242	0.545531	4.84636	0.0989837	0.447738	0.497401	0.573002	0.490392	0.576264
6	PWY-6690	-10.2203	-10.5738	-9.84985	1.38522	5.81004	0.2081	0.4	0.387806	0.464328	0.473006	0.558772
6	PWY-6700	3.17415	3.49538	3.0307	-0.697631	1.10787	-0.534826	0.24337	0.0707916	0.126757	0.0624129	0.114959
6	PWY-6703	2.83698	3.24194	2.4144	-0.743345	1.12327	-0.624184	0.248438	0.0528237	0.10094	0.0578088	0.10791
6	PWY-6708	0.282151	-1.37655	1.01507	2.51679	1.54844	1.75722	0.00313304	4.92024e-05	0.00257006	2.39005e-06	0.000135324
6	PWY-6728	-0.967325	-0.940472	-1.01961	-0.290773	4.59782	-0.0825434	0.451563	0.0588251	0.109412	0.659468	0.75696
6	PWY-6737	3.83719	4.71146	3.59285	-1.1656	1.09604	-1.02514	0.124805	0.00118588	0.0169344	0.00142141	0.00820836
6	PWY-6749	-0.136165	2.73536	-1.8412	-4.45944	4.78047	-0.944536	0.0889238	0.00200317	0.0183814	0.000561389	0.00401692
6	PWY-6876	-8.87252	-5.13429	-9.32568	-0.0202921	9.47804	-0.00183561	0.498438	0.709374	0.769912	0.757016	0.8257
6	PWY-6891	1.82289	1.97387	1.52651	-0.290485	1.08585	-0.220349	0.386895	0.264152	0.377934	0.388814	0.505348
6	PWY-6892	3.04585	3.8997	2.47798	-1.24303	1.1578	-1.02705	0.13125	0.00208417	0.0194432	0.00293897	0.0131173
6	PWY-6895	2.38841	2.96819	2.26879	-0.648958	1.08807	-0.50292	0.295313	0.0804521	0.139941	0.0948199	0.162297
6	PWY-6897	3.43882	3.76827	3.25507	-0.586185	0.8684	-0.643459	0.242188	0.0203165	0.0499966	0.0335655	0.0695222
6	PWY-6901	2.49939	3.44615	2.26014	-1.03921	1.45772	-0.567731	0.279688	0.101225	0.169752	0.0924386	0.159372
6	PWY-6969	3.30107	3.62966	3.05281	-0.616644	1.05501	-0.577592	0.24337	0.0517866	0.0995626	0.0462788	0.0903661
6	PWY-6992	-9.42112	-9.6091	-9.31345	0.311136	5.83676	0.0474076	0.478939	0.638034	0.710076	0.662892	0.743556
6	PWY-7003	0.217519	-0.0728284	0.416054	0.462014	1.00468	0.351076	0.326563	0.505256	0.604424	0.16787	0.262022
6	PWY-7007	-1.57367	-1.30565	-2.65087	-1.44402	4.87609	-0.302695	0.382813	0.0454391	0.0901768	0.379122	0.496875
6	PWY-7013	-1.18683	-1.62406	-0.954083	1.05537	7.43724	0.136086	0.358814	0.380254	0.485398	0.289072	0.401094
6	PWY-7090	-9.94744	-9.37403	-10.1854	-1.31619	7.31757	-0.186895	0.430577	0.540503	0.62085	0.615586	0.699956
6	PWY-7094	0.131895	-0.177485	0.717951	0.564785	3.06435	0.095555	0.430577	0.281664	0.39523	0.538103	0.648566
6	PWY-7097	-9.53087	-9.96098	-9.21864	0.370443	5.65669	0.0580138	0.469579	0.601028	0.675321	0.665785	0.743544
6	PWY-7098	-9.66104	-10.0197	-9.42745	0.398596	5.65214	0.0591735	0.473438	0.62127	0.690642	0.641399	0.720693
6	PWY-7111	4.07097	4.4357	3.64698	-0.795215	0.812095	-0.892482	0.176287	0.00651627	0.0278133	0.00700096	0.0214161
6	PWY-7184	2.79713	2.81607	2.74975	-0.0606472	1.07398	-0.0621049	0.471139	0.724217	0.789705	0.820081	0.880092
6	PWY-7187	2.91143	2.93102	2.83617	-0.248056	0.849302	-0.25849	0.375	0.277456	0.391679	0.413592	0.529127
6	PWY-7196	3.34669	3.68782	3.18946	-0.685015	1.09615	-0.489141	0.285491	0.134247	0.216684	0.0920706	0.15882
6	PWY-7197	2.77824	3.15877	2.63358	-0.358368	1.24801	-0.264308	0.389063	0.369412	0.479573	0.385453	0.503166
6	PWY-7198	0.533071	1.20571	-6.87878	-8.10461	6.46939	-0.989418	0.125	0.00164831	0.0180145	0.00183452	0.00972664
6	PWY-7199	3.20972	3.59986	3.03616	-0.560549	0.965937	-0.593421	0.274571	0.0584327	0.108887	0.0603411	0.111977
6	PWY-7200	2.86987	2.98443	2.66833	-0.265429	1.04415	-0.249111	0.403125	0.369315	0.47949	0.426987	0.543335
6	PWY-7208	3.89712	4.24151	3.58428	-0.709117	0.924418	-0.796511	0.165367	0.00831544	0.0298422	0.00629885	0.0200537
6	PWY-7210	0.89409	1.4381	-6.90316	-7.9847	6.74766	-0.921939	0.124805	0.00169506	0.0182024	0.00142151	0.00810838
6	PWY-7211	2.56644	2.66967	2.52865	-0.216959	1.02329	-0.202919	0.401563	0.577746	0.667773	0.522091	0.632597
6	PWY-7219	3.92708	4.24387	3.55925	-0.783664	0.99618	-0.782238	0.190328	0.0107791	0.0338805	0.00896288	0.0253721
6	PWY-722	-9.60631	-10.0631	-9.2118	0.616728	5.6187	0.0908401	0.457813	0.610301	0.682765	0.61056	0.699572
6	PWY-7220	3.9114	4.40185	3.7547	-0.547188	0.946836	-0.550825	0.277691	0.0751641	0.132658	0.0719741	0.128857
[truncated: 429 more rows]

## Sheet: ALDEx2_filtered
Comparison	MetaCyc Pathway Id	Pathway annotation	rab.all	rab.win.0	rab.win.1	diff.btw	diff.win	effect	overlap	we.ep	we.eBH	wi.ep	wi.eBH
2	P101-PWY	ectoine biosynthesis	-2.73525	-1.2163	-9.28331	-7.92763	3.40851	-2.10842	0.0121553	0.000424018	0.0174238	4.36386e-05	0.00224687
2	PWY-5180	toluene degradation I (aerobic) (via o-cresol)	-1.30207	0.207163	-8.51747	-8.54812	4.47272	-1.63422	0.032987	0.00111611	0.0327172	0.000149522	0.00469541
2	PWY-5182	toluene degradation II (aerobic) (via 4-methylcatechol)	-1.29585	0.20932	-8.3846	-8.46218	4.62952	-1.55279	0.0277789	0.000992572	0.0303993	0.000141403	0.00453447
2	PWY-5415	catechol degradation I (meta-cleavage pathway)	-2.32996	-0.973698	-8.53779	-7.43287	4.11637	-1.68734	0.015627	0.000784839	0.025544	4.36386e-05	0.00224365
2	PWY-5419	catechol degradation to 2-hydroxypentadienoate II	-3.09007	-1.60576	-9.05239	-7.27061	3.35627	-2.04462	0.0104196	0.000432532	0.0177398	4.58375e-05	0.00234892
2	PWY-5420	catechol degradation II (meta-cleavage pathway)	-2.74059	-1.23095	-9.49749	-8.03832	3.44646	-2.15679	0.0104196	0.000422109	0.0173874	4.33004e-05	0.00225204
2	PWY-6562	norspermidine biosynthesis	-2.19163	-1.00832	-9.23862	-8.1409	3.54623	-2.04846	0.0243068	0.000457674	0.0184545	0.000109435	0.0037788
2	PWY-6728	methylaspartate cycle	-1.74121	-1.0491	-9.11442	-8.01876	3.50012	-2.00005	0.0416674	0.000551578	0.0207038	0.000256419	0.00710245
2	PWY-7007	methyl ketone biosynthesis (engineered)	-2.90154	-1.4192	-9.22825	-7.52212	3.61544	-1.93543	0.00693688	0.000673166	0.0225246	3.82261e-05	0.00231731
2	PWY-7255	ergothioneine biosynthesis I (bacteria)	-3.0093	-1.81403	-9.19437	-7.23562	3.30414	-2.04977	0.0121343	0.000600926	0.0208682	5.14192e-05	0.00242819
2	PWY1G-0	mycothiol biosynthesis	-3.57831	-1.90776	-9.03346	-6.94854	3.12961	-2.00579	0.00520527	0.000499277	0.0191396	3.36593e-05	0.00225396
3	FAO-PWY	fatty acid β-oxidation	2.01637	0.0470496	3.04319	2.89293	1.46302	1.76413	0.0842436	0.00600525	0.0218566	7.53085e-05	0.000518015
3	GLUCARDEG-PWY	D-glucarate degradation I	1.18236	-1.46644	2.14283	3.51184	1.43074	2.3152	0.00468556	6.80765e-06	0.000552979	9.51194e-08	3.24911e-05
3	GLUCOSE1PMETAB-PWY	glucose and glucose-1-phosphate degradation	1.83286	-0.332538	2.32208	2.69352	1.35559	1.99026	0.0359382	2.93855e-06	0.000489909	3.02127e-06	0.000120233
3	POLYAMSYN-PWY	superpathway of polyamine biosynthesis I	1.79558	0.306081	2.46623	2.04786	1.25402	1.54316	0.0546879	9.21525e-05	0.00155836	1.35408e-05	0.000155951
3	PWY-5855	ubiquinol-7 biosynthesis (prokaryotic)	1.27635	-1.31737	2.23842	3.58905	1.58173	2.07602	0.0546026	0.00106993	0.0052016	6.2578e-06	0.000120316
3	PWY-5856	ubiquinol-9 biosynthesis (prokaryotic)	1.28898	-1.33095	2.24268	3.48641	1.72589	1.95201	0.045313	0.000790159	0.00415701	6.2578e-06	0.000120359
3	PWY-5857	ubiquinol-10 biosynthesis (prokaryotic)	1.28733	-1.30752	2.24018	3.52372	1.63522	2.06104	0.045313	0.000764393	0.00366178	6.19403e-06	0.000120272
3	PWY-6708	ubiquinol-8 biosynthesis (prokaryotic)	1.28457	-1.31801	2.2407	3.53964	1.65631	2.06877	0.0483624	0.00137173	0.00606376	6.44416e-06	0.000121075
3	PWY-7315	dTDP-N-acetylthomosamine biosynthesis	2.18683	1.14929	2.64286	1.46793	0.878006	1.58062	0.0578129	6.74541e-06	0.000571151	1.69527e-05	0.000169721
3	UBISYN-PWY	superpathway of ubiquinol-8 biosynthesis (prokaryotic)	1.27989	-1.33814	2.20852	3.57913	1.68627	2.05117	0.0500005	0.00164017	0.00665548	6.20883e-06	0.000120272
6	FAO-PWY	fatty acid β-oxidation	1.3343	-0.0155579	1.86363	2.0396	1.17105	1.74828	0.0500005	1.32654e-05	0.00193643	6.07482e-05	0.000978345
6	GLUCOSE1PMETAB-PWY	glucose and glucose-1-phosphate degradation	0.536706	-0.41128	1.57016	2.12802	1.29716	1.66585	0.012502	3.44038e-05	0.00218104	5.81806e-06	0.000221771
6	PWY-5022	4-aminobutanoate degradation V	0.288595	-0.360073	0.96533	1.3706	0.869008	1.6115	0.0203137	1.29692e-05	0.00191189	1.20185e-05	0.000347449
6	PWY-5855	ubiquinol-7 biosynthesis (prokaryotic)	0.290032	-1.37921	1.02397	2.52075	1.5231	1.81401	0.00312815	4.57523e-05	0.00247386	2.45834e-06	0.000139937
6	PWY-5856	ubiquinol-9 biosynthesis (prokaryotic)	0.298239	-1.39668	1.01726	2.5496	1.5564	1.76616	0.00157573	4.80449e-05	0.00255083	2.45834e-06	0.000138546
6	PWY-5857	ubiquinol-10 biosynthesis (prokaryotic)	0.309813	-1.3694	1.02605	2.54621	1.55813	1.79773	0.00312815	4.82053e-05	0.00253391	2.36274e-06	0.000135309
6	PWY-6708	ubiquinol-8 biosynthesis (prokaryotic)	0.282151	-1.37655	1.01507	2.51679	1.54844	1.75722	0.00313304	4.92024e-05	0.00257006	2.39005e-06	0.000135324
6	UBISYN-PWY	superpathway of ubiquinol-8 biosynthesis (prokaryotic)	0.30512	-1.37884	1.03183	2.51593	1.53089	1.7932	0.012502	5.68919e-05	0.00275367	4.3294e-06	0.000180347
