# Supplementary material for: Microbiome Analysis of Mucosal Ileoanal Pouch in Ulcerative Colitis Patients Revealed Impairment of the Pouches Immunometabolites
Source: Cells. 2021 Nov 19;10(11):3243. doi: 10.3390/cells10113243 (PMC8624401; doi:10.3390/cells10113243)
Supplement: Supplementary file 1 [file cells-10-03243-s001.zip › supplementary files/Supplementary_File_4/metadata.tsv]

#SampleID	GROUP	SEX	AGE
#q2:types	categorical	categorical	numeric
CON3	Healthy_colon	F	51
436CG	Normal_pouch	M	79
373DSE	Normal_pouch	M	33
451FV	Pouchitis	F	42
CON7	Healthy_colon	M	68
CON15	Healthy_colon	F	37
455CG	Normal_pouch	F	54
477CB	Pouchitis	F	68
CON18	Healthy_colon	F	40
381BA	Normal_pouch	F	63
432MF	Normal_pouch	M	86
438RNP	Normal_pouch	F	51
709DPG	Pouchitis	M	40
CON16	Healthy_colon	M	63
CON19	Healthy_colon	M	64
CON4	Healthy_colon	M	61
476SS	Normal_pouch	F	52
415CP	Normal_pouch	M	65
CON21	Healthy_colon	M	74
CON20	Healthy_colon	F	70
475PMM	Normal_pouch	F	53
CON17	Healthy_colon	F	41
648FM	Pouchitis	M	63
469CS	Pouchitis	M	50
324	Pouchitis	M	29
396	Pouchitis	F	75
474	Normal_pouch	F	60
502	Normal_pouch	F	56
506-SANO	Pouchitis	M	61
524	Normal_pouch	F	37
525	Normal_pouch	F	75
529	Normal_pouch	M	51
537	Normal_pouch	F	71
539	Pouchitis	M	65
541	Normal_pouch	M	52
607	Pouchitis	M	79
689	Normal_pouch	M	31
707	Normal_pouch	F	63
509	Normal_pouch	M	75
516-SANO	Normal_pouch	F	48
516-INF	Pouchitis	F	48
506-INF	Pouchitis	M	61
526-INF	Pouchitis	M	57
622	Normal_pouch	M	46
CON459	Healthy_ileum	F	46
CON617	Healthy_ileum	F	51
CON618	Healthy_ileum	M	61
CON629	Healthy_ileum	F	37
CON630	Healthy_ileum	M	63
CON631	Healthy_ileum	F	41
CON633	Healthy_ileum	F	40
CON638	Healthy_ileum	M	63
CON645	Healthy_ileum	M	15
