# Supplementary material for: Microbiome Analysis of Mucosal Ileoanal Pouch in Ulcerative Colitis Patients Revealed Impairment of the Pouches Immunometabolites
Source: Cells. 2021 Nov 19;10(11):3243. doi: 10.3390/cells10113243 (PMC8624401; doi:10.3390/cells10113243)
Supplement: Supplementary file 1 [file cells-10-03243-s001.zip › supplementary files/Supplementary_File_4/Picrust2_raw_output/16S_predicted_counts_nsti.tsv]

sequence	16S_rRNA_Count	metadata_NSTI
0074f9cb546d4effe9707f0a583ffb04	1	0.023453
012aa3079c46750233914cd61abd603a	1	0.112124
01a9de9f3a0295295427782956c819f5	1	0.249621
0331e34ceb71b8413cf14be4acd96c3a	1	0.015518
03aeb7835355f19be7039fca6b5e6c0e	2	0.248152
040de257cc935518468c9857091c84bf	1	0.021662
044bae53c389d6a643baed8bbd253f13	1	0.067449
04605b2edf4d39adc85c5fb78acfd07d	1	0.015585
05217d242e9d2396473a683298be3bb6	1	0.064848
062eb38a2a31b8aa874e42f4be9baf56	1	0.103171
06d9fe242743d6a1911f0ad014aebb75	3	0.03095
0710a51c8fcef9207d0665189b4985cc	1	0.039978
088e74ddaa4f3f1d0749ec7871d60e7c	3	0.016043
099398b0ce42791abeea57fdf7985c22	1	0.085909
0a497c2a8cbfacdf32ce409d6a44a06c	1	0.032751
0abdec782d0ac71a3510e7d86a831f23	1	0.041507999999999996
0b37ab9fd5db07cee3d3be42b4c2446f	1	0.08937300000000001
0da5097a4bd574ac0772e81d4e107a1c	1	0.08590700000000001
0e2a30bfa447fe6b41b0810c6233ab66	1	0.048155
0e4f761dc8568dd5f26decf163aa9869	1	0.249944
0e54882be19ad646ea10cc7e5b77cd26	5	0.090124
0f04902f12fec84dd3f2e265651a8e85	1	0.015531999999999999
0f82722b1cb23a93fac0e54b0a840e37	2	0.047472
0f82c89f423eed520c156b34afbb9a6d	4	0.038528
0faf1de28ebda0c5540c3be8443c4683	1	0.117474
10849b5bcc75d435b08505f41985a272	1	0.214554
124d08b715ee79997e5de7acead68c54	1	0.023569
1267970bccb74b8c7e0e7a29024556be	4	0.023624000000000003
12bdb442598119de7ec9b2f1fb50641a	1	0.02358
1374cb17a9390abcd2385d896aa0a037	1	0.022017
139152287a7bdcef177349e88787e72a	1	0.275949
150756f4cb7bf0cbef6b3a61f6b7593a	1	0.291908
1569a7736ba393e6e0807f546745460e	1	0.177254
158ece1a11afd340fbe4eabf1437fc15	1	0.095164
162953ed95f9d4e9d2a2339ea01fac56	3	0.015307
175c66c5ca5caca2a84eab543812e41c	1	0.021842
1810c68ce352a55245785291d6c15bbb	1	0.038951
184c6f66eea60eb141f63de3c5deae8d	1	0.121931
194af4791216dcca0821de8b891c33c1	1	0.061724
1a7c38c1aacea7f795efcbc01f4f11b3	1	0.027093
1ae691e01cb980150eedae205ce59707	1	0.127406
1ba82eecd00fd3c688d79bb39d6ef7b6	8	0.063188
1ca3ce0043960eed1b00eadc5ebbd9a1	1	0.031145999999999997
1db5effe03ab8b76ece81ea9ab4c6e70	2	0.10833399999999999
1e11d282d63cbf4125d7ef292b8607c3	1	0.072227
1e42758169ae00a4c6cebe34c9e63bff	1	0.121404
1f4d0a38f4524a7b10321d94dee14f23	1	0.023271
1f6a6b98aac98b1b90349278d8dd5757	3	0.026993
1f7417e514b3f394a1de36bc38e95f17	1	0.023301
1f966f936e2c32fe975a4952039f8473	1	0.090138
2097f36c81db0ceca015be637b556ccd	1	0.293275
21213a21ccc4c236dae3dfa1c52b2d47	8	0.069694
21534a3fecb0082aae91a383d3b5ae54	3	0.038853
2165ed158467dbf94ed08fcd194b0151	5	0.065353
21f479cc0c27ce14048087c7f87ff8b0	1	0.038414
23466f1a8418d7d7307b22201ea6e716	3	0.128566
2364d5bd89a0e102671752f01374552b	6	0.03857
23d9d3af6d47c62de3b0b91a952ac24c	1	0.122897
249f67b4eb44d6b54cb571f0075191bc	4	0.023622
24d55f0ea6c99850a0a0953a88c76fc5	1	0.064799
25ce3089239bb8dbdb5533e8ba8d0225	1	0.125476
261010ad028270cdfd977da48a269d65	1	0.07547999999999999
262d592219295fffb14d5ba3b6598965	3	0.06213200000000001
262fedda35f6e3859f9563a7fe434b35	1	0.023157
26427417f0fc59e623f1043cb3adf0aa	1	0.124322
267cb23ea18fe6b9d1924090a04e0da4	1	0.033047
27344b5d44c865526386e0ee32dfdfcb	7	0.06879600000000001
2750db1d2a7009090a377867243b0d78	1	0.23829099999999998
2795b8c85618a9a996dee9e11654278a	3	0.023051
28f1c55bf2a8b61b0594126571f78748	1	0.015819999999999997
296c08258ce72d6e60217c024613eb73	1	0.130241
29d26b730d067d916816347ccfc5b18d	1	0.071508
2b9f65235f833921ac2422bfc82364b6	3	0.021480000000000003
2cdcdd990e23eb9d8bc75b164ee064ec	1	0.238675
2df22588edaa11b394b7b4e93a6dfda5	1	0.080361
2ea2383b150d0ce994720e7fd77fb35b	1	0.030527999999999996
2ec84b7717f155c20e691f7254daad82	1	0.06361699999999999
3004df4dc2f0fb224cb665929c214879	1	0.047363999999999996
3044d0892be942ce5d18f9c917150ea6	1	0.023577
30c204274be3c062958d31d5ca83acd0	1	0.023763999999999997
310f82f5a35e950e4a7dd38726ea7462	1	0.010313
3267314a94bdb49d2b8a9ddc06f08c75	1	0.058210000000000005
327251dbc588a518691238f93ba418da	6	0.05784500000000001
32c9e7b667f87a4a41f519aacd5ae6ce	1	0.047397
3331f1dd4246e6609a582f889f797dc5	2	0.25857199999999997
336257cb298c316f8dc8acc14c3b1930	3	0.033809
3362ed163c46b7c575a602d52a71cbd2	4	0.015685
33afd8fb370105052672ac972f081446	1	0.094516
349e96e02211ea521866bce7d8f180c8	1	0.032512
34d63e6b965f9580f16047b0dd59124a	1	0.163323
35414e41cf76fb798564e1e881f6d5cd	1	0.167373
362286de2be62121045ec57fcc933160	4	0.069276
364a588afa85dae94985df50f656e14d	1	0.038666000000000006
36cc4ba7af05f3036a31fc7bd89608e7	1	0.05462
37c8963250b2c4a77f52076dcd3ba38c	6	0.057945
37e61a1e379cc1d064005dd10fba4274	1	0.031075
38062288e082620169e1276e776b079e	5	0.038502999999999996
3838a25a82b80a3250cc55f76b2fcee1	1	0.023459
390cbcbc52b7841732f60ad25c8af4b1	1	0.124322
3938e2de0797eb62b858ecc77d0b65c4	1	0.240856
39faddd956d8aec6871ad8d6c8c68934	1	0.015531
3a0744592ad4fca73d197202066cdbdb	2	0.102907
3a0ec6b4e85ce37c07d3675a1f89008d	1	0.17211700000000002
3a2e715f5ed94a6dd12a8a2127aa9c40	5	0.058653
3adfe2a475d79ac9f15300b7b05d8f4b	3	0.045027
3afec098b222e917ee8ed48685f9122e	1	0.118156
3b88ad99c1404c2ed5654b83fbeb1242	1	0.079337
3bf9d4907ae3764c5463b268ac00c747	1	0.196581
3c385a793494327ecb1cb88103a6ff00	4	0.015524000000000001
3d278bc2907d64eb45c530c7721c362d	1	0.08365
3e815aba26b5eba2367cda3e34a7c5b5	1	0.065207
3ec5e40b764eda94d31f2fb9307c5f02	6	0.057947000000000005
3ed87eae740d6a80191e97cf9685ba22	3	0.016057
3f52808b5b7f9b0ee597b61490cce1e1	1	0.12979000000000002
3fdadbfe8bba0c81449e36562ec78a4a	1	0.015733
4130704fb00b95645fda8f3812abc00b	3	0.050838999999999995
41b5e486de2cd4ecb512bb016c830b9e	1	0.286871
422dab361eaaa3b308e571f6c0f8e8ad	1	0.015474000000000002
43c3a95580188afdeae5b6e61160e6a9	1	0.128877
4415369c785a07022718eea1f9aed71c	1	0.055389
4446cb85b5e01d0b7476459b96b2c8ad	1	0.11303099999999999
455a05ca5810b4a3f75c53020b43f1ae	1	0.163323
456bbc77a5d4f445ac3ab57c9a26cae3	1	0.023729
4576d62b47482e0c7476ff64b392ea55	1	0.220638
45797b5351fba0925db0b93937bb381c	3	0.021499
45b97d61c211bc1e1ef3ee5d8f9f71e0	1	0.023606
4700afb6cbcc7d3d4f588d369735d39c	4	0.049031
4784e3e413d91ff3fc888d861a50da05	1	0.5069319999999999
480cc1738d7e78eb42bb60ee840a14a6	5	0.044157999999999996
491c061f29ebc39bc5e8d4e518e96c59	1	0.01914
49359eede0aa666d33912df5ef59302f	1	0.072227
49f66cab2799e2c0fa824fd7451e9ac2	1	0.160247
4a305a09fe6c58be2339bcaa41e3221b	1	0.050847
4b15296efe88e7d8fa4b109e76d1e560	1	0.094404
4d8bae3713fd5c111867ad9a3200cea5	5	0.023551
4deb54f9df362c75acff7db72c19b8ca	1	0.031191000000000003
4e821863b02df268964653e8752b4fbe	1	0.134133
4eabd62f2bd1e283cc0d757f52f63a0b	1	0.044058
5116fe2d35e274e6234d7473a0decb42	1	0.055977
51e33fad77fa516cd8e8361098e3bb94	1	0.023555
521dd03b3185872ed935aa124cc688c9	1	0.14490899999999998
531723912d3c1fca6736b4f1d64bed31	1	0.154384
539841bdc37f183003d2452682d6b4d0	1	0.03259
5453c198c28723f028698d6e646aca5b	1	0.215486
54b0d017402f3d46bb06a24ff9d12eb6	1	0.121484
55248d5b068c99375c102e68de469b62	3	0.038797000000000005
557730296c9ff8394732518bcee9cae1	1	0.065429
55bee2060c1a69fc8de04fd2af04e058	1	0.010312
570293912578ddb02e78369966768f95	1	0.030136000000000003
5758d2ce48e59bfa9401cc203cbd51dd	13	0.023403
57fb13e0cb7fb2baf7c5222684dae8ff	1	0.053298000000000005
592cf09ca60d3183e6c808b2246867cd	1	0.06487000000000001
593f4e6b2e63533d06180ab5e6e609f6	1	0.050942
5b71258cb6a729647268c314b159f95d	1	0.10216
5bee1afcd6d601a4e3af163e6b14634a	5	0.01564
5d6424fb504e651d6bc044040692c511	1	0.007749
5d9d8c6f053eeee0faedd31cebf7f2aa	2	0.063876
5db797753fcb7e4a74e7864467c4936f	1	0.149584
5de9e4570c754602cf210cd3d3a2522f	1	0.087451
5e0fce892cc4a34d2b6c5ef7d3f7e870	1	0.023462
5e355ca4945dd571c5e1820bf1c365fd	1	0.015506
5f38825f207c931af4afbe649127d80a	2	0.0559
609c3c9c545d4b471bf96e700440dbc8	1	0.023391
627e4e457faf9603fb09ad2e0020a9ff	1	0.023548
62ea06db33929b9104e619db2a37ac7e	2	0.047499
630b7bb7de52f9877b9aba90b1e68d9a	1	0.140127
6492b36fa7a36023928bae4cc58ecca9	4	0.062894
6650e5a382bea5667d3845a22ae83e3b	1	0.102089
687fed985626a9a41997c84d99134d39	1	0.071591
697b0f7110d98fe94d4057469761e6fa	1	0.015397
6b2be9d13dd2628e4dd7ec65f201b362	1	0.023801
6bbb41a5233da3578154921450b3d01e	1	0.015519
6c37672e680123809d01af3e1f897b21	1	0.090377
6d8811961951d1f608c55698ff314ef3	3	0.044236000000000004
6de06fff27b3b731f757399ec2e1cafc	1	0.044469
6fcc459edbf8bc6d7cae4ebcba53425e	1	0.163323
70c856a62db0bc73e07e1b272577f371	1	0.041312
7219373d282ba3f1f28488172a3a0ece	3	0.06613
73147dd121dac41d025c8796a16517b2	5	0.044849
742fb770b84ca95dd20ccac138d9a048	1	0.124322
74404730546cc81d3ee4986a5d9a75b0	1	0.215486
74ffe7e44bfc49c4cebdf1c97786cd22	1	0.062961
75f8a06b752ed4dc8eacd19784dcd83a	6	0.057959000000000004
7658cfff3bd957edcdd6302b68132259	1	0.015794
766abb98dbf7839fd4a750e1deceff19	1	0.177772
768f46fbbb5e6df19815df4974523b7c	3	0.015635
77c7cc24decfccb6bbc6c7ca34148827	4	0.023326
77e6b11badb7973884ba4f9afcd9224f	1	0.042565
7805bd87e8704f3a941103f36e6acd30	2	0.055276
78443b07ff5c2f6e5df3b67911472b40	1	0.064363
788ea1c1ed04a723c560ab5e690e294f	1	0.064735
78d80bba4355958a291b35f935045528	1	0.023761
7954d8555e6cbed69d35a6fbc04b0cec	2	0.25858200000000003
799c79efac082602dcdc2144e254f340	1	0.023534
79bd9c18607b3d9274dcf878a9cde4bf	1	0.291589
7a2171deb16e5d67e5f8ba67a41809a1	1	0.088132
7c28c1190ed2a3655f8a4b726c57fc92	1	0.220638
7d1cc9cc67d7140c6bf45c80b9b20212	1	0.220638
7da5161c373fde14e771eab57febf77a	1	0.015549
7dfee701c503d1e0155c26bc959d2f9d	1	0.064364
7e40018fafd7d17ce5981a6417d7eaab	3	0.044286
7e6fd6c129275dd349d88ec41921dcce	5	0.023521
7ecdb7a1a12954278ca7f439fb162322	3	0.023021
7eff8132d73deb31aa585f554189ab52	1	0.11155899999999999
7f4655f72537eb6fddebf202e1159fd2	3	0.066036
7f71b4b56631fd91b04d03df65bf6bc1	4	0.044243
7f73f09c34130d248a01544c6a6d312c	3	0.044097000000000004
7fb3f4278fdb3abb775cfa21bcdb86de	2	0.039525
7fdcab73ed95e11aa0bfde6e2edfaab6	1	0.11830299999999999
7ff44ddb93877e4ac95df99aab8ea055	3	0.038616000000000004
802a27e89aaea3d514a07a609c735bfd	3	0.038452999999999994
80fb63689f37c7827d4a12b4bf7c9396	1	0.187022
813cb490d514e259df97d5d39606d27f	1	0.238675
818e8225f7abe36ba20133bd1caa11ae	1	0.128626
821282406de378db860dcfe3d855ea95	1	0.023642
82f056533ab229ac92871bc9c9b3d276	1	0.071589
8377b379730acb5287c118fa80a92e71	4	0.04435
842b40a7f145a56bbf90dc7426663c9f	1	0.05940700000000001
863791ed25920294dc53604d365a59f3	1	0.048089
864bd843fda1036b2a8fbf1d2a206c7d	5	0.038504000000000004
87f7b6b8a44d4c9c96cf82eddb83438c	1	0.0503
8a37c61314282fc24f2857680dd440b5	1	0.199346
8aed78f3e1d57f5ee88a104490f9c2ee	1	0.05814400000000001
8c2d371dd1fcb3fbf84f6591aff9618d	6	0.057882
8c301982c0bbe7b8e5bc5907df89bb2b	2	0.055429
8c61e763ea8c6105a16333efa6bdd5d7	1	0.02435
8dbe0681fa0a98a8c65e42bf7dab01de	1	0.083736
8ec66840e349f874d12228ad11baf9c9	1	0.050218
8f01b275ae2bb75fe7ebb2a4d02f59ff	2	0.031154
90003afc3aa4d58d0e05c747aa328cfb	1	0.064289
90252e1159ed4ecca337465c16647420	1	0.048701
907eb320464d050c27513e2347fd4ebb	1	0.095166
90baff9dc7270f7cd8e3bcf54138073b	1	0.072145
90ddd4c474cc125fdd145ce661ff9821	1	0.080454
92fe3bcb5239bca0dd394b1de8a1c0ec	3	0.022774000000000003
9320557a37a2f9bbd43f60ab923483e0	1	0.023566
9346a11fc98aa8456f0ea07443c293b9	1	0.015671
934742cfc50f85bbed59ed289c749dca	4	0.039445
93f2ea1a4ccd64b0f99053fdecc788e4	1	0.095099
95ddafe4c0c3f410c079d46592ddd647	1	0.11158299999999999
962bc251bab22441fdefc36f6fd18341	1	0.015518
967cb95b18310afd01121e40d13ef355	1	0.22085900000000003
96bc78253c65e3d8f218689fe072e586	1	0.038249
96d2db8de8bf3b1280653621d9bb4e7e	3	0.128566
97054447a5ee58d25ba8dace38571928	1	0.023563
971702b026c755abc5c2aa33f8818de0	1	0.02228
971b69525fcf4f1d69416b5533edaeca	1	0.109542
97e1a5efc0cd6793a7bbe159910d57d8	1	0.031752999999999997
980732038252b281b7a70b9d0bfc40e4	1	0.136953
981d989dd8301b017834b0d7fb1eb3e1	3	0.021499
985a8be56a9427e1c2dcc15a0bb758e4	4	0.038669
989c7f0fbf0d8b04dde10640ed1b5faa	2	0.021575
990e7f9173f27f7f731909be161faba4	1	0.01553
9a5697537d05c049d76135f608e2c4f5	1	0.031593
9ac99677bbff8e9e1eb8b8c3b558bf0a	1	0.251338
9bc20340cc287855a8ad6178ffe659e7	1	0.238675
9ce487872fd3be1d86eaa562331aaa4a	1	0.048032
9d5335e2a174e51a57003d350a152984	1	0.023421
9e11bec45ed0d4591618cf89b2e3a167	1	0.060504999999999996
9e297f73eb8d4d1b1405363286efc877	1	0.120538
9e4e2ffd5c2c84a0a466e244655b15f6	1	0.039923
9ee4f358ea5af3a2d5057d6582a69943	1	0.007697
9f157539dc9e87cb3778eee3ce9040d1	1	0.043102
a1c91b47005e54fed5f0294bf20d8109	5	0.031495999999999996
a6953de8f33b5b26d14ab7ca2feb4c38	1	0.055327999999999995
a6d575875809858f88a24094bd7fa8b3	4	0.047542
a6e63ee18b9dc8e1b0b66ac27e9fc4ee	1	0.015616
a7e39fb3e455440bb2ee624c04a2fbc4	3	0.026968000000000002
a81f1a904f6c993c6473b66c41fd54bf	3	0.023022
a8b7232d9252566a0ffa5579d625b16a	1	0.015827
a9de91d63f729b55b199af9eaede8273	2	0.023183000000000002
aa3747b000dc4a839a998f36d1fc5b6b	1	0.119497
ac47357791a8344fc734950b950e9c7d	3	0.026991
acabe5a7a5e765152d2a8818dd0b0f9a	3	0.05773
afd083f60af3ebd1ee94d925f841ef54	1	0.10241600000000001
affea28c01dfcdc8e8e5a6d28af1a763	1	0.027198000000000003
b054f0faa31a284768e7fbdacdea9de2	1	0.023769
b0aac90226ec4946feb4b16963f4db10	1	0.121564
b1334610bc3aeaafed28aca5d7d9a6b4	1	0.113581
b1c37c07b9df2eafd90920027b8c7705	1	0.038487
b211a85ea70bf98b634be1597b8b2bfe	4	0.015665000000000002
b2b4254443fb76c4effaedf858ac72b6	1	0.027047
b3dbc7048f625a971caa684d3db16cfb	3	0.028441
b450e361be79bbe16095e443c8844310	3	0.044237
b4b19ceffc3bc3c4efc34484059f51b5	1	0.188477
b5d7dde14437f88cd05689ec1e4a2b3e	1	0.038381
b71aee92c071c39d712b1b008ca73113	1	0.027007999999999997
b836e000277d35cddbc0285d7ec6c605	1	0.11386700000000001
b872669c44652447644ba222a1a7f4ae	3	0.06714099999999999
b876521a0d21f0ae2152ba966c1cb21a	1	0.151539
b89dbd9d880b5f78d0fccf6c10c864d2	1	0.015662
b8ea611fef68f73598b7e80e2e3fb575	3	0.032504000000000005
b99c474a504fd8e5e88415bb9ccf1315	5	0.074004
b9e17ebc310871c1a7085f4f0c51c5ba	1	0.28013000000000005
ba4a9c7053972be628f6d381d93e0a63	1	0.199346
bab3a30cdfaca63f7bfba24195e7a906	5	0.065278
bb32a1c77298c37917b4743baa540cab	2	0.114547
bd1d13a43d3fb82e5574ae4e2377282a	3	0.026993
bd5b529848c52da5c533e278ccaf23ac	1	0.030529
beac93d6b9b0061ca72c419f8e87a009	1	0.17949600000000002
becd9311cf0520c3a3f0833c9f20e6a7	1	0.044386
bf223233747f37b00d360e962b4007f0	5	0.023553
bfbdacc5bb9c15709a5c5a8cfdb1df6e	1	0.015588999999999999
bfca81d68edf5c91e2879193b82c7f60	1	0.030905000000000002
bff5bdd5f27eb1b9d4b623c9b6d3ab37	1	0.056796000000000006
c070bdc110057bc20332138b4b39c090	1	0.064362
c0c9f2bb189487156981a13cbcbf32e7	1	0.215486
c11eba290748ea642e679831d5c0170a	1	0.015661
c15edf605ad3098064f65ffab40fa85e	1	0.049041
c164498f80ef1de7b4c088e4a67c11a1	1	0.030741
c2fbdde25aba850486b43f6cab4aac24	1	0.103298
c329f46a904f8753632ce06a6d9019f2	1	0.070003
c3afcf3cc25cc4b19484540c99468c47	13	0.01556
c3bf75364da1ab1f8f18670b170c182a	1	0.174015
c44d18ba084f32eb9921e85b5beec88e	3	0.038534
c51aa4e31caff440022977d9ed45e87c	1	0.164641
c560ccbba0548b0c4a15ea98cb9b59d3	1	0.053773
c66a08c3578e950fcbb8d14e290fe62e	1	0.163323
c6acce44bd7c7633c3973ad248f4d948	7	0.062278
c73242873d750f3f92580fa0a8664bb9	1	0.01568
c758c8fef5fb831c28074306fddcf8b3	1	0.08818200000000001
c89fc1de38e4805092cce3f71433c483	1	0.13383599999999998
ca26020339a59d5ba404fcd7a0f07f24	1	0.064868
cb02ef54ef70bde2c34ea369aa774aa7	1	0.142453
cb046e17f12e0d35b98e1d7bd4b1c260	1	0.029611000000000002
cb1e4a141575ab145ed30321d589ea8e	3	0.06613200000000001
cb86037d6f0783c2b6da2d988bfe2b5b	4	0.05063
cbb659ff11135e0dd66a05acf60728de	3	0.026993
cbd2f698c4e85f8d4a08c8de77c73a8d	1	0.102073
cbfb8d2546c08fe62bee98a7a6954b27	4	0.054199000000000004
cc0eee89526167133955be87057a03cb	1	0.036382
cc3db039632f146a4e12f31721c39f59	1	0.061729
cc648fb904f194375c8d6cb259b2b94c	1	0.181005
cc6b1f0179cb65e3a5975375db7305b3	1	0.043082999999999996
cc93cce6a8980f71e2caad848a2a702a	6	0.051368
ccaa7565dc527cd66ed244c1c20b8d04	1	0.021913
cd9927241593ab92dadbe0382d30e2fd	1	0.12303399999999999
ce226f1d6c2f709c6b5c48cff3742e63	1	0.050209
ce45143aa55cb60d79800311ceb69eeb	1	0.036302
cf62900de9038a6ccda349b822b93d38	1	0.220638
cf785cbd5889ca1a0d040ca10152286a	1	0.108493
d0c43ea4049b44240fe20507dbea87bc	1	0.015688999999999998
d1b736fceb3a27282fd24b1bd9aec107	5	0.044003
d338518d0b3f02fd26445f8145f7d2c6	3	0.044193
d35f0e6277b318b2b4a143381bc55dde	6	0.06451599999999999
d4b7b72b77ea8556c94b4ad0e25b78a7	1	0.075035
d797ef0fc6d26be7d83d866c1c8cfb06	1	0.22085900000000003
d8425f882312f15176d2e60187d8a5eb	1	0.06978999999999999
d85ce573492b3aece09702097de6bdda	1	0.072531
d88023d1e40837336c23c84d27b01041	1	0.163323
d99d730cd96c0262e7271123af7b8326	1	0.048087
d9eb55b8d0accd3bd033d297960d50cd	1	0.005137
da08bb66db7e0a6e301f4da434280c5f	1	0.092467
da6b7cd213f45d7af884fcd0b78a5131	2	0.023451
db163f6fed95fb578700b897a7edcdf5	1	0.042425
db86dc6beb7dc66a9ab9f8b95f0da507	1	0.22085900000000003
dbd68092022cd914cc0fc5392a4bc73f	1	0.5191319999999999
dd3d86b60d656b1649a4f78f4e6325f8	2	0.031107999999999997
dd3e5077c9f62881c05387a4c9656e81	1	0.095667
dee9db67197d608c17221fb07e62e013	1	0.015531999999999999
def5ace00ea95339bcf0094c71d87b21	1	0.015641
df54c88119c45c259e4f9908372fa1c2	1	0.064291
dfe8a1325e8cb25820114a30dd850100	1	0.149881
e00c595e6d6579a9f1e101579069c120	1	0.015818000000000002
e0934d4cb672fa3f725e97c922842244	1	0.044101
e15501efbc9eec506086442657bef2f2	1	0.045515
e212112ba463babc209ae3a3012d851e	1	0.023362
e2254b4da4f53c055a1a1904fcdf2905	1	0.021681
e2420850665cdda480747ea33232897c	1	0.102161
e37113e9eeb235d091323e78b1c4ce01	1	0.14166800000000002
e37dba1608aafb21f6c51dd721e39455	1	0.072103
e3aafffdcd03b2dac092531eb7660bdd	1	0.023288999999999997
e3d71a476d11c6ebcb99d861e2875407	1	0.039859
e4a044011889dafb85a345b061c60b58	1	0.052397000000000006
e51f8f3fb02545ab4aad08c7af8fa538	1	0.063581
e59c450c264c6bbc3ffdf579abda272d	1	0.010533
e683992a8529d4817cdabe760395265a	1	0.023421
e6983213f2a9f8d2fec2178e82a46168	1	0.05708
e7821a1504435bb3d4d029b3a985ae58	1	0.230334
e8c768d494077422d58218a206cb83a7	1	0.056258
ea70a556e8f65042259fe820b9f42ccd	1	0.039977
eb15eff75e015db754d0222309ba2e0d	1	0.016205
eb47020c52b44d930418368776f48d8d	1	0.015553
eb663e2eebc981cfe0af581091863eb6	1	0.07020499999999999
eb90631c7013b10aaf9ce5960acebfe8	6	0.064501
ec70c92779fffcc7010fb95d2d34da14	1	0.020774
ed0eb7969e47f6a54339729b40f2bf91	2	0.114354
ed85c1bc4f38c7d8cbae051b0639bc6f	1	0.042455
ef459aec8014102e095ddff3d2d1efa2	1	0.215486
ef6ab9f6267f1b9868fc01d8c50f7192	6	0.057946000000000004
ef7d735ac9f6203cf6fc0ad8cb383ccb	2	0.104582
ef94e0f2a01e63e3057236d03adcb6ec	1	0.023041
efd8fbce14dd33c2a9194f9fb16bedd9	1	0.094519
f07ef90579f50491b812bb8ae89e54aa	1	0.022012
f0a9f54ba74f374b5e98b60cb75145ec	1	0.015529
f104353b25884fc21bbd932a2b84068b	1	0.047394
f11144ae058573a22f9f0c15110a0c2f	5	0.031499
f1160fb2154a822a90b92e24427f24f5	1	0.023393
f21b82a8a80c6d98afe334e5dea5540d	1	0.031282
f2490cbcfc4040a9caf3ad3541278702	1	0.015709
f2d1dc75d3e8c1ec067b74fb75303a52	3	0.026991
f2dbf8c5e3f48f423b40e9d67182c75a	1	0.032715
f3d9e056ac6f0ffad2190372d2c2903f	1	0.055393
f43878a8a1cfe908d7966ba794a6e97b	1	0.069498
f47077b6bd60e696028fec1b01a15429	1	0.023638
f4b118c2554d24a295de875777f46da5	1	0.039922000000000006
f6833d3a069b393985d742be41762057	1	0.048037
f6af05630c1ff85f70299135d9804093	1	0.027070999999999998
f7ca90a48bff9ac7402f81bff55f72bc	8	0.069773
f87ae90ad19cb605481a6f184a4d7be7	3	0.015288
f93f4c534286feec5679ec0ed0209d72	1	0.214554
f956d6cc9ab7702950941bc8c094b624	1	0.08040800000000001
f9a421e029eababe8a96e0588bc62683	1	0.015712
fa09ebc02915d4333523a0bdce6509cc	5	0.087161
fa173af53a352509e3ee52822ad8026d	1	0.268773
fa41fa139ed522fce79d97e88b81eb0d	1	0.134224
faafd493d6980a4dae34f7567db9b9ac	1	0.06929600000000001
fb2fbbde5291f12f62449c37f75ef660	1	0.047841
ff64d92b6b449b868993eb53354bfbb8	1	0.081193
