# Supplementary material for: Microbiome Analysis of Mucosal Ileoanal Pouch in Ulcerative Colitis Patients Revealed Impairment of the Pouches Immunometabolites
Source: Cells. 2021 Nov 19;10(11):3243. doi: 10.3390/cells10113243 (PMC8624401; doi:10.3390/cells10113243)
Supplement: Supplementary file 1 [file cells-10-03243-s001.zip › supplementary files/Supplementary_File_4/Picrust2_raw_output/path_abun_unstrat.tsv]

pathway	324	373DSE	381BA	396	415CP	432MF	436CG	438RNP	451FV	455CG	469CS	474	475PMM	476SS	477CB	502	506-INF	506-SANO	509	516-INF	516-SANO	524	525	526-INF	529	537	539	541	607	622	648FM	689	707	709DPG	CON15	CON16	CON17	CON18	CON19	CON20	CON21	CON3	CON4	CON459	CON617	CON618	CON629	CON630	CON631
1CMET2-PWY	2686.3431	13985.6233	18046.533	2203.1208	13962.8488	7121.3683	21291.0409	7721.0705	8676.8248	10272.6559	2990.502	279.9697	5729.7863	7530.7945	5321.6772	2327.6525	2123.1146	3857.2712	4586.2326	929.5895	3123.2801	10431.0588	8751.6315	824.7315	5133.698	6393.5137	5495.5645	10960.398	14465.0286	3262.7248	3484.6286	1110.1016	3574.7666	3002.1803	12578.8298	11840.9209	7961.7069	27749.0275	10198.7268	5680.8507	5459.6972	36687.4399	8430.5728	2529.566	5490.6424	2073.0563	3005.2426	10896.1981	5889.3478
3-HYDROXYPHENYLACETATE-DEGRADATION-PWY	72.6545	0.0	135.4758	0.0	13.9804	204.1841	6.2577	0.0	87.602	88.7643	0.0	0.0	0.0	0.0	199.8479	0.0	0.0	27.9472	101.0442	0.0	0.0	241.653	0.0	15.1047	0.0	0.0	0.0	0.0	0.0	0.0	109.6961	15.3008	23.6816	54.8825	0.0	67.8676	4.5114	5.351	73.3996	68.7566	59.2198	0.0	21.0083	0.0	122.1219	0.0	0.0	22.0792	0.0
ALL-CHORISMATE-PWY	2138.94	8823.1289	4875.294	671.9234	2094.2583	4288.9844	559.5847	1359.5709	4409.1427	8363.8064	1144.7269	59.2096	3143.7455	2953.5174	462.876	2041.7451	285.2264	753.277	4164.758	476.4702	3110.5036	7442.1492	4441.7204	426.3327	0.0	3166.2472	4458.7596	3672.3771	3574.9287	3297.5089	1590.4675	651.5869	3196.4209	1724.0397	0.0	1418.1092	42.2584	1273.9032	182.7528	573.9213	344.9715	0.0	302.9014	1588.6272	2546.2993	94.3741	83.0342	1686.3331	173.4279
ANAEROFRUCAT-PWY	2922.9999	12978.5953	13317.2346	1625.9637	14784.3043	7217.1926	16761.9526	4811.1908	9717.5464	11415.3164	2667.9517	527.4862	6101.662	7969.6921	5386.8961	2707.5995	2323.0677	2754.2432	5692.0814	1603.8004	3890.3762	11123.5967	8823.4827	1027.087	3833.8888	4863.3222	6614.3241	9322.1568	10966.2899	4030.4186	2796.4632	3044.9014	4123.351	3596.7257	12967.4253	6558.7842	6919.8906	25148.4846	9800.1702	5470.0856	4267.3763	35430.3977	7102.0646	3288.255	4456.2422	1704.9807	3029.2469	6698.3702	4970.8382
ANAGLYCOLYSIS-PWY	3287.9119	17822.9564	27846.3271	2505.9255	19035.3822	9116.3425	25446.0278	10182.9619	11398.5654	12817.5279	3818.1473	561.7637	8074.5256	9647.1225	6533.2263	2947.2464	2747.1434	4721.5071	6134.4899	1647.359	4171.8997	12934.1024	11071.8063	1201.4624	7611.8275	7422.3291	7100.1429	16336.6472	17248.0612	4085.5747	3893.2409	3911.1113	4408.6896	3913.4213	15810.5132	14112.2519	9602.3819	33528.9778	12871.0539	8203.5125	7022.2033	46174.9321	10523.5746	3479.459	6905.7424	2598.3318	3735.9887	12937.3166	7174.5013
ARG+POLYAMINE-SYN	2241.9151	11747.8857	5969.0921	609.7785	4055.8107	4096.6718	1894.0104	2088.8957	5701.1898	8958.6517	1652.6366	38.3191	3844.9825	4340.0375	768.4221	2151.7446	440.4356	1520.0846	4293.7225	442.7684	3061.8564	8429.2516	5606.3799	379.9176	725.6508	2602.6674	4872.025	4476.031	4137.4063	3414.2837	1343.4285	812.2505	3198.6231	1793.1972	2037.0215	1650.2005	785.3776	3070.8332	305.1981	952.7179	888.3422	5366.1606	1016.9666	1847.9883	2658.452	220.6143	585.2207	1762.2736	1336.2192
ARGDEG-PWY	1637.2012	6851.141	2766.2978	292.7947	1326.3572	2496.2983	127.9908	548.7272	3074.2817	6633.0437	625.2311	28.0255	2191.9352	1695.218	93.5292	1688.9886	57.4368	427.8043	2693.9774	117.7996	2174.8161	5804.1331	2539.2465	175.4486	0.0	1654.1236	3326.0719	2059.0015	1346.0746	2561.2716	615.4301	361.2762	2470.1742	851.9514	0.0	470.9374	13.8639	447.7197	34.1163	154.5561	87.3236	0.0	101.3236	910.3217	1107.7327	37.9454	24.3515	494.8132	0.0
ARGORNPROST-PWY	697.6775	1651.7837	1233.5389	286.8326	342.1006	934.0355	647.6624	403.3565	1711.1263	2330.7772	116.0001	403.053	791.9489	1019.9651	812.3149	197.5296	665.8678	183.9794	2210.0407	1130.6344	1579.9507	841.9197	1468.3601	401.5321	192.6095	243.5832	949.1146	758.9745	1250.6643	843.118	624.4489	184.4885	540.1343	1565.8983	1008.3365	798.4272	662.0115	874.4558	169.4803	709.7981	860.399	4220.6726	572.7159	697.6474	667.5199	144.8351	270.1758	958.3963	350.8912
ARGSYN-PWY	2576.1025	13540.9158	17536.204	1050.3929	17101.7491	5790.5353	12827.9555	6132.2052	8430.3019	9680.9701	2389.1539	149.1042	5507.8906	7286.8342	4526.5586	2196.2044	2222.0157	3779.942	4981.3013	1302.8812	3381.2863	10044.8895	7529.6317	853.0784	3750.8959	3988.3575	5304.1675	10832.7141	7941.9319	3517.915	2577.8186	3788.8067	3415.6868	3138.1733	12334.8016	5745.8409	5842.8895	15592.8507	7848.3907	6008.7539	5463.9421	26146.2932	7242.0732	2419.2276	3923.1073	1811.5116	3113.3649	5305.4297	4733.5714
ARGSYNBSUB-PWY	2626.416	13860.4458	17981.8594	1055.1227	17664.3648	5566.8218	11414.9579	6312.7279	8695.1815	9822.4952	2402.6467	116.2844	5653.3469	7213.5103	4691.133	2230.9103	2212.7911	3878.3612	5000.8376	1312.4275	3415.4124	10252.2421	7386.7138	868.6259	3720.0177	3155.5141	5384.3929	11070.9208	6303.4486	3561.6584	2397.8478	3882.1195	3428.677	3228.9013	12066.4465	5979.0171	5265.3322	13115.317	7614.4779	6146.4944	5597.6583	25912.0436	7394.7969	2442.9122	3221.3548	1811.4784	3087.3189	5482.5676	4382.0819
ARO-PWY	3062.8535	15119.1068	21832.5943	2199.7641	19372.8006	7853.0403	19753.9042	9413.4482	9799.3385	11599.6547	3219.5989	801.7272	6379.7157	8783.7445	5658.4338	2495.8185	2523.462	4507.1726	5383.5531	1331.4021	3644.4393	11778.8633	9788.0415	966.5926	6480.1024	6259.1381	6511.8893	12821.8087	13707.9038	3690.0473	3976.2317	4082.7368	4007.2958	3444.6354	14497.9833	12700.7001	8123.5227	27229.6946	10968.117	6857.3373	6729.712	41615.4874	9790.6158	3035.4536	5600.8725	2409.7156	3652.4454	11740.6329	6429.7817
ASPASN-PWY	2378.0931	15866.4013	20988.593	3186.3196	10319.793	8571.8924	22766.8154	6873.6151	9347.8861	10546.8594	3172.2946	853.7019	6425.0112	6938.9198	4066.8385	2243.8322	2263.2737	2488.2905	4362.9161	493.6065	2885.5287	11570.0983	9210.3983	723.5452	6006.3415	7904.9196	5642.9248	12531.0156	17253.6377	3438.4728	3219.1242	1006.328	3711.3902	2017.7379	17849.1363	11492.7736	8607.8348	33334.5183	11032.9387	4234.0515	4814.1957	36673.4568	8261.3373	2198.243	6576.2961	2057.5352	3939.2595	10640.5816	6358.2527
AST-PWY	1419.33	5688.68	2170.33	204.32	1055.01	1976.33	85.49	411.0	2204.67	5789.99	482.34	18.0	1821.0	1319.0	32.67	1563.34	20.33	323.67	2767.9549	78.7774	2075.7625	4929.16	2292.67	180.3082	0.0	1470.68	2988.68	1738.33	1091.99	2520.4093	469.67	304.83	2234.51	650.67	0.0	268.66	6.0	282.17	15.0	78.34	31.67	0.0	48.0	702.99	1100.16	23.66	13.0	319.17	37.0
BIOTIN-BIOSYNTHESIS-PWY	2509.3185	10618.2512	5573.1256	837.2125	2736.8839	6551.4849	19880.3696	1443.4589	6136.497	11385.0991	1665.5768	42.7687	3951.4859	5088.5474	3677.4564	2379.394	946.4792	898.9797	5098.8549	316.2028	3586.0465	9460.7152	7916.0238	438.0375	970.2546	9045.5529	5410.1483	4777.9231	18699.3552	3864.5667	4226.0826	655.1068	4179.7915	2281.7444	6764.9459	2337.6894	7840.3358	5445.5069	8700.9541	1734.6772	1490.7664	21190.0305	3992.5957	1718.7033	6060.2371	899.215	1575.2963	2415.5604	5086.528
BRANCHED-CHAIN-AA-SYN-PWY	3078.4037	12627.486	24328.4162	2615.0561	19511.2867	8578.2966	22830.0613	9856.9755	10933.8036	11979.8858	3268.8709	79.927	6954.8627	8909.6367	6490.5506	2615.2303	2671.1572	4572.4468	5520.811	1472.8132	3826.8643	12005.6995	10203.0749	1109.7795	5156.9659	6723.8573	6539.755	14637.4669	15211.7062	3751.8047	4254.442	4271.685	3992.8488	3818.0169	15760.2996	14613.6673	9036.3664	32251.1852	11726.9089	7165.219	7027.1084	45982.1421	10003.3833	3251.3543	6219.1452	2442.6902	3792.2552	13377.769	6793.7488
CALVIN-PWY	3671.8511	18758.3862	18486.773	2571.4421	14103.0256	9245.8001	28942.7067	10633.6089	11321.9633	13887.4504	4463.7042	995.6097	7062.4936	10202.497	6414.8263	3807.1825	2743.3106	3875.7062	6380.1286	1501.4058	4485.6051	14234.1558	12168.0309	941.3601	6687.1534	7829.2091	7886.8675	11784.1989	17460.4657	4501.4365	4399.3898	2829.2445	4843.3562	3945.1085	16173.4075	14484.0767	9434.1446	33211.5991	13013.3351	7760.2006	7352.6538	45983.9192	10651.3575	3412.7017	7004.4134	2751.5302	3953.6794	13447.0184	7102.602
CATECHOL-ORTHO-CLEAVAGE-PWY	0.0	0.0	0.0	0.0	0.0	0.0	0.0	0.0	28.0095	24.7548	0.0	0.0	0.0	0.0	40.7458	0.0	0.0	0.0	0.0	0.0	0.0	0.0	0.0	0.0	0.0	0.0	0.0	0.0	0.0	0.0	0.0	0.0	0.0	14.6383	0.0	0.0	2.67	1.0	24.2412	22.7174	0.0	0.0	0.0	0.0	0.0	0.0	0.0	9.0	0.0
CENTFERM-PWY	229.9351	3195.2821	9304.2685	189.7445	793.982	1918.0948	599.0204	1752.6801	2683.9193	1182.4224	1071.2441	94.073	2594.566	2055.364	1676.1622	67.5046	206.8174	708.9641	957.3858	156.0429	168.4374	1126.7308	2182.5547	444.0489	591.0542	228.7955	786.3227	6145.7588	2637.3261	0.0	273.297	57.616	169.0189	550.2738	976.7597	2089.4696	390.5608	5276.357	2114.4897	1079.8272	783.0843	556.8162	553.5235	671.9428	876.5712	158.8819	221.8368	2060.8979	246.908
COA-PWY	2446.4513	13099.82	18629.7807	2280.6188	16736.6884	7009.8512	19404.7455	8201.8783	8630.9246	9629.4344	2907.0715	841.33	5440.495	7438.8924	5052.6383	2086.72	2160.0253	3671.5003	4570.7579	1383.3266	3209.7769	10196.7894	8447.8179	826.79	5718.2641	5835.84	5520.2751	10818.99	13719.3687	3113.1535	3571.9635	3750.43	3365.831	3094.1646	13348.6708	12397.551	7702.0047	27914.1583	9976.0639	5877.7327	5585.6292	37776.9819	8325.3504	2668.8454	5256.2557	2036.11	3147.8921	11306.3682	5804.6223
COBALSYN-PWY	2095.6298	13090.2641	16088.3024	2001.1747	6030.1726	3720.0148	17776.4622	7556.8085	8153.9943	9194.3765	2517.3696	443.0056	4916.1825	6314.6029	4393.5587	2139.188	1734.1441	3376.1446	3749.0754	373.4495	2482.6069	8923.4994	8130.4299	692.0656	3135.259	5571.5883	4515.5743	9924.3565	12125.3585	2768.9659	1207.1125	386.0168	2900.024	2186.9413	9172.915	11318.8287	7370.6059	28206.6417	9030.4891	3790.0256	5236.2884	31589.4475	8068.3662	1655.2309	3269.502	1936.1239	2331.3665	10217.4674	5615.7944
CODH-PWY	0.0	108.6969	17.99	253.0181	0.0	0.0	918.0819	0.0	184.5038	105.7005	403.6573	678.2641	0.0	803.1726	0.0	0.0	252.2048	0.0	108.5778	444.9308	60.7478	152.1934	0.0	45.1754	0.0	168.6843	118.602	225.1802	54.5595	171.4288	0.0	56.8472	86.1349	78.3282	2176.143	17.3069	189.5992	19.9927	0.0	258.8972	215.5701	1746.1671	142.7257	98.5432	0.0	0.0	526.0703	0.0	360.4895
COLANSYN-PWY	1433.8202	4083.4904	2128.251	1594.0713	2616.464	6611.2961	4621.4495	3567.4937	3789.8662	6438.9279	1677.8536	39.9127	2153.9734	3532.9703	3368.5817	929.7158	1150.4216	789.8	2870.8771	262.9255	1831.0473	3492.5893	5266.0121	287.041	1477.8636	5612.0356	2111.7338	2774.0711	10526.3826	1909.6711	639.989	162.5626	2355.8148	1475.8681	6711.2695	6391.7177	3244.1547	12718.4626	3991.9708	2048.8587	1817.9914	18869.1784	3506.4761	716.8512	4517.2048	798.8577	1472.6867	5791.4042	3073.4235
COMPLETE-ARO-PWY	3200.6275	15946.2125	23437.8466	2339.7775	20385.9738	8269.272	20881.1043	9820.2964	10281.5622	12138.3636	3368.9065	803.7657	6741.4506	9142.3871	5906.273	2625.7746	2623.5911	4714.8841	5655.1651	1398.0958	3834.9466	12417.838	10175.0215	1025.3569	6881.2731	6644.932	6798.2361	13737.0689	14539.7364	3881.7875	4173.2574	4316.3929	4216.3978	3587.804	15088.2329	13468.5563	8586.1819	28850.484	11542.8501	7240.7134	6961.2787	43665.8692	10178.5169	3181.0022	5921.9245	2508.13	3768.1281	12435.3971	6748.1758
CRNFORCAT-PWY	0.0	0.0	0.0	0.0	26.255	214.1169	0.0	0.0	110.3121	119.5415	0.0	0.0	0.0	0.0	289.7019	0.0	0.0	0.0	6.4468	14.3086	17.6009	0.0	0.0	0.0	0.0	0.0	0.0	0.0	0.0	12.3285	169.9015	0.0	0.0	92.5274	0.0	108.9601	0.0	0.0	88.2705	84.7604	109.7463	0.0	33.4643	0.0	0.0	0.0	0.0	0.0	0.0
DAPLYSINESYN-PWY	2869.014	14738.2184	19829.7074	1245.0596	12445.3402	6257.154	15705.7376	7842.8213	8301.8602	10551.453	2982.557	201.5295	6132.1294	7774.3193	5155.3938	2587.027	2430.8673	3666.8852	4889.6066	886.2948	3287.4121	9821.3364	8471.2167	865.3269	5813.5876	3475.0905	5636.6677	11451.656	7895.1566	3493.462	3728.7942	1302.4298	3575.745	3213.8664	12119.905	8573.6661	6046.9878	17312.194	9295.3141	6228.1624	6275.5222	31977.99	8603.4151	2667.4059	3746.2112	2069.906	3213.5653	8034.2177	4892.7965
DENITRIFICATION-PWY	41.4515	0.0	0.0	0.0	16.8287	154.2315	0.0	0.0	82.704	83.029	0.0	0.0	0.0	0.0	208.8591	0.0	48.4068	0.0	0.0	61.0185	87.359	0.0	0.0	0.0	0.0	0.0	0.0	0.0	0.0	43.399	167.9998	0.0	0.0	59.2778	0.0	87.1653	0.0	0.0	56.2872	61.7196	78.1015	0.0	24.0951	87.48	18.6389	0.0	0.0	49.8403	0.0
DENOVOPURINE2-PWY	2674.3473	12804.4598	11019.127	2455.5801	7005.191	7822.5753	20400.8033	6126.0658	8205.0384	10596.2503	2940.8182	443.1882	5066.9917	6953.4538	4998.259	2298.9792	1934.6846	2347.8837	4992.786	1433.5048	3506.4194	10159.4879	8150.2332	838.6891	2830.4462	6985.8623	5896.2516	7571.5147	16005.8581	3439.7688	3890.894	2061.2883	3785.106	3273.8002	12415.8185	12241.0869	7908.5707	30929.3058	9481.9747	3479.2704	3416.6822	35955.9366	5923.8309	2773.7871	5886.118	1380.8667	2688.7597	11227.377	5517.1273
DTDPRHAMSYN-PWY	2767.1201	13941.1517	18542.7865	2278.7191	17450.8908	12675.7429	23378.7296	9061.1559	7256.3757	11693.4193	3480.4136	160.4314	5815.7291	8067.1456	5801.8842	2598.9925	2432.5852	3679.2849	4320.7946	494.0244	3048.3952	9098.0871	10863.6497	682.6247	6551.2608	7538.288	5184.0189	11214.4519	15676.103	3409.8175	1413.6902	3651.834	3832.6031	2588.9289	14941.4544	12018.9346	8102.1388	75831.8544	12373.7258	5933.3959	5699.8713	40750.0178	8545.8887	2209.8454	6381.0239	2277.2318	3518.4054	11389.6724	6199.1689
ECASYN-PWY	1695.2256	6774.1961	2917.0032	303.4194	1578.3928	3063.4725	169.905	620.0578	2862.99	6645.1737	635.8538	31.2313	2222.5245	1783.2534	61.676	1752.8172	39.5934	456.7046	3212.4394	110.1989	2423.7504	5829.1147	2975.4238	226.7808	0.0	1885.5132	3538.1208	2288.7195	1604.83	2843.6203	653.4453	423.8419	2582.3436	900.4515	0.0	457.5731	13.3533	576.5129	33.4633	142.7928	61.8362	0.0	100.5182	934.7351	1415.368	47.9411	29.5356	548.2963	65.8588
ENTBACSYN-PWY	1981.6038	10128.3262	7186.8691	524.7782	3962.2587	3196.3726	419.6657	1370.2174	5049.6392	7008.8426	1125.6248	86.9739	3755.9028	2903.7314	816.4895	1971.4651	99.1415	1140.6737	3961.8395	320.0161	2837.2518	8109.0449	3841.9412	465.1268	0.0	1667.2758	4670.4223	5048.7833	2588.966	3041.5008	1152.4357	1119.2299	2711.9106	1665.5977	0.0	1129.8064	31.5768	1208.4718	259.6056	647.8275	489.7717	0.0	301.3468	1650.2909	1745.7723	110.0967	65.9533	1117.016	181.9229
FAO-PWY	3073.1882	11481.36	5952.1619	521.0005	2424.7839	5148.1184	260.174	1141.6962	5709.81	12491.5687	1257.6585	47.6031	4022.8362	3422.6211	1638.3036	3126.68	134.373	805.9265	5670.9471	499.896	4294.7842	9876.32	5349.8001	471.5488	0.0	3437.3561	5977.36	4482.8967	2906.826	5153.8646	1708.3282	645.0794	4631.1437	2369.7892	354.1112	1260.4928	171.7951	1788.1795	643.9043	803.613	501.6967	233.647	259.1853	1853.13	2662.5892	75.5383	57.1579	1249.4439	111.7472
FASYN-ELONG-PWY	3118.0396	14541.5254	9961.9661	2701.8077	5205.3709	8621.7738	29130.1394	6170.2233	8573.5784	13714.739	2928.2886	240.662	5603.6349	7800.5492	5376.0499	2865.3058	1928.9738	1641.9604	6353.2978	1344.6601	4434.5167	12521.1422	9970.8996	748.1295	1561.7392	10649.9625	6966.7653	7488.5324	23478.7011	4740.0739	5681.0262	1516.7341	5007.4463	3344.1899	14485.205	13453.2719	9769.5414	31863.1582	10895.0958	3518.764	2999.5444	35885.3605	6215.0011	2777.21	6925.4263	1292.5131	3111.9043	12261.7171	6693.37
FASYN-INITIAL-PWY	2694.8148	12299.3082	7449.1755	835.861	3481.6944	5107.8063	21172.5984	2201.2162	6928.4766	11663.4952	2111.0493	43.3826	4650.4124	6293.1017	4384.6188	2578.471	940.7106	1163.6084	5699.8858	243.5935	4084.3786	11356.3675	8094.4082	561.5191	1006.8361	7372.4542	6339.0154	5829.9999	16217.5787	4223.7024	5153.1654	894.6592	4298.5632	2619.604	4342.2427	2981.0112	7231.5189	2247.5141	8260.3539	2137.9778	1330.5513	24440.1861	4570.818	2093.6425	4852.0992	854.1486	1220.1144	2894.247	5035.5767
FERMENTATION-PWY	3179.8514	12998.3251	15647.7264	1510.8553	16455.2235	7183.1318	13204.1861	4832.9076	8150.2148	12881.6764	2690.9786	201.5289	6057.0636	6534.1663	4340.9816	2756.2398	1840.0026	2025.1612	6229.7452	1231.0757	4374.4912	10932.2847	9267.2292	952.5839	2941.1591	4126.187	6414.0556	11084.5887	8837.2148	4531.6089	3714.5194	3828.0387	4579.6027	3322.7729	10006.492	6636.4585	5836.7306	32317.8913	8630.3122	4070.1705	3207.6464	30111.4775	6676.1807	2495.5041	4649.2582	1590.9872	2508.3439	6862.246	4931.8484
FOLSYN-PWY	2856.4299	12455.1878	18849.32	2395.1461	16863.1487	7657.6611	19276.1766	6997.6435	7975.184	11159.0408	2519.8777	613.9963	5482.1675	6936.5896	4705.9072	2305.716	1967.6973	2611.5943	5289.4812	1422.8686	3712.8993	9846.4291	8505.7891	917.5633	4454.9237	6684.6483	6024.5505	11107.842	14719.3335	3751.1491	3912.2719	4139.079	3973.2739	3207.5812	12319.763	12316.9922	7676.0698	28775.4848	9234.6809	5428.2483	4771.2119	35377.2721	7239.2007	2760.5859	5679.4779	1791.3559	2817.4049	11188.2469	5418.7076
FUC-RHAMCAT-PWY	1880.4351	8084.7866	3432.2366	326.2339	2531.0086	4618.7781	10804.4268	1682.6534	3723.8886	8172.7206	1419.2963	28.0219	2949.5708	3179.7849	1506.4347	2132.3732	790.3801	998.5496	3157.3654	114.054	2227.9937	5333.0889	4505.4101	253.4817	1183.604	3192.2002	3476.9178	3200.962	4497.9766	2642.9026	616.9908	322.4715	2786.0872	1038.6384	2524.8408	1334.8035	1750.8616	4307.3181	3161.9054	1295.0515	1908.9662	10723.1236	2356.7655	1034.2301	2469.5078	605.991	758.5862	1584.1133	1490.9282
FUCCAT-PWY	1937.4383	10615.889	2424.3845	271.5008	2564.534	3314.2172	7497.4334	1802.6355	3078.186	7498.331	1548.2333	21.0612	2581.1577	2664.3425	1043.8524	2386.5969	757.7187	865.6633	3123.4918	77.2215	2238.097	5236.3449	3678.4536	176.7273	920.4473	1967.0428	3401.3791	2352.1114	2488.4971	2706.4825	612.4746	320.6591	2562.6376	916.7963	1452.4259	1548.7927	935.0188	3727.6605	1939.3452	1183.0981	2044.3855	7039.8222	1654.5366	884.34	1643.8212	547.3275	560.1266	1776.3633	850.6717
GALACT-GLUCUROCAT-PWY	2047.5721	12733.4505	2996.5811	547.1666	4539.4062	5574.3087	12985.8068	2943.9759	4201.91	8201.8239	2366.0425	32.6354	3227.3972	4281.4545	2107.0846	2471.2916	1251.9718	2635.5774	3475.2425	276.9092	2572.1414	5556.9166	6236.979	269.6715	1167.5624	4373.4715	3614.3136	2998.2233	6716.567	3019.1078	731.1735	356.5117	3080.8208	1323.0554	4498.4747	2156.5814	2732.6303	4699.8711	4132.2062	1593.4798	2053.5504	14450.5733	3427.6448	1144.3073	3972.6039	924.4183	1372.862	2540.5638	2059.3815
GALACTARDEG-PWY	1593.6023	5664.9467	2467.1987	199.9446	1161.4389	1945.4343	3131.1542	712.1372	1957.6408	6174.7733	1062.5956	0.0	1645.7235	1333.8673	42.8361	2198.2529	0.0	495.2074	3508.4204	73.9261	2490.737	5267.6281	3171.2029	235.342	47.721	1586.0261	3373.8399	2320.6338	1355.1201	3029.958	463.666	257.6027	2460.9556	830.1247	0.0	311.0649	4.3648	566.3754	274.6247	206.248	0.0	100.961	0.0	820.6623	1710.5683	0.0	0.0	441.6675	65.1126
GALACTUROCAT-PWY	1923.7821	12248.7355	3027.528	538.2794	4502.7249	6362.2919	19528.9052	3097.7983	4334.2185	8092.915	2701.6058	31.0878	3171.3113	4878.5182	2739.4838	2274.6112	1450.8241	2782.8824	3262.8049	274.2994	2371.5416	5166.5886	6799.9758	267.5097	1651.0343	6496.3838	3454.0577	2932.9534	13359.2372	2791.6667	714.6917	341.6785	2974.0975	1323.0939	7516.0012	2267.4352	5332.2897	5688.9612	7131.4925	1768.5012	2295.1033	20544.0339	4355.4526	1200.1234	5095.0716	1137.3106	1667.6778	2643.3986	3793.6113
GALLATE-DEGRADATION-I-PWY	0.0	0.0	0.0	0.0	0.0	0.0	0.0	0.0	28.0095	24.7548	0.0	0.0	0.0	0.0	40.7458	0.0	0.0	0.0	0.0	0.0	0.0	0.0	0.0	0.0	0.0	0.0	0.0	0.0	0.0	0.0	0.0	0.0	0.0	14.6383	0.0	0.0	2.67	1.0	24.2412	22.7174	0.0	0.0	0.0	0.0	0.0	0.0	0.0	9.0	0.0
GALLATE-DEGRADATION-II-PWY	0.0	0.0	0.0	0.0	0.0	0.0	0.0	0.0	28.0095	24.7548	0.0	0.0	0.0	0.0	40.7458	0.0	0.0	0.0	0.0	0.0	0.0	0.0	0.0	0.0	0.0	0.0	0.0	0.0	0.0	0.0	0.0	0.0	0.0	14.6383	0.0	0.0	2.67	1.0	24.2412	22.7174	0.0	0.0	0.0	0.0	0.0	0.0	0.0	9.0	0.0
GLCMANNANAUT-PWY	2244.992	9322.9856	17365.1004	409.6747	4162.3684	4514.1709	12227.0672	4182.5655	5594.508	8374.6421	1951.23	524.5594	4452.6835	5250.3569	2603.1282	2329.3038	1358.4158	1340.3905	3840.276	321.0426	2619.1888	7672.8747	6357.2473	627.5711	3942.7203	2947.5455	4305.585	10164.0499	6085.9662	2896.1696	2882.2119	582.7608	3069.2555	1679.4638	5733.0176	3302.9628	2888.3114	8695.6918	5946.4532	3195.3673	3544.5904	17807.6465	4572.0538	1634.4748	2685.4638	1196.9186	1918.871	3748.9671	2246.7468
GLUCARDEG-PWY	1667.1676	6324.8472	2769.1374	227.2859	1228.3552	2288.2079	4726.276	833.2774	2712.84	6667.5451	1225.6814	18.0	2123.0265	1676.7453	54.8147	2241.1046	76.6747	536.606	3064.6555	69.55	2232.2892	5651.2706	2802.8756	198.0	102.9044	1568.0479	3323.2878	2186.9791	1248.7542	2706.4825	507.2789	321.2782	2417.2667	765.1893	123.1685	415.3386	11.7671	748.7288	633.8222	257.9943	61.785	325.6513	85.3288	834.625	1474.349	41.1905	17.2522	473.2387	68.1154
GLUCARGALACTSUPER-PWY	1593.6023	5664.9467	2467.1987	199.9446	1161.4389	1945.4343	3131.1542	712.1372	1957.6408	6174.7733	1062.5956	0.0	1645.7235	1333.8673	42.8361	2198.2529	0.0	495.2074	3508.4204	73.9261	2490.737	5267.6281	3171.2029	235.342	47.721	1586.0261	3373.8399	2320.6338	1355.1201	3029.958	463.666	257.6027	2460.9556	830.1247	0.0	311.0649	4.3648	566.3754	274.6247	206.248	0.0	100.961	0.0	820.6623	1710.5683	0.0	0.0	441.6675	65.1126
GLUCONEO-PWY	3180.551	15161.5647	12740.3444	2481.9174	18710.164	8289.373	23628.898	8429.4603	9866.1765	12216.8025	3335.6743	855.3954	6197.7211	8372.5902	5845.5633	2826.0389	2378.6259	3071.95	5765.6275	1540.7601	4071.9743	12014.0745	9765.1817	860.3349	4255.0466	8026.9382	6703.7912	9267.4048	16978.2187	4044.4282	3821.8944	4235.0433	4351.723	3658.4396	13880.3049	12499.9703	8501.9111	30824.3085	10999.6138	6085.8293	5327.5826	38527.066	8815.16	2950.5192	6444.1465	2169.4939	3260.1067	11463.8019	6204.7801
GLUCOSE1PMETAB-PWY	2036.6371	8982.8749	4475.1067	543.5027	1997.4523	3395.1776	182.2756	930.1344	3720.4675	7535.0153	923.6465	78.0706	3095.0918	2674.5672	878.2052	2011.9714	222.287	683.9869	3643.5457	397.5522	2569.439	7288.4405	3890.6016	395.8702	227.3214	2368.6757	4100.7871	3282.2908	2450.4174	2825.3122	2292.7926	600.5331	2751.8689	1537.0929	453.5828	1249.1047	322.4719	842.881	137.8535	534.5747	445.1225	172.3163	206.5815	1325.7132	2047.337	46.9485	321.4909	1425.4927	204.1008
GLUCUROCAT-PWY	2200.7784	13789.4078	3513.4747	593.184	5353.5114	5391.9533	11755.2937	3497.0673	4501.6721	8889.6379	2421.018	54.9916	3425.8989	4433.4734	2072.9545	2564.4288	1349.3676	2906.2436	3797.647	447.7979	2822.1348	5908.723	6500.0412	377.3572	1221.3511	3910.3881	3954.126	3329.1589	5569.756	3248.9916	879.6095	387.4228	3269.1195	1603.6535	4002.4299	2599.5554	2351.6886	5649.1705	3659.3509	1784.3914	2383.2094	13559.9573	3484.9542	1314.3778	3691.0694	935.8299	1397.3801	3021.6014	1831.5867
GLUTORN-PWY	2434.1702	12667.2445	16236.7241	824.4041	17032.9043	6009.0808	15725.2272	5648.5618	8158.8868	8964.859	2039.8542	42.0	5288.0293	6116.992	4578.7465	2009.4855	1902.5248	3775.9913	4250.5877	1037.121	2931.3116	8953.2209	6487.1264	788.9151	3017.5217	5731.7789	4698.2768	10101.2219	11502.0802	3041.4638	1348.4913	3563.4612	3086.0075	2756.0116	10649.8196	5219.5276	5778.7763	22274.2618	7262.9375	5732.8831	5120.5664	23758.7176	6743.6339	2129.8295	4649.4204	1643.6105	2647.5508	4784.1658	3870.6394
GLYCOCAT-PWY	3386.7578	17433.5598	23290.716	2042.6883	14959.3328	8687.7153	25943.5209	10763.5829	11117.8576	12606.4493	3739.9225	265.578	7029.3811	10516.1757	6916.4007	2937.8842	3046.0574	4870.454	5220.7581	832.7452	3546.067	12816.4799	11537.2657	918.4045	6307.767	6766.6772	6860.3446	14011.1191	15792.0746	3758.7103	3001.4723	1512.7561	4185.7617	3372.7099	16759.6699	11291.0336	9734.3634	34015.5391	13336.9856	7348.6283	8131.3216	49329.8907	12078.8817	2928.5435	6406.1035	3129.8258	4273.3172	10986.484	7487.426
GLYCOGENSYNTH-PWY	2841.1629	14731.1097	24565.3085	1424.4094	10081.7795	7031.8966	20900.2273	10585.465	9679.9326	10210.7292	3199.4334	738.8563	6624.6768	9320.8757	6313.2912	2243.7523	2729.2717	4606.3304	4327.5422	896.5761	2814.4329	10631.5962	9909.4937	925.6357	7649.7329	2961.4342	5505.2473	14386.9939	9741.0907	2975.7168	2979.0004	653.9526	3268.522	3035.2757	14635.5758	13183.6853	8575.2474	28866.9464	12022.0142	8054.579	7258.2486	43460.9171	10829.2677	2765.5621	4397.3044	2726.217	3760.9817	12298.2757	6792.8836
GLYCOL-GLYOXDEG-PWY	1907.0499	6923.6832	2683.9643	342.2386	1592.4037	2919.0484	336.9432	642.7316	3528.5555	8336.5578	679.3007	21.6986	2590.0681	2607.3939	494.3874	1937.8113	156.5136	494.0433	3547.1165	113.4364	2578.7097	5709.6603	3806.5833	225.6053	0.0	3842.7808	3710.9294	2370.7146	3713.2272	2900.5256	640.7042	402.4182	3098.8857	1220.5504	57.0607	572.2018	29.2313	731.4776	170.9824	393.1141	229.3007	0.0	208.9413	1044.7887	2145.6873	84.849	46.8699	725.5885	143.628
GLYCOLYSIS	3426.8863	15777.3162	16412.1532	2141.5501	16465.2805	8824.4037	23150.9454	5781.8684	10469.5606	13465.9318	3159.7732	878.4405	6867.2932	8797.2121	6104.2238	2890.5483	2503.2697	3318.5556	6289.6892	1626.4822	4294.8504	12482.4507	9917.732	1104.9993	4536.6158	7767.257	7358.4666	10987.4112	17574.8392	4262.7752	4189.0052	3302.56	4710.8504	3974.5733	14677.0737	8338.7966	8589.6736	32482.9917	11239.8014	6055.2772	4931.8342	40148.036	8089.5318	3460.952	6695.1449	1944.6213	3353.2208	8376.8781	5961.4131
GLYCOLYSIS-E-D	2637.4605	11301.6173	6600.587	1003.564	3796.1618	5761.0726	3175.08	1778.7079	6070.2711	10387.2691	1945.0756	361.9123	4164.5528	5098.2743	1712.8443	2566.9619	1366.0054	1538.9209	4818.562	858.5842	3504.7692	8836.3167	6290.9572	623.1714	1007.219	4665.2308	5503.2888	4899.7673	6026.982	3699.3221	2163.0753	905.1493	3790.4222	2626.444	5231.7021	2339.5348	1306.4908	3656.3124	1043.3197	1709.25	1495.2322	8453.6864	979.3008	2256.5831	3645.0726	141.8869	1232.9241	2177.0727	1389.2699
GLYCOLYSIS-TCA-GLYOX-BYPASS	2889.3339	11852.1093	6367.8714	1097.0654	4093.4313	5820.3546	564.6584	1815.142	6220.6658	11095.4943	1632.2498	89.6736	4188.4678	4231.0578	1300.0829	2638.7245	557.8323	1172.1848	5493.6114	963.5335	4040.1071	9485.9082	6212.0053	680.7631	0.0	4431.4278	5717.8291	5070.2799	4712.566	4156.4721	1946.822	1257.9763	4140.569	2741.4642	246.8367	2216.041	123.6131	2295.0361	387.6732	1224.0366	846.9849	0.0	528.7029	2263.2325	3375.8482	114.9425	189.7624	2255.7394	431.4018
GLYOXYLATE-BYPASS	2325.6899	8315.9946	3395.6956	596.0801	3698.8596	5290.018	339.232	1388.9017	5036.7454	9826.1663	1297.5671	48.8114	2927.4181	3435.9248	533.8463	1984.5975	169.2971	740.0164	4206.8403	514.065	3287.2852	7181.8654	5705.1779	402.0531	0.0	4179.6802	4267.5445	2996.4848	3941.2901	3420.0217	1330.5107	1096.8305	3623.2597	1851.0389	57.8616	1081.1214	29.2863	1112.4717	173.1	447.5792	302.2566	0.0	215.5506	1578.4423	3259.6003	91.1787	51.4571	1232.5275	145.9325
GOLPDLCAT-PWY	102.3199	278.1951	402.5761	49.8619	21.146	181.3844	0.0	38.5514	491.5322	76.1638	11.0749	0.0	18.2875	69.6431	57.4049	32.1674	67.3642	64.4943	0.0	0.0	0.0	59.5556	22.8941	0.0	57.3956	31.8475	170.6558	197.3623	381.0738	0.0	39.6777	0.0	67.8302	107.8115	0.0	28.6681	47.6835	191.5046	131.1877	149.4632	0.0	741.8445	0.0	73.8028	40.0005	0.0	0.0	0.0	0.0
HCAMHPDEG-PWY	53.4545	0.0	127.6364	0.0	0.0	71.0055	4.9091	0.0	0.0	0.0	0.0	0.0	0.0	0.0	0.0	0.0	0.0	22.9091	94.9091	0.0	0.0	227.4545	0.0	14.1818	0.0	0.0	0.0	0.0	0.0	0.0	0.0	12.5455	19.0909	0.0	0.0	9.8609	0.0	3.3042	0.0	0.0	0.0	0.0	0.0	0.0	102.0	0.0	0.0	10.2271	0.0
HEME-BIOSYNTHESIS-II	1682.6575	6872.4223	2620.5271	366.8942	1435.6859	2645.1143	159.6496	530.9538	2813.4265	6437.9089	673.1345	65.0117	2062.5657	1844.0386	1346.6608	1711.0422	473.1847	446.5461	3296.8763	1160.8902	2545.8647	5393.7086	2764.4239	372.5965	86.5437	1867.3256	3386.8961	2011.8253	1630.0563	2806.5565	1122.6016	448.4089	2518.2731	1772.4525	862.3227	974.0193	555.6632	1758.1663	474.0193	772.9472	610.9272	1835.8582	246.0808	1094.5447	1404.083	31.75	137.8802	821.8521	71.2614
HEMESYN2-PWY	2322.0472	9375.5512	4054.8215	704.4604	2234.5996	3911.504	1215.5443	779.7067	4300.6102	8274.8854	1210.2782	87.9171	2721.085	3405.0485	2095.8481	2206.1213	797.9813	811.8915	4547.142	1320.5939	3559.4172	7316.2526	3864.09	545.9212	133.4689	2666.8479	4681.9235	2898.2983	3284.6231	3686.166	3761.4073	858.2095	3333.5736	2702.5045	3257.9337	2052.5814	784.6568	1791.3198	567.5889	1303.5659	1030.5641	7388.469	475.0229	2045.0163	2017.1406	107.3758	902.4296	1920.9922	534.5473
HEXITOLDEGSUPER-PWY	1795.7407	8725.7119	6716.1673	599.7277	5147.6634	3255.4244	682.0213	1979.5825	4394.9407	6707.3753	875.2976	211.7045	3920.793	3770.7476	1022.3365	1665.3434	744.4229	1351.9661	4467.3922	667.2711	2849.9666	6831.1583	4209.3746	624.2692	724.9254	1953.5273	4300.5275	5039.5774	4107.0489	3184.1606	1100.836	1499.5946	2776.0096	1894.2031	1518.0244	1727.2181	922.4717	2406.9986	2157.4612	3936.0185	987.9989	5456.0333	962.6265	1873.4301	2453.0619	176.9003	152.8099	1595.9296	836.2826
HISDEG-PWY	262.1184	1176.2719	524.7462	1643.0998	114.969	3222.1697	13876.3239	2285.7108	1671.2378	1799.8141	1074.5026	36.0	573.2655	1155.2156	2416.0985	0.0	777.0652	102.5783	514.1473	542.5148	441.0097	278.6409	2277.0788	153.25	703.5179	4695.1093	339.2404	546.5166	11006.9132	394.0459	460.3223	110.636	619.7713	1043.2578	5537.7964	7189.458	3636.9653	18561.8146	5325.0936	991.0943	618.2189	18192.654	2284.9839	471.7656	3398.7696	526.1098	900.6786	6433.6309	1977.6774
HISTSYN-PWY	2423.0071	10423.5664	17685.8353	866.6283	17727.0321	7432.8802	18648.7051	6316.6168	8621.5301	9741.1617	2080.732	53.2255	5373.9213	7201.1817	5204.0894	2085.0725	1988.2154	3839.7807	4358.6427	981.3466	2975.7167	9204.1164	8319.4691	849.7337	3428.6339	5841.7246	4904.8325	10878.0602	12541.3479	3042.1418	1358.727	3836.8453	3318.2447	2790.0879	13539.7983	5597.862	7880.5301	29738.5761	9744.642	6163.3406	5633.5917	31147.8903	8385.0467	2354.1626	5435.8864	2093.5356	3140.5031	5248.6388	5932.477
HOMOSER-METSYN-PWY	2260.8135	10220.562	9050.8891	587.7749	13871.8132	4576.1274	1968.5429	3001.4137	5572.4442	8813.1269	1984.047	134.2562	4160.2207	5195.6335	3343.2015	1909.1272	928.3004	3634.0364	3737.2867	794.4687	2740.4725	8228.6478	5034.7677	563.6362	772.1223	3105.2187	4740.3197	4482.5951	7011.582	2912.3894	3738.3185	3591.755	3012.5797	2520.8059	3361.8711	3606.7403	2795.4234	8371.2538	3283.7811	5165.9525	2140.7729	14626.9954	3485.7835	2175.9021	3065.8694	505.0786	1015.8579	3397.2094	2232.4027
HSERMETANA-PWY	2180.7865	9013.7151	8917.3987	670.0584	13502.9992	4870.6838	3539.9502	3302.7066	5324.9212	7829.5079	2326.4134	128.9806	3835.9359	5632.3575	2873.7927	1755.7652	1045.5394	4388.4626	1591.813	769.1223	1111.2064	5767.5866	5390.0822	468.3179	800.7953	3292.8075	2956.2351	4448.2155	7605.556	501.4371	3354.4138	974.9204	1880.9248	2515.4156	3536.1464	4368.7936	2983.8568	8928.5837	3485.5999	6117.8078	2251.3094	16014.024	3776.4575	2014.9231	3316.2473	529.1007	1086.9922	4092.6181	2384.1131
ILEUSYN-PWY	3260.9702	13068.0051	23547.8593	2713.297	20421.8065	9116.6657	23960.9549	10405.2437	11597.2699	12765.5858	3653.9094	74.3766	7270.9762	9585.7894	6862.9043	2802.1281	2871.6818	4951.9698	5796.9987	1510.6827	4008.5066	12530.968	10750.0416	1092.461	5603.4476	7022.7639	6913.1355	14231.9891	15860.421	3946.1646	4431.8897	4448.3938	4198.5745	4059.6532	16492.7496	15243.3346	9397.1996	33615.5179	12313.275	7543.6973	7534.1022	48655.0015	10499.1533	3518.1348	6509.497	2576.4953	3994.764	14012.6481	7112.5475
KDO-NAGLIPASYN-PWY	1560.4798	6216.8912	2661.8037	927.3414	1095.988	4331.0959	654.3913	1562.1932	3113.1273	7254.1465	1246.4069	29.7199	2141.2776	2596.4906	617.6791	1696.3176	131.0216	453.5799	3088.5702	155.033	2320.6747	5805.6002	4117.6521	193.6614	0.0	4278.4036	3463.5538	2241.0458	5896.1461	2670.3083	2800.364	365.4338	2767.2932	1203.0978	1154.8187	2980.7266	47.5489	2534.2814	117.3003	383.1739	200.3031	283.9732	330.5911	965.2332	3278.0779	141.5539	640.725	2995.8955	471.9651
KETOGLUCONMET-PWY	600.5638	2189.0844	787.3679	76.6604	441.5618	678.3854	46.3659	178.7824	639.9454	2438.7695	252.7427	0.0	570.9966	469.3908	0.0	788.1856	0.0	178.8824	2177.9	39.5453	1439.2884	1906.8771	1473.6657	139.7216	0.0	690.5416	1463.3754	943.4016	623.8653	1769.7108	184.7948	91.3826	1093.8436	430.9855	0.0	105.4552	0.0	160.9313	0.0	38.7355	0.0	0.0	0.0	335.1776	936.9733	0.0	0.0	190.6297	68.5889
LACTOSECAT-PWY	418.8504	179.4955	1269.2247	204.4603	13037.5273	913.573	61.7531	899.1446	764.5577	232.8617	113.8702	158.4486	14.8427	512.1719	351.8287	159.7855	423.7513	398.4419	1141.3105	925.6679	953.264	747.9065	0.0	207.6682	164.5028	151.339	1067.2892	435.3791	1058.3912	233.6248	343.7966	3845.8248	470.4304	832.2551	505.0715	493.4594	278.1448	719.8407	223.1368	666.9297	388.5744	3837.2925	73.0291	774.8356	97.9705	0.0	126.5229	599.5468	105.3097
LEU-DEG2-PWY	0.0	0.0	0.0	0.0	20.7603	165.6659	0.0	0.0	132.7062	132.0265	0.0	0.0	0.0	0.0	395.5442	0.0	0.0	0.0	163.8642	62.4152	64.4594	0.0	0.0	46.7643	0.0	0.0	0.0	0.0	0.0	68.8715	155.3972	0.0	0.0	82.9937	0.0	87.884	5.2859	1.9935	106.1225	156.4839	145.7695	0.0	25.5573	94.6078	0.0	0.0	0.0	104.3799	0.0
LPSSYN-PWY	311.0195	0.0	676.0575	0.0	0.0	392.1261	32.5144	0.0	0.0	0.0	0.0	0.0	0.0	0.0	0.0	0.0	0.0	121.6557	576.9929	0.0	0.0	1274.8323	0.0	69.5838	0.0	0.0	0.0	0.0	0.0	0.0	0.0	71.1067	132.9793	0.0	0.0	52.4801	0.0	19.6426	0.0	0.0	0.0	0.0	0.0	0.0	606.8799	0.0	0.0	42.5506	0.0
MET-SAM-PWY	2765.0222	12090.4192	12509.8989	1010.7032	16083.959	5861.9789	2957.0076	4149.8225	7182.2751	10687.7506	2588.2732	227.7332	5128.6017	6385.7566	4125.253	2406.4567	1238.9982	3845.3768	4827.9285	1024.891	3418.7725	10226.1739	6364.2323	737.5701	1172.9616	4064.6572	5902.2104	6233.98	9139.9028	3550.6091	3915.0051	3809.0401	3732.4454	3073.8786	4765.9484	5528.2647	3774.335	11612.0182	4491.3984	5876.9177	2881.2949	20248.0096	4581.7039	2705.1149	3919.3524	705.6479	1406.0532	5154.2312	2986.2692
METH-ACETATE-PWY	780.4176	2608.7749	1475.1711	109.1514	2398.2411	615.3414	4215.1684	2518.5506	769.1494	324.429	290.7241	0.0	375.7259	2084.5998	1771.4773	0.0	1197.8863	459.9763	543.5967	0.0	0.0	277.0448	2351.5898	88.5919	1557.5634	16.4676	265.7275	1116.093	701.2337	0.0	0.0	88.1768	0.0	635.7763	2230.2069	2551.8321	1429.3914	3444.0837	2579.3791	1613.5138	2426.1572	6475.9089	3361.4001	0.0	620.4922	1185.6063	832.8374	2651.9978	1186.5481
METHGLYUT-PWY	1562.7365	6472.3096	2722.6469	270.2466	1271.4425	2367.5236	141.8591	510.276	2798.9764	6660.3441	585.3184	23.4415	2176.1065	1770.1477	195.5566	1682.5161	43.1709	392.1758	3055.3422	136.7818	2275.3711	5656.2514	2828.6233	216.9505	0.0	2085.4047	3393.5206	2146.679	1845.0519	2609.589	738.9826	344.0426	2510.2993	907.5876	0.0	429.7385	11.132	442.5312	33.8695	190.3482	120.6842	0.0	85.1394	903.1494	1445.8535	38.0135	29.5659	542.89	72.1225
METHYLGALLATE-DEGRADATION-PWY	0.0	0.0	0.0	0.0	0.0	0.0	0.0	0.0	34.998	30.9311	0.0	0.0	0.0	0.0	50.8974	0.0	0.0	0.0	0.0	0.0	0.0	0.0	0.0	0.0	0.0	0.0	0.0	0.0	0.0	0.0	0.0	0.0	0.0	18.2842	0.0	0.0	3.3374	1.25	30.2959	28.384	0.0	0.0	0.0	0.0	0.0	0.0	0.0	11.2487	0.0
NAD-BIOSYNTHESIS-II	1974.1676	8626.4561	4091.2584	379.6903	1818.6305	3260.1422	449.9762	1412.2564	3501.34	8214.77	831.6387	29.5958	2824.7509	2824.5646	394.9251	2030.1428	40.1108	556.9761	3627.7509	115.1908	2623.6467	7058.2507	4205.0057	262.5708	257.6696	2487.102	4087.3926	2935.6068	2488.3053	3123.7966	3219.1356	528.1672	3052.1425	1263.0	1191.5524	1531.9394	318.7172	2242.135	436.1854	245.568	634.4595	3343.5377	533.5137	1136.4662	1973.1979	113.949	605.1409	1635.8539	370.5228
NADSYN-PWY	0.0	0.0	0.0	0.0	0.0	0.0	0.0	0.0	0.0	0.0	0.0	0.0	0.0	0.0	163.3778	0.0	0.0	0.0	67.9937	0.0	0.0	0.0	0.0	0.0	0.0	0.0	0.0	0.0	0.0	0.0	0.0	0.0	0.0	0.0	0.0	0.0	0.0	0.0	0.0	105.9554	109.4491	0.0	0.0	77.0877	0.0	0.0	0.0	96.8259	0.0
NAGLIPASYN-PWY	1546.8662	6164.835	2629.0365	2006.9651	1066.01	5428.0096	14172.5625	2786.1491	3281.0176	7489.9518	1648.42	31.8182	2197.2	2908.8995	1682.6254	1665.34	616.1944	460.4031	3042.9983	181.4132	2289.012	5731.2583	4791.8643	183.0	497.7708	6183.8823	3461.0296	2339.6336	12166.3986	2608.4988	2781.0447	364.83	2843.8427	1220.8665	7240.9748	8338.1183	4722.1453	23081.8784	4972.4285	857.0892	858.1656	18966.5038	2207.8809	974.8621	4707.0426	526.6399	1356.9399	7524.5389	3027.1354
NONMEVIPP-PWY	2387.6103	13950.1123	22180.5366	2241.4168	8583.2497	7197.562	21855.3335	8317.1955	8989.8318	9942.0405	3107.5502	650.2156	6075.1637	7880.2714	5503.7921	2117.7189	2172.2113	4084.921	4330.2111	772.2283	2782.9056	10056.2794	9014.6528	829.6077	6463.0837	6403.8524	5148.5131	12898.7198	14647.8695	2980.2746	3386.8068	801.008	3284.0409	2826.4359	13684.7314	12663.9612	8346.5389	30207.0798	10895.9501	6145.3595	5925.4882	38730.9468	9125.5123	2388.7205	5440.1385	2233.1071	3270.0394	11464.9953	6343.6063
NONOXIPENT-PWY	4591.8494	26404.2511	43037.7116	2765.3699	22226.8005	12373.0076	34731.7852	13259.7895	14955.4847	18791.6901	5897.3754	1135.3079	10976.6323	12189.7429	7868.3657	5082.259	3475.0889	5907.7735	8603.6467	1530.8773	5778.1244	17434.0109	14062.5026	1694.1484	8916.8053	9726.8021	9947.3649	24896.6727	22087.5231	6152.4814	4496.2132	4143.6125	6392.8942	4679.4898	19062.873	16702.4149	11744.9014	37308.0214	16616.712	11273.2356	8951.3538	58435.0455	13147.2063	4715.2431	7879.5719	3240.1511	4850.044	15564.7689	8884.2113
OANTIGEN-PWY	2596.6346	12751.0029	21102.5169	1348.6639	15847.5707	6283.7106	8953.3369	6123.648	7677.673	10029.873	2284.1743	245.3029	5905.806	6457.5188	4289.034	2356.1623	1661.2143	2933.3752	4751.2363	701.6807	3219.326	9101.4813	7524.2168	812.8812	5474.4931	4453.5113	5360.4273	12413.443	8271.7591	3447.3808	1680.6299	3691.6022	3534.6138	2637.6723	10045.6967	6361.6994	4617.0828	11842.9851	6483.9746	4840.4892	4103.1568	23046.8274	5791.8541	2353.908	4284.1746	1405.8133	2336.8126	5959.8495	4010.0734
ORNARGDEG-PWY	1637.2012	6851.141	2766.2978	292.7947	1326.3572	2496.2983	127.9908	548.7272	3074.2817	6633.0437	625.2311	28.0255	2191.9352	1695.218	93.5292	1688.9886	57.4368	427.8043	2693.9774	117.7996	2174.8161	5804.1331	2539.2465	175.4486	0.0	1654.1236	3326.0719	2059.0015	1346.0746	2561.2716	615.4301	361.2762	2470.1742	851.9514	0.0	470.9374	13.8639	447.7197	34.1163	154.5561	87.3236	0.0	101.3236	910.3217	1107.7327	37.9454	24.3515	494.8132	0.0
ORNDEG-PWY	1590.3887	6653.5837	3816.0558	265.5838	1276.2838	2231.4999	151.5289	477.2668	2705.273	6445.081	662.6681	18.0	2425.9967	1791.8127	55.7675	1757.3517	34.906	441.7908	3424.1745	82.6024	2419.5207	5910.478	2701.4635	259.2	0.0	1704.4844	3482.4552	2922.2873	1402.814	2964.7699	800.9671	339.6027	2546.2258	805.3972	0.0	375.9053	11.6516	412.6599	23.5093	119.449	56.1589	0.0	79.2436	893.8556	1369.5535	23.66	25.2404	417.0866	0.0
P101-PWY	57.9561	172.6902	157.7153	0.0	123.0131	384.1167	0.0	0.0	650.8225	470.398	62.9329	0.0	9.9948	145.8059	1278.6996	0.0	0.0	11.6546	61.4343	73.6742	56.3844	29.975	0.0	0.0	0.0	0.0	0.0	0.0	0.0	0.0	501.8187	0.0	36.5587	777.7522	194.5234	517.6866	157.3854	199.5992	349.7323	425.1422	285.3576	204.4924	123.9549	0.0	0.0	0.0	0.0	194.0094	0.0
P105-PWY	2844.2949	10375.5108	4400.3741	934.9004	5158.1843	6674.2927	767.1691	2173.1992	6217.6529	11505.0311	1730.1216	86.2749	3561.4365	4399.1469	2227.591	2500.4179	642.6324	1159.8201	5063.6966	1087.9478	3900.2453	8673.1122	6607.5912	573.4663	0.0	5108.9682	5185.1332	3761.2932	6167.4785	4129.5551	1843.0708	1132.5623	4160.4825	2771.3618	404.1087	2838.2785	126.9398	2930.4392	923.2165	1494.7744	1186.7647	0.0	706.3849	2009.0324	4114.8335	161.4135	130.4537	2802.1846	342.6022
P108-PWY	672.7778	1395.1012	1405.8902	2352.9495	183.1168	5955.0783	19070.0068	3726.6788	3055.8832	3797.0746	1637.5862	89.5012	858.9766	2301.5714	3490.5681	284.9847	982.3945	512.2924	1212.1886	1058.8229	1245.4074	522.533	4179.1924	560.3141	924.1043	6923.0205	888.6746	1165.0616	15105.0164	1323.6834	1039.2599	251.189	1470.3317	1895.8519	9381.9834	10432.1141	6853.6225	28184.9317	7393.6402	1689.6922	1491.6887	26891.9266	3563.3306	1084.6694	5427.4462	824.207	1581.8416	9379.2278	4183.8112
P122-PWY	532.8061	25.6098	1531.9937	184.3353	3528.7261	703.1204	504.4615	1181.1562	292.2245	455.408	174.0533	78.0634	45.1457	973.4715	573.8116	0.0	170.6717	470.6718	260.4955	0.0	51.9637	642.8195	340.5057	76.8487	357.7265	0.0	1581.4571	128.2111	880.4341	53.9514	391.6766	883.3975	413.1949	66.6537	1203.8908	516.3282	85.3525	810.2482	594.6922	148.2669	643.7298	4160.6298	359.6533	653.2143	0.0	152.0206	350.7322	695.3231	316.1246
P124-PWY	583.0086	29.279	2016.1995	224.8612	15435.087	797.9504	576.2675	1758.0376	336.4165	516.8917	201.1991	83.3895	51.7622	1135.9236	655.0742	0.0	196.3872	605.5397	295.647	0.0	59.1636	735.8601	390.1993	90.6354	443.1407	0.0	1759.3331	148.4702	1000.6179	61.3797	432.0603	3672.558	460.7095	75.9211	1405.3623	622.2823	97.7989	924.6275	685.7005	171.5592	782.3523	4974.1075	420.6963	752.3437	0.0	182.4815	413.5174	847.3887	368.3275
P125-PWY	278.9079	101.1099	77.1091	134.0199	162.9927	364.0666	2672.3885	248.5826	234.2117	33.6559	449.3279	0.0	47.4988	82.0127	269.3004	386.5439	201.6141	41.6258	666.7639	686.8348	600.0932	133.6634	44.3899	125.5128	101.6458	84.5916	331.6422	99.1565	30.742	152.7008	180.3283	70.1777	149.1137	469.2001	309.8755	269.0036	192.2323	317.4661	290.7893	406.6217	119.7413	2828.3161	25.6481	317.7144	89.9159	0.0	80.2578	343.9233	87.9373
P161-PWY	3374.0396	16158.7363	20706.0934	948.9946	17704.437	5646.1599	9016.5194	6183.8756	7535.927	11225.7182	2273.8137	589.1632	6259.9834	7033.4144	4212.2739	2823.8427	1878.6909	4000.8124	6386.9385	1329.8473	4166.937	9887.7615	8389.2223	982.7627	6839.8523	2718.2071	6562.0742	11793.4888	5667.5064	4187.6493	1762.514	4051.9287	4048.9037	3293.2764	7436.97	6133.1354	4464.7337	29491.3687	6701.9624	4407.237	5655.0261	25882.6675	7430.1287	2994.3774	3185.4805	1738.0423	2053.3753	5627.7068	4398.2857
P162-PWY	0.0	286.5148	0.0	0.0	85.139	172.3761	215.4573	179.3247	0.0	0.0	306.8814	0.0	164.0104	275.6106	34.9951	0.0	73.26	0.0	212.8038	0.0	54.9333	0.0	242.4699	75.7723	0.0	0.0	328.563	0.0	489.9025	0.0	0.0	0.0	0.0	161.3522	350.2404	270.5947	68.9962	545.5073	684.8708	95.4777	0.0	987.6145	0.0	0.0	142.1854	0.0	0.0	136.1722	41.7767
P163-PWY	0.0	0.0	0.0	0.0	0.0	0.0	56.7258	0.0	0.0	0.0	0.0	0.0	0.0	0.0	0.0	0.0	0.0	0.0	0.0	0.0	0.0	0.0	0.0	0.0	0.0	0.0	158.1487	0.0	252.7629	0.0	0.0	0.0	0.0	0.0	181.8297	0.0	0.0	252.1519	0.0	0.0	78.2712	503.0861	0.0	0.0	0.0	0.0	0.0	0.0	0.0
P164-PWY	1649.4489	10439.7538	6152.3197	214.8568	4250.8683	2304.8087	14613.364	2762.2992	3525.7746	3486.3857	2551.5716	7.9765	4431.2562	2193.1867	1391.7553	2318.8974	987.2724	1326.5741	2846.0486	450.3935	1034.8633	2106.9842	3179.1359	378.7003	2651.439	75.8395	1766.6515	3963.7459	2348.7528	659.5926	806.0901	206.959	664.5143	1520.1497	2482.5358	2177.8847	1238.2622	5127.4893	3025.9289	1154.1351	2467.4837	13121.6808	2193.0473	949.2856	2067.8561	526.0099	952.0543	2140.8467	1212.5417
P184-PWY	0.0	0.0	0.0	0.0	0.0	0.0	0.0	0.0	36.2934	31.9582	0.0	0.0	0.0	0.0	52.2593	0.0	0.0	0.0	0.0	0.0	0.0	0.0	0.0	0.0	0.0	0.0	0.0	0.0	0.0	0.0	0.0	0.0	0.0	18.8841	0.0	0.0	3.6173	1.3548	31.4712	29.4664	0.0	0.0	0.0	0.0	0.0	0.0	0.0	12.1925	0.0
P221-PWY	0.0	540.1642	0.0	0.0	119.4592	0.0	0.0	311.3689	507.8936	1623.9177	0.0	0.0	69.2441	900.4404	211.5602	0.0	248.2215	727.4195	372.2866	0.0	0.0	108.8377	102.8251	0.0	642.6755	0.0	361.9436	0.0	226.1467	0.0	0.0	0.0	224.3091	169.5492	578.5748	1357.3414	782.8344	2841.2985	1107.846	2638.126	2304.3262	3800.6253	788.2587	296.5525	172.8422	246.8106	0.0	1065.1156	822.0062
P23-PWY	2293.3023	8934.559	5754.4895	1120.3865	1016.7377	6937.6473	858.8286	2155.4261	5806.8217	10908.9593	1820.4436	150.8257	3573.182	4599.2153	1741.9533	972.2829	780.8811	1051.6505	5202.4956	849.4873	3816.5598	3857.6638	6664.3145	644.316	819.342	5007.375	3492.6036	4578.102	5998.0648	2248.0898	1960.7661	901.0127	4175.9219	2662.1371	2915.1887	2824.0005	219.4331	4010.6863	1049.177	1074.7464	1280.0371	9042.6858	966.013	1922.4189	3957.3393	146.7376	1056.8905	2562.5201	865.1789
P261-PWY	0.0	0.0	0.0	0.0	0.0	0.0	0.0	0.0	0.0	0.0	0.0	0.0	0.0	0.0	0.0	0.0	38.1308	0.0	0.0	0.0	0.0	0.0	0.0	0.0	0.0	0.0	0.0	0.0	0.0	0.0	0.0	0.0	0.0	0.0	0.0	0.0	0.0	0.0	0.0	0.0	0.0	0.0	0.0	0.0	0.0	0.0	0.0	0.0	0.0
P281-PWY	0.0	0.0	0.0	0.0	18.8924	79.8813	0.0	0.0	41.9068	95.3224	66.1058	0.0	0.0	120.4646	195.2524	0.0	38.1145	0.0	68.7146	0.0	0.0	0.0	0.0	0.0	0.0	0.0	0.0	0.0	0.0	53.6292	0.0	0.0	0.0	62.4852	0.0	76.8093	124.6908	3.9556	126.7625	311.2527	97.3444	199.9067	93.9538	0.0	0.0	0.0	0.0	31.5871	0.0
P381-PWY	0.0	0.0	0.0	0.0	0.0	0.0	0.0	0.0	779.4714	529.4116	0.0	0.0	0.0	0.0	0.0	0.0	0.0	0.0	0.0	0.0	0.0	0.0	0.0	0.0	0.0	0.0	0.0	0.0	0.0	0.0	0.0	0.0	0.0	638.8024	0.0	0.0	151.0274	74.7648	567.7285	227.1673	0.0	0.0	0.0	0.0	0.0	0.0	0.0	302.3938	0.0
P4-PWY	2647.9213	12549.5618	16748.5003	1000.7041	12794.2327	5750.3862	5683.9029	4575.1863	7703.3351	9914.9555	2255.4479	212.3698	5583.1897	6507.6972	4062.48	2292.1072	1424.4264	3045.4683	4649.2452	790.9642	3131.4921	9872.1697	6624.4322	807.4039	2591.1526	3493.6491	5532.5112	9180.3318	7148.8784	3325.2179	2965.7638	1452.9548	3475.2289	2842.2681	7137.9839	5738.178	3321.4528	12042.9484	4282.3723	5138.8953	3581.4358	19673.5526	4647.4887	2559.3218	3393.8413	880.59	1908.234	5105.7745	2795.9965
P42-PWY	2191.365	8759.3493	5636.158	3099.7351	1343.271	10004.1214	26827.5647	5871.8271	7624.8648	11798.8854	3043.6041	274.9563	3797.8754	5811.5523	4817.7905	955.6821	1850.2249	1010.9532	5198.8379	1484.0429	3547.0345	7217.0703	9054.6681	713.8656	1747.662	9028.515	3513.2094	4849.7809	19693.8727	2180.2308	2080.302	767.1484	4297.0272	3337.2467	14868.5132	13458.2933	9590.7	41688.1264	11419.5552	3701.6583	2509.3327	37153.9217	5985.782	2114.711	7594.5955	1449.6457	2862.7419	12223.1628	6395.5038
P441-PWY	2888.2308	12664.5366	11896.2084	874.6289	6602.2465	6087.767	5403.8585	2973.703	7237.0953	11070.1854	2240.6036	584.9438	5205.0281	6172.5293	2449.6201	2684.7173	1628.8897	1972.2522	5223.6695	695.4612	3620.3449	10142.5192	7434.9251	783.1079	1809.1798	4415.2263	5998.5128	8029.2414	7314.198	3752.9255	3132.7662	1411.4126	3976.6504	2638.7089	6734.0144	3564.6157	2145.7562	6393.3116	1924.7072	2635.7547	2360.8236	13625.2703	1796.5027	2474.0032	3895.4532	275.6333	1729.8309	3737.2909	2139.8753
P461-PWY	2474.9386	10577.9546	8037.0479	480.8823	2352.4024	3917.4049	1186.5574	1487.8515	4456.3539	8234.5344	1227.822	56.6084	3790.3354	3348.7443	745.3457	2159.5487	320.0617	1212.2742	4878.5329	241.1157	3441.405	8576.246	4881.3564	598.7168	703.9656	1673.025	5234.6687	6206.4033	2935.8313	3407.6687	1042.2844	658.3681	2802.1221	1678.059	619.3115	1330.3182	689.9496	1599.9637	2229.1243	6892.6606	594.9765	1966.765	758.5164	1528.283	2447.2091	95.9062	33.9349	1170.8812	580.9198
P562-PWY	132.0926	285.8895	138.6098	68.2642	168.5433	279.2031	0.0	236.3482	589.3468	366.1626	70.0209	26.1818	56.5984	286.2266	1080.9016	3.7917	224.1545	132.1939	101.9148	259.4145	176.4926	70.1836	83.6437	112.3636	196.4288	14.2188	51.4328	0.0	190.5425	161.6012	355.5649	9.6	57.5426	830.9075	170.4063	563.09	427.2391	501.8669	815.9022	2527.3161	315.1555	458.1361	257.2499	91.8755	0.0	0.0	0.0	318.9124	79.087
PANTO-PWY	2477.467	10408.8527	16513.7773	2221.2291	14476.5653	6812.3628	18065.6755	6507.6545	8530.6406	10203.7877	2110.2017	533.2726	4600.0951	5411.2007	4308.966	2105.429	1731.414	2245.9451	4650.9425	1273.9296	3397.5184	10016.4097	6705.2113	692.7768	2570.0587	6659.5274	5319.2198	10129.4478	13761.3414	3301.1551	1614.0352	3622.9004	3604.2638	2828.8598	11214.4933	11045.703	7243.673	24820.125	8503.4539	5150.9394	4260.3579	31044.2003	6531.1976	2302.2915	4922.8189	1575.0009	2368.4582	9896.3286	4956.115
PANTOSYN-PWY	2410.8003	10815.3997	17304.4356	2209.1805	15334.146	6808.5875	18055.9846	7037.6892	8405.9267	9753.8692	2290.8885	619.0327	4831.6305	5922.2839	4467.3142	2050.8042	1766.0785	2471.7298	4491.8861	1250.7245	3229.9663	9934.1588	7141.4275	736.4359	3344.3145	6150.667	5216.7656	10298.7111	13472.2185	3166.2629	2030.5251	3672.4515	3425.0102	2812.0766	11703.3818	11464.792	7223.5458	25812.5253	8795.289	5328.0392	4526.7778	32259.6323	6923.7391	2376.1672	4982.2101	1624.2346	2482.8696	10334.7713	5114.8892
PENTOSE-P-PWY	2967.3211	10477.2148	5558.7286	1084.4206	2818.4834	7839.4425	18990.8278	2117.856	6335.9795	10961.6109	2188.0003	729.7028	3845.6336	5405.6278	4361.9873	2905.5294	1585.3456	1155.0828	5069.4711	1040.9135	3829.6328	8973.2883	7030.5634	617.1528	1595.471	7152.3566	5755.1267	4295.7254	15019.8036	4028.8282	3776.9524	805.1943	4168.5157	3219.2077	8271.8496	4461.6554	5256.5251	25781.2115	7676.2174	2858.516	2192.158	21932.4689	3795.0524	2520.8985	5320.4417	819.627	1819.1527	4591.5328	3311.6907
PEPTIDOGLYCANSYN-PWY	2637.3883	14153.3954	20686.6023	2351.2521	17766.485	7272.8866	20102.7245	8525.5284	9201.7614	10163.5206	3130.656	853.3007	5947.7755	7941.3686	5263.086	2239.8812	2310.9655	3961.7898	4924.5786	1455.7002	3402.6732	10938.2802	8848.5555	903.2677	6345.4364	5984.4965	5938.7672	11904.4145	14087.6934	3294.2806	3760.2034	3976.4963	3557.6433	3277.6543	13746.2339	12700.9637	7904.9618	28486.0536	10290.7596	6154.0292	5870.8284	38904.006	8652.1496	2849.8378	5448.5414	2119.5763	3301.7214	11596.4705	6027.4946
PHOSLIPSYN-PWY	3555.8645	18872.6292	25352.7645	2076.6012	19636.5005	8754.8285	19494.4751	9079.7561	10703.4548	13829.2161	3281.446	950.3697	7001.6427	9048.0407	5848.9722	3150.2811	2483.8298	4443.7265	6651.7644	1680.7055	4597.1716	14118.0533	10222.9723	1129.193	7010.4754	5781.8583	7724.6645	14519.8901	13110.2268	4683.345	5238.9057	4238.9341	4764.7363	4015.7243	13990.3473	12600.5828	7577.1296	27080.8001	10314.0651	7314.5058	6889.9997	39156.2204	9734.0601	3340.4948	5690.7032	2350.8677	3564.1221	11605.1534	5990.7463
POLYAMINSYN3-PWY	777.741	336.0585	251.9514	0.0	2230.0875	919.4705	1010.3993	1122.0008	1139.57	1231.8956	561.0408	0.0	31.0723	1903.707	446.9643	37.7297	253.9871	1085.3506	488.4585	179.4253	364.7994	245.1889	998.9159	100.8896	315.6296	29.5163	162.5184	440.2879	818.0094	250.1027	239.9162	48.9376	194.6302	852.0049	1067.3483	1036.5823	429.9889	1656.8196	164.2313	542.9225	489.9619	2948.321	553.4238	342.9425	98.7812	67.4046	317.0336	1022.3097	731.6063
POLYAMSYN-PWY	2009.1774	10855.1548	3758.9515	440.29	2502.0332	3182.1661	1022.7671	1391.6105	4454.7035	8445.4002	1288.8459	22.643	3042.5888	3250.537	422.8216	2112.187	247.6651	1020.91	3800.3186	267.7303	2805.0155	8382.6642	4500.7477	251.3149	413.1351	1955.3015	4549.2679	2999.2842	2818.6982	3330.2127	1002.2567	477.1498	3010.8073	1285.1757	1113.6261	1057.5449	421.2694	1720.8589	155.661	528.286	494.8327	3009.5671	551.7537	1542.8248	2058.6111	118.3383	326.1895	1106.4811	778.166
POLYISOPRENSYN-PWY	2301.8999	10850.3677	19716.1315	2161.3014	15229.4948	6458.9603	17605.1207	5272.9611	6479.4985	8935.3587	2430.0597	672.8495	4969.4698	5295.833	3211.6147	2020.1522	1276.7833	1921.4229	4456.7668	1330.6738	3124.2592	8786.2535	6928.6786	869.3622	3347.7502	5791.9125	5052.0005	11211.6452	12970.0162	3055.9462	3348.6271	3707.4849	3194.6693	2394.8815	10621.5062	10712.0337	6409.7049	24848.8621	7581.507	2265.8872	2161.7306	29042.7739	4671.7908	2410.4453	5000.992	1122.7146	2296.8228	9722.1641	4547.9952
PPGPPMET-PWY	2395.3197	10615.3076	5483.644	447.6776	2359.7058	3954.2511	212.6744	956.287	4414.406	9289.8077	1035.4043	43.2922	3545.1975	3104.8852	424.0847	2299.5143	167.8846	754.4888	4446.2261	266.6105	3154.5849	8993.4965	4584.718	345.5681	0.0	2957.408	5105.3634	3884.7513	3200.0206	3276.4076	3427.3549	630.0399	3378.8666	1720.6989	649.1993	1286.2683	14.9873	1040.9473	37.4378	266.2252	205.314	355.4345	119.0038	1514.3008	2388.8722	58.3058	341.9615	1423.2201	170.1713
PROTOCATECHUATE-ORTHO-CLEAVAGE-PWY	0.0	0.0	0.0	0.0	0.0	0.0	0.0	0.0	69.5796	63.0189	0.0	0.0	0.0	0.0	107.1226	0.0	0.0	0.0	0.0	0.0	0.0	0.0	0.0	0.0	0.0	0.0	0.0	0.0	0.0	0.0	0.0	0.0	0.0	37.1911	0.0	0.0	4.2714	1.6	59.9288	56.3216	0.0	0.0	0.0	0.0	0.0	0.0	0.0	26.9498	0.0
PRPP-PWY	2574.6934	12019.9156	9475.1491	1554.1463	5437.5084	6888.0844	10786.2584	3689.582	7087.7181	10030.8016	2370.2528	187.3499	4618.2588	5977.3192	2656.6297	2264.0294	1326.4204	1774.7545	4806.4795	1026.3978	3394.0198	9763.6498	6916.0233	708.4912	1612.4245	5046.0134	5634.1332	6678.0928	8339.8159	3391.8463	3037.5165	1613.8174	3611.1442	2803.7264	9134.4732	5466.6535	3678.7456	10547.76	3699.0813	2515.3108	2474.3767	15712.5225	2641.1809	2475.5296	4236.1755	549.9891	2131.3562	5624.279	2740.454
PWY-1269	1869.1622	7450.4248	3117.0736	1893.1745	1307.7896	5573.1684	14653.075	2774.8893	3681.6981	8802.6264	1784.5104	33.1034	2566.9091	3217.8644	1547.058	2053.7912	591.7728	557.6799	3865.8794	192.7236	2859.6564	6849.0433	5369.6002	234.4081	435.1735	6813.6956	4221.6171	2754.6079	12878.7635	3315.4909	2918.6169	430.5735	3421.0947	1413.8071	6725.4274	7760.7423	4737.9148	18722.5002	4894.6276	881.4212	814.4064	18487.7727	2258.2537	1145.3211	4872.6673	538.8567	1264.2712	7061.323	3085.8808
PWY-181	0.0	0.0	0.0	0.0	0.0	0.0	0.0	0.0	177.9735	157.5024	0.0	0.0	0.0	0.0	242.616	0.0	0.0	0.0	0.0	0.0	0.0	0.0	0.0	0.0	0.0	0.0	0.0	0.0	0.0	0.0	0.0	0.0	0.0	92.079	0.0	0.0	21.1587	7.978	157.0549	148.9127	0.0	0.0	0.0	0.0	0.0	0.0	0.0	69.7825	0.0
PWY-1861	1774.1054	4869.8846	3343.8018	426.2236	1743.4214	1940.1625	7699.2136	1820.9588	2418.8238	6125.48	1924.2325	0.0	1127.1705	1658.8899	662.7194	2160.9367	722.5102	971.7856	4586.5737	1455.9558	3413.5541	3723.8799	3834.4228	518.9346	567.127	1582.9167	3162.0264	2658.9288	3315.5057	3326.1405	656.1026	915.5613	2641.6075	2060.7923	2097.7537	1298.5502	1567.8357	2437.6267	1949.3407	2348.7475	1297.429	2884.0411	487.0398	2088.0445	2296.092	139.6683	319.5279	1746.3162	682.8043
PWY-2941	717.8542	2251.5596	2870.9377	287.4534	12914.2901	936.3429	2005.9244	1608.725	1131.4411	1681.4495	1198.9406	249.6938	2257.5167	2617.5953	1068.0271	214.7502	662.4996	676.4314	1825.8963	936.7961	1541.24	1578.8907	224.4456	274.0535	187.9513	560.0333	1782.0387	889.4311	2314.6871	870.033	625.7845	1497.5446	1235.0414	1427.5603	2423.9288	1375.6464	1459.4333	2853.4761	1562.9707	1017.6987	911.4024	9322.7194	820.1149	1596.5856	505.3157	294.8974	298.2171	1572.7992	1609.0458
PWY-2942	3092.6841	15418.068	20805.8556	2192.277	18273.6129	8715.1286	26148.3912	9247.2425	10436.1017	12084.0064	3473.514	722.1396	6485.3233	9027.5257	6419.4468	2701.6923	2612.3063	4367.275	5571.3381	1398.9149	3772.2285	11692.3987	10392.5109	966.5276	6563.3644	7777.1637	6517.8704	12328.2707	18058.0547	3811.6467	4043.8956	3877.1649	4168.1254	3747.6228	15822.4467	12615.5287	9809.225	33162.0955	12733.3726	7072.0038	6893.2312	45353.5988	10389.7614	3107.2256	6525.683	2524.051	3771.5735	11568.6411	7280.3699
PWY-3001	3039.097	13611.5327	24275.7195	2076.1751	18467.2964	8960.5547	23688.1506	9000.7443	10935.4765	12211.5597	3164.2814	165.2478	6881.4221	8863.675	6029.359	2630.0984	2544.4343	4351.9958	5550.8078	1413.3239	3818.1975	12637.804	10362.8972	1040.773	6182.1913	7367.3662	6744.4258	14239.8658	16448.6427	3847.8292	4069.6889	4090.7991	4204.0993	3542.4428	15937.7375	11629.7685	9417.1624	33995.6505	12107.2152	6709.1857	6770.6556	44252.1713	9969.9442	3140.6125	6550.8492	2436.5772	3787.5343	10789.7126	7038.819
PWY-3781	1412.8282	876.3075	649.1191	339.0408	515.7101	2383.3569	0.0	0.0	3372.2697	2199.5844	222.8271	115.5572	35.9146	514.7424	5230.1639	0.0	846.8354	242.9459	1260.9663	2273.1493	2363.4765	315.1711	0.0	649.9651	0.0	71.8631	107.5135	0.0	912.6546	2673.7963	2239.6148	402.8324	1174.2633	3606.8462	878.438	2373.084	1323.0964	854.5998	1651.6451	2269.9107	1901.8021	834.6129	668.8829	2611.745	109.584	0.0	0.0	1411.8222	0.0
PWY-4361	70.8649	0.0	0.0	0.0	0.0	0.0	0.0	0.0	0.0	0.0	0.0	0.0	0.0	0.0	0.0	0.0	0.0	0.0	0.0	109.0	79.0244	0.0	0.0	0.0	0.0	0.0	0.0	0.0	87.8009	158.1319	0.0	43.382	93.259	0.0	0.0	0.0	0.0	0.0	0.0	0.0	0.0	0.0	0.0	225.6053	0.0	0.0	0.0	0.0	0.0
PWY-4722	0.0	0.0	0.0	0.0	0.0	8.796	0.0	0.0	0.0	0.0	0.0	0.0	0.0	0.0	0.0	0.0	0.0	0.0	0.0	0.0	0.0	0.0	0.0	0.0	0.0	0.0	0.0	0.0	0.0	0.0	0.0	0.0	0.0	0.0	0.0	0.0	0.0	0.0	0.0	0.0	0.0	0.0	0.0	0.0	0.0	0.0	0.0	0.0	0.0
PWY-4984	181.2801	2228.538	15406.0872	0.0	803.5031	565.6979	1403.6125	367.345	2256.9441	176.3565	108.8503	0.0	2721.3823	1345.8202	2318.5423	0.0	75.9328	611.2168	1079.6908	409.2933	274.5152	1346.139	1328.2288	529.2392	2588.2718	619.3141	47.8658	8774.442	1098.3655	369.7684	209.4778	242.6973	211.8013	266.0907	1199.6325	458.4349	268.2785	11341.377	1304.2776	231.8833	513.7318	299.7751	594.4035	821.2045	124.0678	224.2994	176.3989	352.6421	152.6759
PWY-5005	340.9016	201.1327	807.4152	273.007	74.8912	341.1047	0.0	65.8991	590.0725	93.1078	0.0	0.0	22.7024	110.9496	316.1506	309.7553	318.7269	235.8489	1406.8907	648.7794	1017.8081	228.1808	104.0699	196.3387	188.4415	147.4435	641.9902	323.312	381.8161	234.7462	454.2361	114.9601	253.9953	874.888	43.0772	558.884	0.0	418.7786	75.7929	392.7739	240.1194	1821.2805	137.0867	488.2423	44.2296	42.4992	51.8256	446.9215	66.6436
PWY-5022	727.7467	2669.584	1879.7992	321.3173	544.438	1121.5887	352.5927	304.1902	1439.0799	1173.7345	547.5535	110.8319	455.2928	879.5376	1020.1052	764.3471	291.6961	350.2842	1558.8576	1023.5381	1304.6054	1118.8633	595.2927	406.692	218.8246	241.5135	1308.095	918.4893	1025.7955	796.9464	735.5843	242.3339	465.4512	1592.6118	289.4684	775.8724	359.5735	703.5486	328.0586	636.8597	398.8164	698.178	273.2354	970.7769	510.6611	47.3665	51.3094	627.496	132.1106
PWY-5028	0.0	39.2114	457.5083	0.0	100.2522	0.0	0.0	0.0	442.587	874.7543	357.3565	0.0	0.0	0.0	302.8673	0.0	0.0	97.6913	0.0	0.0	0.0	0.0	0.0	0.0	0.0	0.0	148.05	88.475	638.0585	0.0	0.0	0.0	76.6464	305.9814	0.0	96.7131	195.4812	9.9968	198.9188	335.6981	0.0	0.0	0.0	268.6102	221.1343	0.0	0.0	155.2221	97.1874
PWY-5088	614.4913	653.1734	473.4046	764.8325	0.0	900.7413	0.0	0.0	1614.6317	0.0	0.0	39.2884	0.0	0.0	111.8722	0.0	380.2791	308.3077	728.9272	191.9354	1060.1568	435.7668	0.0	175.0857	0.0	206.2378	279.656	0.0	0.0	1075.6425	683.315	0.0	168.6271	968.9916	0.0	1203.2071	21.4682	314.0909	0.0	185.1015	105.9537	473.8256	406.3868	634.2003	0.0	0.0	0.0	1058.9954	0.0
PWY-5097	3011.7482	15674.0372	20312.6984	1716.372	13379.7761	8452.3069	25632.0819	9305.5231	10125.7156	11689.897	3507.259	192.5665	6428.5069	8969.6127	6301.3716	2647.4091	2592.1398	4267.0517	5153.1203	988.5373	3423.6457	11305.9413	10379.9953	880.8095	6539.7952	7423.1093	6092.9479	12146.3477	17324.0168	3627.0699	3908.1203	1391.214	3921.1997	3419.8043	15640.5991	11078.5718	9755.0732	32620.0175	12603.7541	6942.1656	6899.3469	44897.3299	10353.0485	2855.0833	6382.9954	2522.9853	3781.5009	10570.0451	7193.8163
PWY-5100	2281.4756	13826.0569	33025.3115	2261.0336	19353.1466	7055.9986	20528.5081	8703.2101	9622.6875	10124.2454	3126.068	948.1957	6612.9605	7931.538	4505.7565	2185.8645	2359.3921	4285.1838	4548.5425	1144.146	2707.7635	10914.0059	8824.3308	1136.243	7525.9591	5793.4264	5730.6704	18259.2386	14201.3818	2854.1221	1648.2769	4193.8887	3235.4253	2506.2637	13384.3474	12880.8948	7975.806	33209.685	10859.321	7121.4083	5977.5787	38530.7143	9023.9039	2728.3045	5403.8203	2216.5635	3257.8136	11713.1644	6212.0428
PWY-5101	3538.5672	13824.0962	24995.2744	2950.6517	22187.5318	9800.3162	26063.3248	11279.0875	12369.8902	13786.7223	3881.4304	76.1207	7164.8483	10343.798	7390.7444	2994.8812	3132.865	5317.4205	6255.6927	1631.0277	4320.2743	13497.212	11623.319	1182.3357	5800.2832	7628.919	7407.995	15185.9842	17207.224	4278.7241	4750.5503	4820.2822	4542.7746	4343.2587	17982.8085	16584.4753	10238.6537	36602.1603	13380.1025	8428.1243	8195.5214	52510.2644	11415.3912	3719.8432	7043.529	2786.5405	4360.5446	15218.4493	7743.001
PWY-5103	3069.9419	11893.035	21454.0122	2611.2226	19369.0494	8441.0104	22749.4384	9851.4801	10453.3039	11889.6975	3158.3299	64.4414	6463.3256	8709.9869	6325.4019	2668.4035	2626.3339	4446.7013	5395.3591	1406.1303	3777.5395	11772.793	10181.4682	1019.3889	4537.3535	6699.0991	6404.2798	13089.6921	15009.338	3718.5828	4113.8726	4258.6236	3989.495	3653.6444	15760.2996	14560.5831	9015.7887	32216.9116	11703.2981	7087.9187	6943.4919	45982.1421	9984.6514	3086.1579	6219.1452	2442.6902	3792.2552	13350.0972	6783.4482
PWY-5104	2712.5844	13422.4228	25967.5795	2668.5296	12715.1286	8351.1002	23451.3141	10107.3266	11836.3259	12189.9506	3645.4682	92.0328	7028.1088	9488.7555	5882.695	2593.7983	2893.3717	4920.2894	5478.9421	1333.2499	3363.5429	12701.2649	10412.046	1139.3639	6062.1514	6774.8341	6651.9512	15579.8788	15521.9246	3613.9536	2040.0025	1142.9129	3846.274	3321.9959	16309.6247	14935.3501	9294.2017	32614.0969	12200.3737	8112.7403	7315.1302	46171.0561	10494.7573	3317.7075	6241.7696	2564.8065	3920.8318	13603.3178	7127.7175
PWY-5121	2276.5632	11838.3707	20123.1453	2207.1867	9996.5886	6602.8687	20799.3458	8201.6704	8284.8687	8797.816	2862.6905	665.9702	5306.142	7261.0851	5277.8004	1999.6378	2138.0796	3855.6174	4259.7421	886.3443	2821.4968	8980.3229	8197.8204	803.5863	6218.1886	5779.79	4900.1738	11565.8988	13995.1085	2989.4605	2348.8604	1034.2788	3130.2716	2736.1957	13311.7107	12446.3188	8078.0863	29280.4338	10515.5165	5968.5482	5778.6915	38064.2553	8798.3777	2316.3152	5101.694	2152.3367	3152.7836	11284.347	6086.2788
PWY-5154	2203.4576	9206.2813	4815.1771	642.7215	2496.4166	5911.3978	13360.7674	1474.0487	5188.1254	8846.3213	1752.1991	39.0937	3481.7034	4408.1559	2610.0929	2097.4775	1026.4387	807.7171	4263.5162	1001.9557	3084.5046	7315.3343	6323.1447	436.8363	1032.0424	3861.5214	4257.3663	4296.4768	7752.5128	3210.4515	1055.0258	777.6671	3288.0394	1956.812	9042.3256	1174.2719	5523.424	16920.1164	6857.8019	1831.7274	1575.5167	16700.4147	3400.3598	1658.6635	3657.4007	860.1473	1610.9606	1675.7634	4134.48
PWY-5177	0.0	237.8981	625.0677	235.4912	75.7801	214.6771	207.6871	181.8682	188.4073	230.535	282.9032	0.0	252.8785	419.5058	26.8285	547.3079	54.7474	514.6416	382.7626	0.0	193.1691	0.0	559.8919	112.6862	0.0	0.0	913.9922	0.0	960.6155	0.0	606.7166	204.5984	0.0	706.6332	351.1565	703.6484	50.0546	969.799	833.1266	72.5926	167.8214	317.6803	30.5903	580.6391	159.6244	0.0	74.8387	318.2204	31.297
PWY-5180	403.7177	442.2017	305.7494	0.0	301.0349	567.8451	0.0	0.0	1023.7484	622.0896	82.6133	0.0	74.4894	580.9345	1486.7266	0.0	0.0	55.2945	659.3223	219.0012	166.735	449.9018	0.0	165.5732	0.0	0.0	0.0	0.0	0.0	191.3905	524.0578	22.1759	634.3592	1148.4476	1063.6998	858.7704	505.7906	700.9948	504.8085	925.0945	536.4854	3549.0326	184.8701	0.0	177.718	0.0	0.0	795.0662	0.0
PWY-5181	0.0	0.0	0.0	0.0	0.0	0.0	0.0	0.0	0.0	0.0	0.0	0.0	0.0	0.0	0.0	0.0	0.0	0.0	0.0	0.0	0.0	0.0	0.0	0.0	0.0	0.0	0.0	0.0	0.0	0.0	0.0	0.0	0.0	0.0	0.0	0.0	0.0	0.0	0.0	0.0	0.0	0.0	0.0	0.0	0.0	0.0	0.0	10.895	0.0
PWY-5182	403.7177	442.2017	305.7494	0.0	301.0349	567.8451	0.0	0.0	1023.7484	622.0896	82.6133	0.0	74.4894	580.9345	1486.7266	0.0	0.0	55.2945	659.3223	219.0012	166.735	449.9018	0.0	165.5732	0.0	0.0	0.0	0.0	0.0	191.3905	524.0578	22.1759	634.3592	1148.4476	1063.6998	858.7704	505.7906	700.9948	504.8085	925.0945	536.4854	3549.0326	184.8701	0.0	177.718	0.0	0.0	795.0662	0.0
PWY-5188	2187.3804	9771.3464	16406.8368	689.0216	3635.8378	3673.1974	3390.3316	3285.8699	7520.2801	7679.9077	1395.9174	106.8368	4111.4797	4587.1671	3291.5913	1916.6328	1368.3068	1590.9198	4184.847	1213.114	3076.9725	9487.9849	4479.6261	796.9598	2376.7771	2184.0271	4640.9972	9757.275	3786.2316	3076.9246	3391.1951	488.776	2794.7372	2762.4977	4499.4602	3679.4605	2052.3008	3795.5607	3006.3841	3721.8083	2552.1061	8536.0664	3041.1727	2072.0571	1927.8798	975.7037	1457.6286	3412.9942	1575.6852
PWY-5189	2148.8514	9777.9151	16475.007	612.618	3513.8328	3482.6703	3224.3146	3110.8262	7463.6962	7479.5733	1371.6351	459.4916	4012.0216	4368.9213	3113.8662	1936.0848	1300.659	1469.7568	4147.276	1166.1748	3027.5657	9475.8329	4245.4331	785.6305	2319.7058	2016.3114	4576.7705	9722.0975	3533.5882	3070.1589	3407.7865	475.004	2737.4005	2755.4248	4265.9308	3402.9742	1892.3319	3566.2261	2895.5721	2933.5616	2387.551	8197.8801	2868.5368	2065.7443	1807.2494	917.7384	1389.1243	3150.1746	1488.8995
PWY-5265	993.4869	1452.3551	484.1411	557.1585	376.7266	1144.3179	0.0	82.8464	1413.0065	217.3925	0.0	355.2987	0.0	0.0	1124.7959	358.0563	986.1653	0.0	2619.49	937.5291	2102.9775	780.8117	0.0	398.801	412.1297	536.6563	1403.7139	1202.6533	78.5033	810.9736	738.1555	550.4395	1075.8577	1775.737	1018.7637	1169.5609	728.1405	576.2793	0.0	1373.173	1116.0485	1842.4481	200.2854	1129.8651	0.0	0.0	229.8543	1597.577	254.0004
PWY-5304	488.0	181.0	43.0	142.5	1570.0	2993.25	528.0	2530.0	130.0	440.0	85.4	0.0	70.0	1618.0	1698.0	39.0	650.0	252.0	539.0	677.0	566.0	51.0	472.0	88.0	494.0	191.0	122.0	146.0	422.0	242.0	84.0	86.0	207.0	410.0	1286.0	1064.0	932.0	17810.2	1914.0	4246.0	880.0	2906.0	1016.0	339.0	1.8	368.0	536.0	1042.0	704.0
PWY-5345	2525.0109	10740.5784	5632.6047	747.2255	3054.8621	5704.3275	3736.3014	1418.0962	6002.3332	9623.7846	1463.2326	70.7252	3733.9956	4145.5053	2873.9709	2242.1043	981.2602	978.4287	3226.5777	838.358	2284.9868	8350.2675	6247.0198	549.0339	276.2972	4191.5472	4462.8425	4523.1558	4903.5397	1371.236	3664.9292	806.037	3092.051	2569.6514	2363.4524	2234.7715	1235.3202	3813.6884	1036.8184	1989.8925	1427.6771	3671.7462	1091.5148	1890.1889	3785.1681	209.4876	893.9847	2158.8912	811.8916
PWY-5347	2744.0285	14249.4425	15044.3913	1085.6132	14680.4664	6756.7398	4187.1912	4985.1654	8150.9599	11016.6969	2743.4977	266.0524	5856.5163	6966.1306	4501.8749	2347.8505	1459.8329	4066.2103	4803.5283	733.0378	3286.6846	10947.8049	7385.337	792.4591	1590.0371	4974.9831	5940.453	7800.4117	11207.5573	3458.3812	3932.0387	2034.9169	3813.2937	2895.5751	6174.7021	6488.3981	4821.2918	15170.0747	5793.6391	5926.7937	3519.5878	24463.1383	5666.276	2673.6363	4637.2088	936.7921	1754.9	6069.539	3761.904
PWY-5384	2503.0232	16393.1315	23326.7964	553.3975	15521.0891	4156.3458	3252.9926	4765.1148	5220.1297	9888.8442	1701.8221	68.9231	5932.4008	4989.1363	2571.9182	2455.0083	1219.0256	1504.1147	4875.6229	406.0715	3364.4754	8787.157	6252.9289	809.7252	3449.3253	2658.1658	5187.2315	13343.8769	3726.2897	3950.4632	2270.2089	3816.9612	3636.1053	1676.1966	4494.6166	2769.4336	1767.6891	6901.5355	4040.6633	2522.6225	2404.3283	9084.6781	3622.8533	1828.5991	2556.693	978.1048	1060.7977	3242.7966	1911.9506
PWY-5415	165.6514	202.2759	275.3493	0.0	163.6448	505.7762	0.0	0.0	727.3547	524.0916	63.9788	0.0	13.85	187.8713	1354.5043	0.0	0.0	33.844	436.1318	130.5358	97.8702	342.2598	0.0	85.167	0.0	0.0	0.0	0.0	0.0	75.8211	434.465	18.7033	91.9184	819.4679	231.1977	550.0966	198.0702	249.3615	411.3993	568.8203	398.248	272.9349	130.032	0.0	36.5464	0.0	0.0	259.5164	0.0
PWY-5417	0.0	0.0	0.0	0.0	0.0	0.0	0.0	0.0	31.1234	27.5504	0.0	0.0	0.0	0.0	45.4718	0.0	0.0	0.0	0.0	0.0	0.0	0.0	0.0	0.0	0.0	0.0	0.0	0.0	0.0	0.0	0.0	0.0	0.0	16.2947	0.0	0.0	2.9127	1.2245	26.9157	25.2314	0.0	0.0	0.0	0.0	0.0	0.0	0.0	9.8182	0.0
PWY-5419	64.2711	157.7096	137.8142	0.0	104.9746	219.2911	0.0	0.0	462.1364	292.3029	48.9953	0.0	10.9389	147.3428	934.5551	0.0	0.0	11.6115	71.1881	86.037	65.3285	34.7398	0.0	0.0	0.0	0.0	0.0	0.0	0.0	0.0	330.7858	0.0	41.6594	675.7909	185.781	338.0283	132.5154	197.7341	244.2107	328.8136	194.2505	216.991	65.9754	0.0	0.0	0.0	0.0	153.8483	0.0
PWY-5420	89.6308	189.6572	178.4285	0.0	138.2557	298.9569	0.0	0.0	594.7204	408.2343	63.3046	0.0	13.1089	177.6689	1165.1162	0.0	0.0	18.3674	111.3876	100.0527	75.9277	56.9924	0.0	0.0	0.0	0.0	0.0	0.0	0.0	0.0	377.004	0.0	57.1177	747.9057	219.4558	430.419	169.965	232.2831	337.9259	430.1084	262.536	255.5027	93.5827	0.0	0.0	0.0	0.0	196.6434	0.0
PWY-5431	0.0	0.0	0.0	0.0	0.0	0.0	0.0	0.0	31.1234	27.5504	0.0	0.0	0.0	0.0	45.4718	0.0	0.0	0.0	0.0	0.0	0.0	0.0	0.0	0.0	0.0	0.0	0.0	0.0	0.0	0.0	0.0	0.0	0.0	16.2947	0.0	0.0	2.9127	1.2245	26.9157	25.2314	0.0	0.0	0.0	0.0	0.0	0.0	0.0	9.8182	0.0
PWY-5484	3408.8483	13935.8554	11425.5325	1808.7692	15681.3607	8601.7867	21383.5808	4010.8455	9472.6288	13236.9467	2678.2262	798.2878	5799.6475	7886.5029	5587.4272	2787.7308	2268.9788	2503.8317	6210.3884	1685.6883	4362.7292	11473.57	8898.412	1014.2094	3198.2896	7748.8246	7239.6843	8148.0331	17201.0831	4301.0679	4175.6242	3297.7587	4689.615	3910.3924	13390.0115	5799.4511	7581.6248	30661.6649	9877.3556	4782.2034	3746.0708	34907.6105	6484.1885	3305.2627	6556.7221	1546.8996	2968.4151	6059.4507	4985.149
PWY-5505	1013.0335	4376.7923	22032.7897	643.5294	10060.0655	3204.6754	13967.6018	7780.2207	8326.9782	4496.1859	2003.1907	0.0	4967.1147	7330.0556	4293.5689	1027.4983	2062.4722	4560.3719	1501.4988	211.8467	360.5863	7366.9422	6001.867	698.615	4587.6323	474.5304	2764.6357	13043.0894	3915.2223	236.4926	1019.1278	123.859	688.3929	1529.4178	11422.5862	8001.505	6247.0712	16944.8484	8623.9972	6618.7343	6631.1126	29918.0757	9196.441	1814.8024	1479.0974	2328.3396	3115.0648	7281.2842	5513.3632
PWY-5507	0.0	0.0	0.0	0.0	0.0	0.0	0.0	0.0	396.4994	262.939	0.0	0.0	0.0	0.0	0.0	0.0	0.0	0.0	0.0	0.0	0.0	0.0	0.0	0.0	0.0	0.0	0.0	0.0	0.0	0.0	0.0	0.0	0.0	303.7795	0.0	0.0	46.2344	21.4624	225.3209	69.7901	0.0	0.0	0.0	0.0	0.0	0.0	0.0	143.9614	0.0
PWY-5509	1624.716	11770.0188	15706.917	844.7271	5782.086	3197.9185	17148.6248	6834.3997	7672.3811	7641.5469	2024.5133	362.6912	4549.8579	6022.6687	4292.7714	1562.1047	1684.1688	3271.9606	2810.0219	273.9619	1355.3454	7858.417	7431.864	628.7461	3077.9432	5347.8979	3670.8631	9647.8072	11780.9741	1179.5908	977.4691	244.191	2048.5236	1929.1945	8980.8657	6944.791	7288.1061	27767.6108	8829.3925	3666.4038	5129.786	29640.604	7840.16	1476.4443	2862.2645	1868.0542	2275.688	6481.8619	5541.5475
PWY-5647	0.0	0.0	0.0	0.0	0.0	0.0	0.0	0.0	0.0	0.0	0.0	0.0	0.0	0.0	0.0	0.0	0.0	0.0	31.0713	0.0	0.0	0.0	0.0	0.0	0.0	0.0	0.0	0.0	0.0	0.0	0.0	0.0	0.0	0.0	0.0	0.0	0.0	0.0	0.0	0.0	0.0	0.0	0.0	0.0	0.0	0.0	0.0	0.0	0.0
PWY-5651	0.0	0.0	0.0	0.0	0.0	0.0	0.0	0.0	0.0	0.0	0.0	0.0	0.0	0.0	103.4912	0.0	0.0	0.0	43.0407	0.0	0.0	0.0	0.0	0.0	0.0	0.0	0.0	0.0	0.0	0.0	0.0	0.0	0.0	0.0	0.0	0.0	0.0	0.0	0.0	66.7049	68.9654	0.0	0.0	49.0939	0.0	0.0	0.0	60.7278	0.0
PWY-5654	0.0	0.0	0.0	0.0	0.0	0.0	0.0	0.0	0.0	0.0	0.0	0.0	0.0	0.0	0.0	0.0	0.0	0.0	43.1458	32.9577	23.5385	0.0	0.0	0.0	0.0	0.0	0.0	0.0	0.0	0.0	0.0	0.0	0.0	0.0	0.0	0.0	0.0	0.0	0.0	0.0	0.0	0.0	0.0	0.0	0.0	0.0	0.0	0.0	0.0
PWY-5655	0.0	0.0	0.0	0.0	0.0	0.0	0.0	0.0	0.0	0.0	0.0	0.0	0.0	0.0	0.0	0.0	0.0	0.0	50.8206	0.0	0.0	0.0	0.0	0.0	0.0	0.0	0.0	0.0	0.0	0.0	0.0	0.0	0.0	0.0	0.0	0.0	0.0	0.0	0.0	0.0	0.0	0.0	0.0	0.0	0.0	0.0	0.0	0.0	0.0
PWY-5659	1656.3224	6487.6285	28954.9724	2446.1	5599.9326	6978.2973	21669.0459	5787.9059	6762.2582	7457.0813	2515.835	81.9544	5833.1756	5632.7652	4019.7241	1091.5574	1673.9007	2452.3181	3462.4126	792.2031	1931.9488	4393.3881	7197.1246	1059.461	5093.6489	6723.4625	2531.1058	16243.1658	15530.4445	1867.5207	3077.8742	190.9727	2596.6419	2445.7621	10630.7085	11846.7501	7736.4595	27340.9344	8961.108	3861.3706	3227.4618	32462.6826	5626.3857	1584.5834	5695.6841	1359.6922	2157.6993	10690.7112	5418.0956
PWY-5667	3646.9905	21378.6166	28834.5484	2369.1155	20843.6661	8982.7069	20455.5384	10309.9588	12312.5572	13984.6044	3912.4682	984.1711	8633.1179	10645.1367	6211.4039	3064.9002	2722.5467	4787.076	6865.721	1708.8264	4510.4691	14283.6037	11359.8228	1224.7103	7639.3301	6102.7555	7716.1517	16774.8914	14416.8687	4515.2395	5597.6191	4412.3764	4555.029	4269.2519	15789.7599	13291.8066	8156.6651	29499.322	11253.3152	8273.394	7311.8783	44586.8206	10585.6719	3825.334	5665.7933	2561.1437	4110.525	12117.3152	6567.3224
PWY-5676	0.0	1061.7218	0.0	122.2963	125.83	884.0938	2428.3372	1972.3769	707.6707	1274.6905	0.0	0.0	0.0	1955.8072	455.7212	0.0	143.7074	0.0	1114.6003	190.3888	655.5118	284.946	3336.2004	218.5769	92.5335	108.1727	0.0	0.0	0.0	0.0	468.6327	73.8997	0.0	769.0952	802.7288	901.6793	683.2844	4041.1785	1720.6329	2349.4626	1093.8554	3264.1598	1769.3322	447.575	1392.8017	208.4784	264.5803	910.0755	848.5465
PWY-5677	0.0	0.0	0.0	0.0	0.0	99.0916	49.9378	40.79	141.8246	0.0	0.0	0.0	20.1314	113.7993	0.0	0.0	0.0	0.0	0.0	0.0	0.0	0.0	83.8729	0.0	0.0	0.0	0.0	0.0	156.9134	0.0	0.0	0.0	0.0	0.0	99.2629	122.9792	0.0	90.3706	80.3931	44.4294	57.1973	174.043	130.9539	0.0	0.0	0.0	0.0	132.2268	0.0
PWY-5686	2907.5268	14976.4301	20216.1927	2510.6077	19266.499	8058.8101	23821.6588	9766.8268	9765.3191	10766.6764	3605.9133	877.5233	6143.9287	8641.5993	6021.3175	2486.7852	2573.3009	4726.157	5108.677	1507.2183	3514.9826	10811.1762	9857.3706	907.1023	6638.2065	6653.6204	6029.5098	11863.2439	15595.9939	3382.1884	2350.6452	4092.8891	3673.5974	3476.8484	14843.8826	13951.1655	9098.1175	32271.6076	11752.9761	6825.6509	6728.2432	44653.9357	10014.8561	2916.1987	5979.9126	2456.4762	3504.9215	12802.8023	6902.0708
PWY-5695	3169.8598	15386.5287	23251.3373	2536.0149	6916.5414	8502.6324	22630.2472	7082.0156	10024.1928	11945.971	3361.8003	301.9347	6294.7815	8203.1679	4785.4634	2810.9287	1752.813	2158.2523	5560.7857	1173.1878	3957.0592	12107.3398	9571.656	1001.388	4958.8171	6781.7676	6798.0484	13098.3366	15718.6455	3934.055	4431.0168	2155.2952	4172.0463	3637.0673	13311.496	13481.5501	8270.3223	35013.8352	10255.0965	3140.8464	2938.5037	38203.0667	5763.9177	3181.1886	6178.1733	1385.9293	2916.8326	12319.6919	5800.581
PWY-5705	570.1246	1633.7703	689.7025	64.5748	306.3102	595.3172	281.6331	566.4923	570.5373	1828.065	402.083	0.0	383.9667	856.4512	0.0	612.7493	0.0	186.2161	1653.789	94.1994	1085.7988	1553.257	1379.3816	122.9801	157.0637	570.6162	1008.8735	646.0806	496.0842	1378.5343	150.0551	87.9038	852.7891	339.58	380.1695	370.865	202.8278	958.6655	186.4347	97.8652	386.1097	1407.7943	210.7255	397.7854	753.2016	44.7579	180.0	420.6486	267.6444
PWY-5741	0.0	0.0	0.0	0.0	0.0	113.3843	0.0	0.0	106.7619	163.8912	0.0	0.0	0.0	0.0	521.753	0.0	0.0	0.0	61.4792	50.57	38.2099	0.0	0.0	0.0	0.0	0.0	0.0	0.0	0.0	0.0	0.0	0.0	0.0	128.2491	0.0	126.7995	10.1923	3.9489	145.3224	232.0123	179.4207	0.0	37.7734	0.0	0.0	0.0	0.0	115.4802	0.0
PWY-5747	465.1544	1492.5589	668.2681	51.2393	310.3116	639.8417	34.1996	122.1892	517.2654	1743.1021	167.98	0.0	383.9667	314.7044	225.0111	539.6898	52.8763	142.4016	1651.8221	78.5468	1033.2067	1539.5962	1009.7346	105.0207	0.0	471.0062	999.4809	643.6702	421.6212	1208.4365	224.2256	75.6611	766.1668	377.941	29.0	131.4031	3.2286	109.0494	60.4648	116.3236	105.3855	0.0	17.36	255.469	726.3932	0.0	0.0	176.0738	37.0
PWY-5837	1871.9857	7033.8786	2990.5727	689.8416	1278.6431	3611.2198	197.4757	799.6069	3261.1596	7234.9446	829.0288	71.4157	2209.066	2282.6149	682.0144	1847.0063	359.6332	529.6695	3764.152	967.9089	3044.4128	6257.1946	3432.7918	371.0647	99.3717	2705.3063	3860.9297	2246.0607	3264.4426	3124.6359	3151.2667	478.3949	2958.7578	1884.664	915.1897	1910.1841	284.4973	1439.7238	307.9086	559.5703	368.8218	2175.0012	191.1042	1396.8028	2028.2038	51.6919	347.877	1862.3409	215.9957
PWY-5838	1860.192	6845.2517	4016.4482	1285.968	1372.8552	4835.3258	652.6864	1570.0776	3929.1487	7452.0598	1268.4636	62.1822	2558.3956	2828.3458	1363.8047	1761.2532	574.204	600.8358	3811.8231	768.0276	2921.5452	5970.6028	4183.6161	424.3095	274.8752	4327.7416	3788.4727	3099.0971	6566.9146	3010.6361	2045.3384	464.9204	2968.8839	1987.5772	2380.2023	4131.9558	847.5515	4317.851	915.552	936.455	698.2535	5779.9417	541.2093	1439.4555	3242.8545	141.452	713.1395	3899.8615	623.9306
PWY-5840	1849.6538	6852.8047	4046.5481	1180.8702	1435.0927	4515.8616	651.396	1591.2148	4000.9534	7361.8022	1261.5969	69.7997	2548.0526	2873.3045	1392.0924	1751.1835	590.1297	630.0644	3756.5904	1032.8974	2898.7172	5890.9657	4154.3722	431.6179	281.8524	3949.6242	3742.869	3058.6298	6097.8028	2997.5475	1921.6784	455.8263	2920.8022	2054.7359	2381.1083	4077.1442	845.838	4275.2867	917.2088	976.6027	721.5458	5788.356	545.3476	1502.6039	2960.2304	142.6556	718.9723	3848.0633	624.335
PWY-5845	1849.6538	6812.3836	3913.7503	962.1224	1371.3207	4515.8616	495.9691	1382.2279	3824.6738	7361.8022	1179.8702	55.7612	2535.2109	2659.6525	323.3101	1751.1835	336.4017	575.7524	3756.5904	587.4794	2898.7172	5890.9657	4025.861	402.3544	0.0	3949.6242	3742.869	3032.4913	5004.9758	2997.5475	1615.669	455.4013	2920.8022	1781.9681	0.0	2009.7257	68.4419	2197.7111	159.8461	519.114	267.4575	0.0	338.9503	1396.3218	2960.2304	114.3726	132.4268	2256.3206	293.2353
PWY-5850	1849.6538	6812.3836	3913.7503	962.1224	1371.3207	4515.8616	495.9691	1382.2279	3824.6738	7361.8022	1179.8702	55.7612	2535.2109	2659.6525	323.3101	1751.1835	336.4017	575.7524	3756.5904	587.4794	2898.7172	5890.9657	4025.861	402.3544	0.0	3949.6242	3742.869	3032.4913	5004.9758	2997.5475	1615.669	455.4013	2920.8022	1781.9681	0.0	2009.7257	68.4419	2197.7111	159.8461	519.114	267.4575	0.0	338.9503	1396.3218	2960.2304	114.3726	132.4268	2256.3206	293.2353
PWY-5855	1783.1527	6989.5517	3489.14	296.8254	1406.8402	2827.0423	1218.1344	782.9221	3075.9788	7086.6934	662.5653	24.5455	2472.9883	1782.6995	439.4166	1837.8935	203.6589	457.7229	3558.6349	280.1164	2709.8974	5899.5966	2981.3344	284.311	0.0	2031.1856	3598.6425	2650.9148	1642.5648	3040.8001	730.9845	380.4112	2716.9696	999.251	185.5943	567.797	14.3345	449.4518	117.461	325.1185	249.2698	86.9622	159.9166	1151.2165	1533.2608	46.8554	28.3258	770.4013	59.5994
PWY-5856	1783.1527	6989.5517	3489.14	296.8254	1406.8402	2827.0423	1218.1344	782.9221	3075.9788	7086.6934	662.5653	24.5455	2472.9883	1782.6995	439.4166	1837.8935	203.6589	457.7229	3558.6349	280.1164	2709.8974	5899.5966	2981.3344	284.311	0.0	2031.1856	3598.6425	2650.9148	1642.5648	3040.8001	730.9845	380.4112	2716.9696	999.251	185.5943	567.797	14.3345	449.4518	117.461	325.1185	249.2698	86.9622	159.9166	1151.2165	1533.2608	46.8554	28.3258	770.4013	59.5994
PWY-5857	1783.1527	6989.5517	3489.14	296.8254	1406.8402	2827.0423	1218.1344	782.9221	3075.9788	7086.6934	662.5653	24.5455	2472.9883	1782.6995	439.4166	1837.8935	203.6589	457.7229	3558.6349	280.1164	2709.8974	5899.5966	2981.3344	284.311	0.0	2031.1856	3598.6425	2650.9148	1642.5648	3040.8001	730.9845	380.4112	2716.9696	999.251	185.5943	567.797	14.3345	449.4518	117.461	325.1185	249.2698	86.9622	159.9166	1151.2165	1533.2608	46.8554	28.3258	770.4013	59.5994
PWY-5860	1846.5563	6555.3719	2843.5573	765.3613	1205.1645	4019.335	334.969	1118.8707	3338.222	7269.1953	1035.8985	56.6856	2154.3225	2478.9754	225.7144	1743.6049	259.4657	490.425	3571.2493	475.9191	2845.958	5948.602	3765.5264	327.1271	0.0	3414.2855	3753.4932	2263.4681	3913.0921	2987.4199	1851.4756	450.3602	2903.2553	1646.5451	0.0	1464.8901	45.8556	1524.0974	107.777	395.0678	193.0359	0.0	237.6231	1291.8945	2561.4215	82.4401	91.7407	1684.8576	202.5876
PWY-5861	1862.3555	6601.122	2925.0682	1094.1447	1206.9429	4408.1644	442.6418	1309.0365	3458.6226	7401.9801	1140.8333	67.2794	2179.498	2704.4982	1122.6712	1758.6216	498.1489	518.0585	3646.5968	666.2353	2879.0882	6071.2599	3975.8663	349.1602	192.4303	3850.5201	3822.713	2319.2759	5426.8664	3006.9626	3133.6817	464.4669	2975.0946	1922.1378	1793.3786	3341.143	602.0568	3115.3349	652.4258	804.2092	581.3164	4289.3393	391.4679	1347.9509	2888.1171	103.9577	596.4279	3191.3004	449.4573
PWY-5862	1846.5563	6555.3719	2843.5573	765.3613	1205.1645	4019.335	334.969	1118.8707	3338.222	7269.1953	1035.8985	56.6856	2154.3225	2478.9754	225.7144	1743.6049	259.4657	490.425	3571.2493	475.9191	2845.958	5948.602	3765.5264	327.1271	0.0	3414.2855	3753.4932	2263.4681	3913.0921	2987.4199	1851.4756	450.3602	2903.2553	1646.5451	0.0	1464.8901	45.8556	1524.0974	107.777	395.0678	193.0359	0.0	237.6231	1291.8945	2561.4215	82.4401	91.7407	1684.8576	202.5876
PWY-5863	1775.5061	7063.7463	3329.8737	751.6561	1444.459	3734.378	225.3502	900.6733	3470.794	6988.9279	899.3338	80.6189	2322.0238	2464.4949	763.8218	1784.7217	400.9473	591.9904	3486.2472	994.6541	2792.66	5931.6907	3631.2555	391.247	113.2933	2835.6747	3640.8314	2478.0624	3594.9802	2998.9177	2042.0802	536.0488	2795.7664	1920.9463	1034.7046	2133.6674	323.4095	1633.2334	350.3371	630.4079	417.4531	2464.9997	217.6812	1442.9277	2164.6849	58.8604	390.5573	2076.6145	245.4894
PWY-5896	1849.6538	6812.3836	3913.7503	962.1224	1371.3207	4515.8616	495.9691	1382.2279	3824.6738	7361.8022	1179.8702	55.7612	2535.2109	2659.6525	323.3101	1751.1835	336.4017	575.7524	3756.5904	587.4794	2898.7172	5890.9657	4025.861	402.3544	0.0	3949.6242	3742.869	3032.4913	5004.9758	2997.5475	1615.669	455.4013	2920.8022	1781.9681	0.0	2009.7257	68.4419	2197.7111	159.8461	519.114	267.4575	0.0	338.9503	1396.3218	2960.2304	114.3726	132.4268	2256.3206	293.2353
PWY-5897	1883.3603	6887.7988	4053.8244	1226.6695	1386.6666	4760.417	574.7574	1486.9841	3936.3275	7450.7597	1232.3982	67.311	2562.3761	2802.6925	1303.8659	1770.7134	560.7952	605.3368	3858.9219	1022.2374	2984.096	5994.1928	4134.4182	447.0255	252.7068	4182.1259	3817.4417	3097.2379	6201.6722	3038.2767	2042.5542	475.3388	2977.9303	2051.6164	2177.3609	3871.3344	759.5691	3871.6732	820.9855	917.3665	671.153	5270.75	489.0094	1490.1816	3132.4187	128.3968	671.7975	3667.4154	561.6601
PWY-5898	1883.3603	6887.7988	4053.8244	1226.6695	1386.6666	4760.417	574.7574	1486.9841	3936.3275	7450.7597	1232.3982	67.311	2562.3761	2802.6925	1303.8659	1770.7134	560.7952	605.3368	3858.9219	1022.2374	2984.096	5994.1928	4134.4182	447.0255	252.7068	4182.1259	3817.4417	3097.2379	6201.6722	3038.2767	2042.5542	475.3388	2977.9303	2051.6164	2177.3609	3871.3344	759.5691	3871.6732	820.9855	917.3665	671.153	5270.75	489.0094	1490.1816	3132.4187	128.3968	671.7975	3667.4154	561.6601
PWY-5899	1883.3603	6887.7988	4053.8244	1226.6695	1386.6666	4760.417	574.7574	1486.9841	3936.3275	7450.7597	1232.3982	67.311	2562.3761	2802.6925	1303.8659	1770.7134	560.7952	605.3368	3858.9219	1022.2374	2984.096	5994.1928	4134.4182	447.0255	252.7068	4182.1259	3817.4417	3097.2379	6201.6722	3038.2767	2042.5542	475.3388	2977.9303	2051.6164	2177.3609	3871.3344	759.5691	3871.6732	820.9855	917.3665	671.153	5270.75	489.0094	1490.1816	3132.4187	128.3968	671.7975	3667.4154	561.6601
PWY-5910	410.7331	221.659	1075.8657	200.7532	7070.5464	638.6714	0.0	768.4475	446.6045	185.282	11.293	137.6699	64.3036	507.1385	343.0291	102.3581	345.4722	298.5307	987.032	868.6622	865.0486	805.2844	0.0	239.4135	94.697	138.2336	1090.479	275.9483	959.6999	285.7336	446.1919	1510.2403	464.8889	752.0168	693.015	455.8562	160.3947	577.0036	174.5922	340.6906	372.3759	4077.5795	57.2499	776.9569	31.794	0.0	166.5692	591.0604	52.8016
PWY-5913	2329.7687	10612.5496	20889.0946	1226.255	14627.3853	8937.4922	6136.2727	4647.1033	6653.8414	10245.1762	2381.5688	155.8092	4805.4471	4945.4669	3888.3851	1943.0672	1507.2522	1316.992	4544.3332	561.4513	3169.7501	8627.3819	7740.6089	717.8251	2353.3747	6380.6665	4491.3018	11692.412	9226.4644	3435.2672	3213.4728	3516.6809	3963.5001	2569.4953	6733.7284	7796.8836	1349.3754	33491.1298	3274.4369	2874.9693	1865.7205	27159.0373	2370.5581	1716.4969	4933.8361	682.4425	1753.754	7543.9337	776.5627
PWY-5918	1953.049	8360.6681	5284.6718	509.7635	2254.0985	3178.9667	372.4905	1041.4978	4505.3234	7120.774	976.5055	83.5016	2942.3354	2843.3687	2044.7709	1826.6981	772.6089	785.6049	3775.8591	1035.4114	2817.87	7278.1077	3584.2883	545.7487	205.0077	2045.2743	4042.2856	3841.4702	2472.0491	2959.5333	1875.2405	465.1326	2675.38	2243.7206	1656.7923	1730.3345	970.8645	2560.9186	946.6351	1452.0632	1117.6053	3401.1198	546.6146	1521.8483	1677.5535	75.5473	300.7883	1496.6313	166.049
PWY-5920	976.6996	974.6826	1035.2265	373.1106	337.7828	1198.7336	212.8216	27.4285	2158.5617	1016.0632	137.0384	50.83	23.8489	464.6742	734.6636	460.594	295.5398	444.933	1891.4345	490.2205	1824.8404	615.187	894.1984	370.4248	0.0	306.6371	1000.8792	274.7639	748.1659	1340.1863	1222.4219	302.4681	758.0869	1510.1554	110.7786	823.285	33.7737	894.0061	238.5186	483.5691	385.4964	0.0	184.1023	1103.7162	74.0779	46.7099	46.6614	887.1149	93.2291
PWY-5971	2738.9884	5263.7333	9923.9578	1092.8717	5802.1113	6007.5086	8771.3843	3502.7168	6266.8424	8006.5225	805.0203	79.6234	3081.1906	7403.8442	3801.2185	1442.0003	1225.3355	1758.8946	3293.029	388.315	2505.2491	10956.9706	7689.3828	683.0026	0.0	1590.0062	6651.0387	5108.6572	19454.6611	3348.6992	4883.1047	1473.181	4339.3221	2597.919	6355.1887	4106.5589	0.0	3761.9645	7324.9944	0.0	2029.7209	32680.2851	1483.5264	2632.0576	2162.6729	0.0	1714.6712	4034.362	0.0
PWY-5973	3373.2812	17653.2982	21866.3077	2780.3467	21107.6014	10098.9379	26406.4013	10334.3491	11371.89	14121.7676	3852.4858	676.3038	7207.2078	10014.5844	6413.3603	2960.4326	2578.0279	4451.2675	6467.4501	1324.1845	4567.9832	13619.3042	12240.6951	1028.0849	6589.6035	9345.5604	7512.9877	13195.5851	19912.8883	4675.4895	4665.2015	4801.7549	5016.6921	3902.4101	16543.3879	15320.1361	10194.3576	34985.2784	12886.1047	6920.3661	6646.5472	48179.9999	10592.9497	3653.8938	7827.7941	2572.5499	3916.9996	14092.1362	7660.2025
PWY-5989	2963.9877	11942.4791	8144.7652	983.6118	3292.91	5853.5257	29437.0485	2515.726	7520.1037	13212.5337	2340.8237	49.2852	4778.76	7013.8033	5050.722	2660.0661	1091.4942	1232.0933	5760.5644	282.5244	3981.8037	10207.8025	9145.0772	606.1937	1152.4428	11311.98	5921.8447	6326.4133	24312.2827	4291.6825	5330.5721	840.7206	4713.9109	2911.8299	5199.2042	3512.2375	9366.1045	2677.2018	10060.0123	2417.5123	1550.3537	28225.7717	5256.7504	2148.5065	6094.5195	986.3696	1438.7575	3401.2633	6255.9793
PWY-6071	90.3653	0.0	171.9203	0.0	0.0	102.7215	6.5771	0.0	0.0	0.0	0.0	0.0	0.0	0.0	0.0	0.0	0.0	32.1407	134.8378	0.0	0.0	290.6023	0.0	19.4312	0.0	0.0	0.0	0.0	0.0	0.0	0.0	16.9891	29.0678	0.0	0.0	13.6299	0.0	4.5236	0.0	0.0	0.0	0.0	0.0	0.0	142.4092	0.0	0.0	15.8846	0.0
PWY-6121	2862.5829	14205.5568	19379.9669	2412.9054	17420.4869	8340.8378	22951.9847	8717.5696	9569.7267	11303.5687	3225.6216	858.814	5999.2767	8379.3427	6030.8112	2353.5239	2592.9456	3861.9451	5204.0917	1536.558	3666.0602	11061.9041	9715.442	904.1831	6286.5244	7142.3497	6161.8138	11365.6522	16710.915	3556.768	4040.014	3836.5171	3938.2286	3671.8012	15436.412	13066.776	9060.298	33718.3635	11722.3698	6358.0885	6197.1341	42339.6524	9280.0111	3054.2315	6384.1664	2269.1597	3635.5597	11988.2658	6628.2557
PWY-6122	2680.2861	13350.3126	19004.3542	2371.3122	17332.3724	7759.3784	21738.2164	8704.6731	9169.4722	10449.692	3158.1744	858.6851	5702.3343	8090.6739	5925.5341	2161.5713	2637.8387	3824.8775	4829.296	1557.1137	3406.145	10294.6423	9191.021	878.8932	6305.6264	6533.8309	5737.323	11033.8411	15518.3706	3250.5102	3729.9957	3785.4696	3613.7271	3585.8753	14956.9566	13066.765	8756.7212	31572.5034	11276.8415	6350.6321	6265.2901	41421.0131	9142.89	2970.0611	5896.5647	2232.4398	3544.3401	11961.7366	6439.3553
PWY-6123	2510.6997	13742.1833	18639.585	2641.8634	16782.4163	7755.1014	22109.8038	8733.27	8856.166	10038.8288	3205.8989	847.9422	5608.7723	7689.2364	5413.1685	2086.72	2304.3172	3675.559	4623.6521	1351.6353	3192.5036	10217.6332	8990.0485	826.79	6005.4026	6763.2221	5588.2793	10960.4055	15932.4226	3110.9772	3588.1344	3747.7595	3502.8261	3122.2099	14737.6662	13988.9815	8657.2767	34696.7342	11086.4187	5290.0517	5792.3561	41691.5546	8803.1377	2656.73	6001.2513	2158.1405	3421.2529	12766.8924	6434.5091
PWY-6125	2609.9438	11887.8918	7986.6545	2325.7194	4070.4124	7638.4982	19141.067	5006.5271	7581.6088	10462.2582	2724.0263	335.718	4627.7722	6304.4754	4619.2055	2343.7061	1683.0005	1837.8017	5003.4055	1432.0676	3529.2113	9686.357	7361.9824	829.1742	1743.6607	6976.6588	5812.2135	6240.2019	15684.6472	3502.3252	3947.784	1306.0993	3781.3628	3211.3378	10869.3125	11094.6957	7273.3249	28706.4532	8435.4372	2728.4235	2637.7666	32108.7139	4774.8495	2678.0328	5552.8273	1095.041	2276.4509	10208.5971	4910.4822
PWY-6126	3175.0573	17544.213	25067.0603	2614.8877	20787.0125	8653.9381	24756.0069	9135.9965	11074.9876	12331.9447	3800.4225	1004.5454	7238.536	9385.87	6317.7606	2726.0849	2704.3607	4662.4365	5779.8573	1499.8701	3841.8519	13023.9896	10696.0869	1087.7042	7360.8002	7325.3433	7061.9222	14553.9853	17315.576	3850.7493	4251.8727	4416.9506	4227.9731	3694.6456	15320.4728	13707.7812	9380.7804	34806.5929	12052.8876	5624.0352	6252.8373	46634.1256	9906.8975	3384.5613	6524.3686	2438.1816	3571.668	12776.574	7087.8598
PWY-6147	2365.4952	8669.7891	16572.7572	2500.9199	13945.1755	6741.8092	17049.525	5871.5557	5719.233	9297.7139	1886.6441	409.9643	4053.3636	5657.2701	4064.632	1766.5364	1709.7904	1870.3332	4498.3672	1335.6707	3120.182	6742.8821	7025.8289	854.6556	2988.5411	6422.1907	4736.0347	9715.5014	13889.3468	3135.0078	3474.7144	3677.3371	3323.5602	2816.2518	11033.4339	12356.634	7209.7863	27695.409	7851.1387	4632.4658	4573.6925	32200.0174	6622.6266	2267.9066	5080.1547	1585.5907	2564.7457	10988.8692	5054.3811
PWY-6151	2571.0022	13007.9914	18534.0235	905.3151	17077.1792	5113.0972	17520.1067	6809.8487	8499.5436	9458.9318	2331.2188	557.0201	5502.9547	6950.5301	4573.829	2136.0968	2060.8494	3632.226	4422.1583	1253.9873	3033.8533	10137.7653	8249.8245	799.5768	5787.7537	5694.8149	5455.0374	10872.9402	13126.0522	3045.8005	3763.9179	3709.3042	3365.129	2621.1668	11846.737	6845.2365	7362.4362	14170.5312	9546.3775	5230.4184	5291.5016	31314.8613	7678.885	2553.5699	5284.1505	1879.1877	2889.9288	6693.2573	5403.8988
PWY-6163	2904.6128	14063.8263	20832.4812	2370.2497	18363.495	7741.2287	21761.2862	9316.2075	9428.0486	10945.3411	3104.9999	789.8094	6007.9018	8514.962	5685.4435	2315.5651	2492.9989	4370.1334	5020.6643	1300.1637	3383.5675	11101.3895	9398.9144	922.0588	6372.5978	6646.9246	6118.5081	12242.0761	15394.3646	3409.6856	3934.55	3799.8229	3748.6589	3318.2019	14619.1858	13451.1178	8745.3247	29651.0863	11323.1532	6663.6374	6592.1412	42792.0831	9694.8989	2884.7469	5626.0552	2390.7181	3642.085	12361.5029	6611.5497
PWY-6182	0.0	0.0	0.0	0.0	0.0	0.0	0.0	0.0	33.8052	29.8917	0.0	0.0	0.0	0.0	49.2427	0.0	0.0	0.0	0.0	0.0	0.0	0.0	0.0	0.0	0.0	0.0	0.0	0.0	0.0	0.0	0.0	0.0	0.0	17.677	0.0	0.0	3.204	1.3376	29.2503	27.4141	0.0	0.0	0.0	0.0	0.0	0.0	0.0	10.8	0.0
PWY-6185	0.0	0.0	0.0	0.0	0.0	0.0	0.0	0.0	0.0	0.0	0.0	0.0	0.0	0.0	0.0	0.0	0.0	0.0	0.0	0.0	0.0	0.0	0.0	0.0	0.0	0.0	0.0	0.0	0.0	0.0	0.0	0.0	0.0	0.0	0.0	0.0	0.0	1.2821	0.0	0.0	0.0	0.0	0.0	0.0	0.0	0.0	0.0	7.7953	0.0
PWY-621	3937.8486	22818.8254	56623.6524	990.2623	20636.8858	10913.8605	14913.2808	9240.5895	13792.5878	14456.3497	3410.5512	138.24	12723.7744	10380.2384	5348.8195	3418.0817	2991.3404	4593.4847	7158.7475	992.9806	3930.1038	15192.6122	10220.1214	1896.0459	9525.5491	3176.0299	7836.5412	32361.4489	9925.1131	4200.0826	3679.9029	3885.4949	4496.6661	3090.0114	11502.4253	9321.5104	5879.6393	19589.7046	10716.1709	8627.6665	7422.1303	38002.0599	8768.5689	3957.8705	3992.6632	2291.3952	3505.2633	8852.5873	5118.6194
PWY-6263	78.3026	0.0	0.0	0.0	0.0	0.0	3170.1008	360.3018	0.0	0.0	0.0	0.0	0.0	0.0	0.0	0.0	94.2358	0.0	0.0	98.0433	173.8597	0.0	0.0	0.0	0.0	0.0	0.0	0.0	0.0	75.9505	0.0	0.0	0.0	0.0	706.5391	65.6003	0.0	0.0	0.0	203.0893	0.0	1725.8507	392.5367	187.3591	32.7564	100.1341	118.0024	80.332	0.0
PWY-6269	1684.4893	11925.497	15772.0802	872.7607	5818.6139	3277.3488	17226.8134	6902.6826	7734.0291	7872.516	2064.9209	347.2561	4604.5127	6071.6165	4311.0506	1636.7374	1695.9688	3285.0245	2934.4784	275.6679	1529.9832	8019.8945	7556.0652	633.2733	3093.9355	5384.4831	3778.3061	9697.0522	11827.1051	1508.1229	991.47	260.4946	2202.1173	1952.8543	9027.1951	7075.2696	7297.6885	27810.0414	8865.658	3690.6808	5147.8547	29868.3393	7870.8791	1520.5294	2929.6294	1876.4558	2288.3133	6607.1228	5551.9899
PWY-6277	2680.2861	13350.3126	19004.3542	2371.3122	17332.3724	7759.3784	21738.2164	8704.6731	9169.4722	10449.692	3158.1744	858.6851	5702.3343	8090.6739	5925.5341	2161.5713	2637.8387	3824.8775	4829.296	1557.1137	3406.145	10294.6423	9191.021	878.8932	6305.6264	6533.8309	5737.323	11033.8411	15518.3706	3250.5102	3729.9957	3785.4696	3613.7271	3585.8753	14956.9566	13066.765	8756.7212	31572.5034	11276.8415	6350.6321	6265.2901	41421.0131	9142.89	2970.0611	5896.5647	2232.4398	3544.3401	11961.7366	6439.3553
PWY-6282	2990.4102	13499.9943	8357.1113	967.6144	4121.4443	5695.5998	27844.8017	2574.8008	7785.9279	13338.9743	2318.123	51.5488	5132.1233	7120.2269	4887.5965	2770.1589	1094.8647	1344.9903	6130.7756	282.3332	4290.6162	11990.1521	9222.9068	609.2918	1174.7102	10573.9957	6711.2907	6476.9884	22974.4704	4537.7339	5357.7302	1056.948	4843.32	2835.3819	5131.4889	3502.8171	9040.8888	2664.2531	9847.9415	2442.7953	1559.9625	28194.0196	5330.1077	2323.227	5828.7788	1001.4642	1428.0163	3396.1821	6112.4671
PWY-6317	2739.6672	13187.4012	18967.8766	847.8611	17246.023	6719.4906	15217.7915	7727.8188	9176.3894	10655.9392	2515.8066	258.4943	5886.7355	8227.3727	5197.0404	2315.1608	2229.5288	3477.8446	4277.0792	376.9581	2809.1879	11467.1472	9494.2693	741.2986	6861.9801	4142.8384	5980.5123	11317.7351	10649.492	3205.198	4407.6605	3708.7153	3687.584	2620.9724	12323.8365	7392.3856	6449.9268	24587.5811	10450.5003	6476.2749	5924.7307	34520.3742	9107.9392	2590.6819	4858.0518	2308.8572	3415.4052	7091.407	5505.1916
PWY-6338	0.0	0.0	0.0	0.0	0.0	0.0	0.0	0.0	33.9363	29.8258	0.0	0.0	0.0	0.0	48.6155	0.0	0.0	0.0	0.0	0.0	0.0	0.0	0.0	0.0	0.0	0.0	0.0	0.0	0.0	0.0	0.0	0.0	0.0	17.6205	0.0	0.0	3.4637	1.2973	29.4536	27.5681	0.0	0.0	0.0	0.0	0.0	0.0	0.0	11.6748	0.0
PWY-6353	2580.4734	10061.0617	16895.2147	427.5278	5874.2114	5067.6643	11060.0388	3907.6757	6275.446	7013.4642	2317.8803	0.0	4708.5528	3661.5572	3039.8647	2572.9594	1339.2024	1621.4818	4858.8079	575.8326	3076.7915	7616.0275	4909.6897	770.0655	4050.0813	2116.6813	3700.4305	10911.0621	3640.3559	3310.4033	1562.9293	502.2067	2711.9707	2589.5192	2463.4945	3159.8583	1441.6172	6256.1828	4005.324	2180.4708	2469.732	20539.5486	2455.8436	1677.3252	2876.1159	727.276	1103.6771	2991.7341	1562.9918
PWY-6383	192.7525	293.1361	222.5341	107.201	125.4288	374.4082	0.0	0.0	899.0887	455.3862	72.6958	46.0294	11.9827	171.0382	523.4735	0.0	151.8572	81.3284	188.2809	392.7772	306.4498	105.2624	0.0	182.228	0.0	23.8838	35.8572	0.0	0.0	259.6212	510.8119	0.0	63.2999	1003.3868	245.384	495.7461	306.2543	262.4695	202.4219	411.6474	325.4764	272.6146	139.3215	126.114	0.0	0.0	0.0	278.9055	0.0
PWY-6385	2619.0101	13798.6117	20686.6023	2341.0123	17709.0343	7262.1354	19597.7142	8480.9971	9201.7614	10158.5511	3067.8482	852.4746	5889.3826	7927.7153	5236.0419	2170.6081	2292.4784	3946.4335	4868.5115	1305.4147	3301.3842	10938.2802	8832.2893	885.1685	6319.4653	5984.4965	5938.7672	11894.8076	14026.8974	3272.8785	3733.9102	3976.4963	3550.9146	3245.2593	13746.2339	12685.4212	7892.3282	28437.8908	10203.9592	5990.4176	5856.3722	38887.2004	8640.3944	2849.8378	5448.5414	2119.5763	3301.7214	11581.702	6021.5375
PWY-6386	2654.9278	13776.3468	20963.9424	2364.5133	18214.6587	7309.3011	19735.9282	8621.188	9366.3129	10108.3453	3046.2315	857.9912	5874.7568	8017.4389	5324.5642	2165.5978	2359.7036	4040.064	4963.5387	1488.8356	3419.1644	11078.1006	8940.051	923.085	6217.172	5975.6533	6010.6315	12113.5555	14081.3351	3290.2671	3751.3775	4101.2789	3561.2045	3319.796	13896.5559	12808.1251	7963.9304	28654.0649	10312.4237	6109.647	5983.7826	39403.6083	8800.8914	2892.1718	5455.5247	2164.876	3356.5958	11713.57	6095.6017
PWY-6387	2677.8448	13985.1159	21278.181	2363.9436	17972.8053	7344.2481	20270.081	8581.9021	9360.7879	10295.1349	3146.0444	856.3468	6014.3378	8051.1029	5284.5693	2281.7502	2329.222	4019.1751	5003.9837	1477.5218	3456.7381	11142.6036	8951.2329	924.6501	6471.5565	6022.8515	6040.5973	12198.0446	14113.6144	3344.4131	3805.5544	4037.3363	3607.4815	3319.1819	13825.8136	12760.1893	7941.6099	28570.1499	10307.4865	6055.9117	5916.8097	39155.9614	8717.1197	2902.5822	5499.583	2141.5232	3328.6385	11657.7254	6075.9708
PWY-6396	345.4437	149.4415	165.7493	167.2075	424.4835	427.0986	0.0	363.0108	301.9912	34.4728	11.1836	0.0	27.8489	68.6271	341.3328	143.7077	281.9577	80.2279	897.6803	909.4907	804.9479	212.5898	0.0	177.3059	106.5897	116.4963	477.766	144.8381	72.029	206.2718	231.9383	181.026	239.4569	643.2812	341.7391	323.676	126.0645	275.7217	46.0043	417.0434	185.9424	2799.7501	39.6565	443.092	26.3736	0.0	99.9007	401.1273	74.1338
PWY-6397	0.0	0.0	0.0	0.0	0.0	0.0	0.0	0.0	0.0	0.0	0.0	0.0	0.0	0.0	0.0	0.0	0.0	0.0	4.9224	11.0151	14.5076	0.0	0.0	0.0	0.0	0.0	0.0	0.0	0.0	9.0314	0.0	0.0	0.0	12.5037	0.0	0.0	0.0	0.0	0.0	0.0	0.0	0.0	0.0	0.0	0.0	0.0	0.0	0.0	0.0
PWY-6467	1527.53	6110.01	2615.33	1826.75	1066.01	5029.91	12797.55	2542.17	3146.84	7264.48	1532.49	30.0	2140.17	2774.5	1535.77	1665.34	561.41	457.67	3021.84	171.32	2265.0	5700.94	4483.42	183.0	416.0	5664.01	3378.35	2269.76	10977.99	2603.34	2768.67	364.83	2758.34	1190.12	6527.63	7548.06	4255.81	18508.94	4381.12	797.57	778.27	17099.33	2003.71	961.99	4308.06	477.61	1244.51	6807.12	2739.2
PWY-6470	520.2389	901.3355	1627.0602	86.4454	128.1946	382.4326	0.0	2039.4284	706.034	312.6425	48.612	253.0816	149.8411	1028.3971	1116.479	99.4952	482.2629	159.9722	587.1423	0.0	254.7251	334.406	0.0	88.4687	323.0934	14.8858	606.5407	422.6528	465.2945	0.0	0.0	88.2965	98.667	567.6664	1638.443	837.1776	600.0087	1962.6396	227.3424	1053.3449	978.88	8517.2269	266.6451	52.9178	142.3435	0.0	473.2123	895.453	244.4419
PWY-6471	1275.2523	4664.1194	3330.5802	574.3858	17154.2274	2122.9548	2248.6915	3396.446	1818.4997	1547.8458	374.4428	389.8059	625.2196	2464.2403	2383.2556	422.9732	1047.5546	1152.8102	2683.5316	856.5803	2120.8601	2510.6229	4476.7611	441.8941	912.1296	592.5635	2843.5797	984.545	3020.3485	1037.7256	1171.5328	3996.7488	1465.5062	1852.343	3224.0859	1657.1058	1826.8041	9326.3535	2875.0748	2120.0203	2007.7898	13742.618	4049.4404	1713.2895	1698.8794	1097.7946	976.9729	2109.9165	2412.4436
PWY-6478	265.9755	735.7021	155.4736	116.1537	348.5651	6070.388	3289.3632	946.0495	817.1665	452.9321	742.9922	0.0	236.7271	1251.6719	1153.7679	501.4018	341.8259	281.714	73.084	73.2173	66.9824	50.4437	1506.522	0.0	180.0097	376.5282	0.0	0.0	327.8361	0.0	427.6599	0.0	43.5966	784.6908	1455.6343	964.4779	442.5741	1198.1711	1181.3394	617.1879	831.9418	4778.5582	809.5632	0.0	516.7808	257.6711	459.023	1021.7886	422.9615
PWY-6507	1043.4412	3378.1373	1321.0794	391.1423	3108.5792	6965.5363	21765.7432	1888.5862	3336.296	5729.4418	1251.2413	37.7664	1597.1165	4089.3625	3381.5089	1169.8815	1286.2812	2607.4915	2222.7909	143.4657	1342.1601	2275.5948	5969.6456	190.3815	1587.512	7416.2936	1783.4922	1972.7927	16240.7611	1584.5485	337.9713	105.4468	2091.1474	860.2755	8935.0717	1156.9668	8041.1887	21374.6002	9272.7365	1879.0691	2083.1711	26052.53	4937.1604	587.9124	5146.4161	1216.716	1780.2833	1664.9815	5310.3719
PWY-6519	2497.1125	10924.0067	5703.1148	862.205	2668.3025	6557.3332	21173.9415	1417.1195	6096.307	11468.7434	1723.4854	38.5015	4039.9722	5101.27	3706.303	2412.1476	881.2053	873.4114	5185.7368	266.5512	3627.9575	9642.0069	8347.522	415.5721	975.8843	9153.0946	5512.184	4993.9458	19188.7508	3989.9639	4408.5444	722.592	4247.044	2200.1902	6567.5155	2427.0828	8454.9202	4518.3866	9030.2709	1678.7626	1458.5068	23071.938	4191.7663	1690.7085	6246.5597	922.9455	1581.0663	2495.6926	5574.9716
PWY-6545	818.6415	9563.0062	1107.397	643.0668	2038.3545	616.5609	3314.658	2266.0845	1030.9897	797.4401	1453.4767	233.9978	2486.9627	2258.2839	1663.7321	12.769	813.2427	716.1833	1154.3783	643.2464	633.1252	457.3772	3541.4138	113.6303	781.302	55.7589	350.7827	934.9907	3642.0034	72.4485	533.9417	115.9219	15.5666	881.3965	3298.4844	2805.1042	2110.9851	6852.6355	3026.4368	1609.4815	1339.8756	8263.6773	2547.6257	110.029	1229.0423	590.2489	728.2978	2173.2058	2135.3426
PWY-6562	66.2043	204.7084	259.6159	0.0	127.3677	285.6308	0.0	0.0	622.6202	456.1728	74.5929	0.0	11.9502	172.8087	1208.4422	0.0	0.0	13.9638	69.3974	63.5495	59.1133	33.9323	0.0	0.0	0.0	0.0	0.0	0.0	55.8785	0.0	219.406	0.0	42.861	655.8404	318.9508	549.2936	187.5311	238.9763	353.2938	431.3799	257.8317	296.6012	101.51	0.0	0.0	0.0	0.0	363.5221	0.0
PWY-6572	0.0	247.4962	0.0	166.58	0.0	6948.6488	572.8567	0.0	0.0	0.0	289.9447	0.0	0.0	197.7671	59.3816	0.0	108.2939	31.661	0.0	0.0	0.0	0.0	545.576	0.0	0.0	423.6961	0.0	131.0642	1120.9265	0.0	0.0	0.0	20.4598	0.0	1142.1702	146.4474	44.9854	1645.5185	565.1749	290.243	49.2982	4707.2833	643.7714	0.0	54.7849	346.7423	247.4633	234.466	47.2113
PWY-6588	1227.9591	3669.4446	16729.2066	149.5712	950.9966	1506.3583	7219.0371	1269.4235	1645.0171	4033.1888	1318.7679	129.1698	2181.9479	1463.4723	234.7826	1725.5212	78.1548	607.2633	3698.2711	151.4669	2201.2858	3563.1592	2681.036	526.7467	2115.019	1052.2377	2579.3889	8929.6585	2015.4748	2554.0986	352.5957	218.0164	1743.552	948.2692	669.5462	721.4077	236.5782	1293.768	1413.3271	3120.0298	809.9719	2015.196	546.6334	931.0883	1879.0654	70.1122	193.282	817.7993	248.3291
PWY-6590	288.5	3850.4063	10745.8262	238.06	1008.0983	2294.8291	763.8818	2131.2022	3179.6304	1471.2884	1252.6983	117.1001	2993.5486	2454.2912	1951.0827	86.089	259.0993	868.9902	1161.7078	192.7533	213.1153	1404.9883	2620.015	494.9497	741.8113	290.8601	973.0434	6999.0927	3220.0041	0.0	343.2878	73.7525	214.2592	666.9395	1229.0414	2565.8528	495.031	6533.6828	2575.5497	1318.4141	970.7338	712.9893	698.9972	808.2083	1077.3336	200.0508	279.6885	2522.8357	313.7623
PWY-6608	2447.4451	10241.6529	18975.3289	276.1784	4558.9812	4288.8295	15979.557	3095.5441	5470.8991	5386.5215	2505.868	7.8958	4993.1819	2904.7238	2423.0606	2752.5363	1444.4346	1475.1523	4907.2712	450.1728	2708.1707	6319.974	4008.9821	853.0438	4287.5415	1490.0066	2789.4841	11006.5912	2630.8556	2929.4777	1110.8608	299.242	2153.677	2188.2168	3061.0002	3317.9589	1838.6912	6230.4727	3284.2194	1870.3235	2485.7069	17583.6074	3099.6574	1370.0644	3013.6654	871.4285	1122.9622	3287.4091	1727.3296
PWY-6609	2601.693	14673.7104	32703.7393	2182.2736	21054.4151	7391.7155	20270.7739	8843.5312	9880.0233	9682.7422	2817.2774	1033.2938	7216.7146	7719.4162	5073.3927	2194.8862	2167.0109	4132.9527	4810.8166	1488.2499	3250.0352	11021.7937	8953.7984	1162.1831	8379.4413	5755.753	6126.7339	17927.4344	14380.8689	3119.7972	3630.096	4879.3102	3466.8045	3092.7718	12620.3702	12554.8302	7796.2334	29185.4368	10345.4696	6451.8368	5910.1488	40230.0436	8820.8258	3244.6865	5455.4147	2153.4456	3031.6934	11489.8367	5932.2185
PWY-6612	2769.7926	11327.939	18426.6212	2373.5116	16681.5563	7183.982	17696.0325	6432.419	7272.4215	10681.8863	2279.9659	539.1014	5137.539	6361.3548	4325.6333	2163.2854	1839.6998	2251.2252	5087.7603	1426.4697	3590.0154	8932.9559	7885.6644	919.3528	3947.6086	6265.933	5698.6114	10799.9911	13645.5057	3627.9279	3679.1017	4271.8228	3806.7836	3073.091	11232.015	12124.0072	7184.768	26471.9644	8381.8921	5145.2021	4383.4432	32875.1549	6582.015	2654.721	5249.8424	1634.9296	2547.4363	10953.1351	4986.9882
PWY-6628	2780.069	13592.1447	12769.8854	1500.4987	8073.5425	6252.6625	5052.6918	3168.7236	7757.9922	10671.7924	2448.632	148.5218	5716.0629	6578.4922	2489.883	2421.5692	1410.007	2446.486	5139.7599	906.8551	3499.8778	10646.8964	7531.8489	750.9638	468.7046	4849.4554	6021.6539	8551.597	7240.6501	3623.4039	2726.8536	2087.3215	3800.4715	2810.4948	8254.3805	4300.8319	2325.9442	6786.4506	3259.4839	2299.3303	2321.2103	16785.461	2452.47	2454.8778	4128.6799	670.1653	1872.3032	3922.0408	2530.0138
PWY-6629	2698.8176	11303.6808	12415.1946	1237.4361	7870.0298	6292.1289	1829.0539	3269.4303	7561.2523	10380.4491	2408.9765	83.1525	5163.672	6293.044	367.9707	2336.8061	222.7714	2134.5603	4887.2367	508.3305	3384.2981	10408.9985	7310.1122	687.354	0.0	5082.1371	5671.3307	8379.611	7052.2763	3478.5752	2428.7444	2013.0887	3695.7742	2492.6916	0.0	2626.9335	1076.2626	3044.4802	177.2675	831.2388	706.1456	0.0	544.3497	2328.9765	4187.2244	254.2474	149.5212	2959.3587	1919.9386
PWY-6630	2773.2554	13566.8048	12747.5311	1350.9742	8073.5425	6248.5792	5038.9678	3129.6306	7737.5851	10667.1834	2385.1656	136.3862	5715.0115	6576.7049	2489.5419	2418.7363	1403.7947	2446.2316	5125.107	905.5989	3491.9627	10625.4466	7504.5137	750.9638	468.7223	4847.2969	5998.7889	8536.4808	7225.1993	3611.2876	2721.442	2086.2933	3791.2022	2802.6756	8177.4544	4129.8301	2310.9612	6785.3358	3255.486	2298.3144	2314.4563	16612.9529	2449.2645	2450.2536	4126.3568	669.2761	1860.2951	3773.0093	2509.4728
PWY-6641	0.0	0.0	0.0	0.0	0.0	0.0	0.0	0.0	0.0	0.0	0.0	0.0	0.0	0.0	0.0	0.0	0.0	0.0	0.0	0.0	0.0	0.0	0.0	0.0	0.0	0.0	0.0	0.0	0.0	0.0	0.0	0.0	0.0	0.0	0.0	0.0	6.5817	0.0	0.0	0.0	0.0	0.0	0.0	0.0	0.0	0.0	0.0	0.0	0.0
PWY-6690	53.4545	0.0	127.6364	0.0	0.0	71.0055	4.9091	0.0	0.0	0.0	0.0	0.0	0.0	0.0	0.0	0.0	0.0	22.9091	94.9091	0.0	0.0	227.4545	0.0	14.1818	0.0	0.0	0.0	0.0	0.0	0.0	0.0	12.5455	19.0909	0.0	0.0	9.8609	0.0	3.3042	0.0	0.0	0.0	0.0	0.0	0.0	102.0	0.0	0.0	10.2271	0.0
PWY-6700	2099.9335	9857.2849	17355.5092	2302.8313	14860.4872	6608.6575	15989.0459	4956.0219	5953.5501	9044.5087	2317.3177	103.2044	4499.5042	4953.7617	2770.2837	1884.8965	1433.602	3203.1279	4310.401	1034.6111	2977.4538	7907.6214	6399.3213	740.7917	3917.8242	6445.2588	4589.8631	10049.1104	14113.1856	2972.5383	3097.3116	3672.5159	3333.6595	2191.0913	9486.6835	10919.5245	6497.9453	26527.6678	7054.0086	3886.2869	3237.5059	28015.4468	4817.9554	2174.9818	5290.833	1125.596	2010.4915	9867.4853	4586.4052
PWY-6703	2027.061	7697.7551	5599.3121	1106.0281	14032.3567	5807.5231	13669.528	3398.4897	5260.8992	8804.5027	1451.2981	45.4507	2971.3429	4221.3091	2336.4445	1809.0014	1203.6313	3099.2414	3997.3419	1028.7136	2958.0182	6938.4166	5562.2578	574.7703	1118.2237	5690.7264	4350.952	4496.2874	11906.1539	3009.7235	1547.3612	3630.7834	3181.2398	2160.1413	8358.0954	4121.6755	5848.4086	23300.2379	6130.3528	3896.5385	3045.0701	20962.2788	4517.2711	2048.9258	4614.7539	1017.3169	1705.1812	3776.2904	4171.1582
PWY-6708	1783.1527	6989.5517	3489.14	296.8254	1406.8402	2827.0423	1218.1344	782.9221	3075.9788	7086.6934	662.5653	24.5455	2472.9883	1782.6995	439.4166	1837.8935	203.6589	457.7229	3558.6349	280.1164	2709.8974	5899.5966	2981.3344	284.311	0.0	2031.1856	3598.6425	2650.9148	1642.5648	3040.8001	730.9845	380.4112	2716.9696	999.251	185.5943	567.797	14.3345	449.4518	117.461	325.1185	249.2698	86.9622	159.9166	1151.2165	1533.2608	46.8554	28.3258	770.4013	59.5994
PWY-6728	215.9665	610.4515	448.5968	0.0	234.1283	780.7405	0.0	0.0	1502.2384	1072.36	233.3423	0.0	42.43	473.9325	373.2706	0.0	0.0	47.8873	245.6115	183.9378	224.648	118.6395	0.0	0.0	0.0	0.0	0.0	0.0	0.0	0.0	678.3007	0.0	148.7134	1197.5385	150.501	1067.817	57.3947	573.733	297.6165	419.012	245.1	536.4519	213.8037	0.0	0.0	0.0	0.0	528.4538	0.0
PWY-6737	3164.5997	15763.2833	21061.0084	2312.3155	18223.2189	10315.9833	42546.3577	10955.0417	10125.5662	12383.6231	3605.6938	315.1477	6404.3978	9957.0945	8080.1433	2721.3428	2928.6157	3562.9255	4792.3803	834.5779	3282.0575	11504.8451	12106.4421	845.7545	5838.8494	13243.7715	6352.4456	12691.0174	30858.9288	3424.525	4175.3695	3736.4078	4333.6622	3255.4682	17359.4055	14054.601	14454.1564	45555.6887	18102.6007	9560.7083	7666.1588	54738.0992	12530.5093	2728.7778	8631.1696	3063.5634	4091.6164	13095.7713	10188.4862
PWY-6749	86.5582	413.9612	135.7486	73.6691	0.0	3780.1489	10931.7649	1062.433	262.2981	1212.3414	0.0	0.0	0.0	759.1686	580.2156	0.0	283.6687	0.0	172.9838	0.0	90.6576	59.8352	3083.0315	41.3446	550.9942	2511.5581	140.1987	311.5744	6175.7039	0.0	0.0	0.0	673.2433	280.3682	5188.6709	323.224	3547.0404	11843.9365	5061.5241	1064.8356	781.5505	12401.9149	2713.8427	76.9693	2803.7839	602.9818	1113.6244	353.1322	2555.8986
PWY-6876	0.0	1730.5512	16729.2066	0.0	591.7811	273.3678	0.0	0.0	1552.8517	0.0	0.0	0.0	2181.9479	439.426	0.0	0.0	0.0	452.8198	614.6599	0.0	0.0	951.986	159.3428	526.7467	2115.019	0.0	0.0	8929.6585	215.7295	0.0	0.0	0.0	0.0	0.0	0.0	220.523	0.0	255.5991	0.0	0.0	141.9735	0.0	209.2865	350.6977	0.0	0.0	0.0	95.2335	74.9701
PWY-6891	1914.064	7977.929	3309.7028	588.5315	1997.798	3459.7848	1725.5335	1752.2017	3705.4675	8402.8492	771.2169	600.7792	2511.5845	3211.3964	321.4132	1807.4328	378.3688	1346.0972	3705.1533	781.1588	2534.4847	5998.1431	4257.716	313.1555	519.0057	2737.1364	3877.017	2691.7586	2948.6005	2860.1482	709.628	532.0424	2897.1752	1470.5634	2248.068	2483.3802	1569.3958	6661.9358	1343.6317	1651.3577	2421.9993	6266.351	3067.6692	1166.4354	2206.7349	553.2397	438.151	2121.5224	1733.8471
PWY-6892	2503.8609	9967.9928	4692.3682	882.3894	5230.2078	7172.2285	17073.1599	4974.6402	5751.6093	10338.4711	1242.0971	855.2889	3431.1009	6453.6339	4410.5185	2009.1299	1902.0501	3348.6739	4451.659	550.7264	2797.8066	7221.9632	8018.6129	570.4152	2532.4567	7147.845	4598.8468	4364.8884	14666.467	3039.78	1060.4327	634.9394	3516.0498	2468.1071	10541.4351	4984.5332	8434.0092	29303.2912	9528.664	5787.5518	5075.0134	24827.0093	7250.3902	1708.7182	5248.7879	1781.7601	2404.016	4729.6222	5933.2849
PWY-6895	2071.3219	8881.9216	4424.2044	1507.9016	2330.4445	5721.6784	6357.1529	3482.5618	5074.1812	8813.4311	1664.5685	123.6129	3065.5337	4233.5181	1188.911	1862.823	816.3481	1039.8129	3852.5228	717.5708	2739.9708	7219.8825	5878.4018	436.272	751.7666	5310.6717	4160.1558	3590.7344	8143.2796	2946.3972	1761.1541	639.54	3140.7144	2221.8085	6006.8205	6627.0468	4053.1983	16472.702	3871.0448	2132.1781	1933.1918	16176.7499	3762.1038	1398.1555	4243.7263	828.3275	1180.6503	5778.4129	3326.4356
PWY-6897	2535.8048	13417.3505	17023.1178	2392.4393	17343.459	6701.5579	18636.9739	7113.2962	8385.897	9053.8451	2718.0775	501.6811	5449.4921	7139.2963	4365.9439	2032.0512	2028.7787	3878.5195	4486.2769	1319.3527	3054.6095	9993.6423	7099.7759	800.9414	3170.3237	6676.6749	5192.1221	10419.4156	14054.9125	3043.0645	3384.771	3659.0462	3274.1258	2966.079	10715.3775	10916.5842	6393.1617	24642.5566	7474.068	5728.9349	5053.6169	25783.2068	6212.2606	2300.2899	5313.2925	1668.8228	2834.4435	9753.0052	4194.9266
PWY-6901	2148.5605	6458.1742	3161.6782	744.2804	1487.1683	7172.3803	17807.4132	2036.0822	4546.0022	8092.6716	2203.0224	0.0	2707.5718	4438.2652	3725.9299	2342.8331	1241.8485	994.1965	4236.1211	663.6122	2802.9894	5502.022	6841.8198	426.852	1849.5846	4202.0926	3480.8794	3980.2695	12636.4928	2967.7057	605.6061	529.7566	3034.1649	1749.5666	9371.7919	1403.4738	6044.1014	25144.0328	8319.2981	2571.7805	2250.3286	23535.5374	4427.0121	1593.0486	4830.7094	1037.7418	1987.8533	2263.1379	3981.2506
PWY-6969	3026.139	11144.1444	5128.312	1587.5535	6602.0963	9344.641	17957.3742	6108.3905	7437.7135	12468.5671	2590.3821	123.6307	3949.8861	6124.2773	5268.6068	2564.1879	1986.9737	1454.6597	5457.4053	1494.1328	4134.2401	8833.3332	9222.7133	685.7344	1797.7122	7960.4716	5368.5329	4574.3874	15446.5068	4249.9277	2217.7533	1467.2152	4412.9846	3516.2696	12247.0653	9684.9816	5741.0806	36514.7294	8804.4318	4004.2257	3154.7255	33973.6326	5521.7828	2260.826	6871.2262	1385.3968	2632.7415	9051.3169	3615.7711
PWY-6992	0.0	0.0	0.0	0.0	0.0	0.0	0.0	0.0	56.2876	48.6173	0.0	0.0	0.0	0.0	79.1837	0.0	0.0	0.0	0.0	0.0	0.0	0.0	0.0	0.0	0.0	0.0	0.0	0.0	0.0	0.0	0.0	0.0	0.0	29.5077	0.0	0.0	6.5801	2.4895	47.928	45.4264	0.0	0.0	0.0	0.0	0.0	0.0	0.0	21.3993	0.0
PWY-7003	552.2134	971.379	1709.8359	221.9315	63.042	523.4479	0.0	122.506	1407.3312	316.9883	33.628	233.3775	56.1989	712.9325	449.9725	99.5891	197.4824	272.5333	971.5885	326.1481	700.1492	1237.5318	103.0921	395.7304	489.7875	122.913	843.7153	623.0232	1328.9612	754.5224	461.274	161.8873	311.7708	992.0211	471.506	635.489	467.367	963.5374	408.9618	519.7256	729.5645	1921.7292	387.5861	618.4251	197.0277	83.9714	116.2787	669.8509	0.0
PWY-7007	69.2241	206.2836	158.235	0.0	123.2783	266.6525	0.0	0.0	665.4265	461.4208	73.8111	0.0	11.9837	171.854	1046.5736	0.0	0.0	13.8908	73.5556	82.8559	67.4972	35.9375	0.0	0.0	0.0	0.0	0.0	0.0	0.0	0.0	402.6302	0.0	43.7943	800.4128	175.8432	396.5549	135.1135	234.8041	311.4886	376.0423	212.2371	167.2218	79.6363	0.0	0.0	0.0	0.0	167.7026	0.0
PWY-7013	93.6513	0.0	811.897	149.381	1315.8269	1347.7821	0.0	241.6193	1276.0915	75.0492	245.2648	0.0	245.8335	79.7079	65.3159	381.3353	75.9964	148.1655	41.9299	0.0	131.0446	0.0	71.8111	0.0	66.1676	63.7578	534.6766	814.6116	681.5009	0.0	690.6694	47.749	76.4126	313.9859	0.0	346.8184	52.6698	741.6213	715.4836	369.0317	0.0	5627.0733	0.0	485.0575	56.5263	0.0	0.0	23.9647	26.3578
PWY-7090	0.0	12.2536	0.0	37.2683	0.0	0.0	59.7453	0.0	0.0	16.557	0.0	0.0	0.0	0.0	0.0	0.0	23.3804	0.0	0.0	0.0	0.0	0.0	0.0	0.0	0.0	0.0	0.0	9.0523	0.0	12.0386	0.0	7.5612	0.0	0.0	225.8741	0.0	0.0	0.0	0.0	46.6393	0.0	54.4005	32.6984	0.0	0.0	0.0	38.3702	0.0	0.0
PWY-7094	472.265	1427.1867	1078.5998	0.0	800.2121	2016.8609	0.0	0.0	3671.4396	3483.9122	451.0453	0.0	88.7444	1078.2017	1925.4954	0.0	0.0	97.5115	1703.1456	499.5921	883.8402	264.8894	0.0	343.6462	0.0	0.0	0.0	0.0	173.7937	851.9759	1691.1265	0.0	477.9084	2500.5743	380.2634	1348.6244	207.8371	1168.2446	662.2101	905.5124	567.4549	279.968	276.9157	211.3876	0.0	0.0	0.0	920.6195	0.0
PWY-7097	0.0	0.0	0.0	0.0	0.0	0.0	0.0	0.0	33.9363	29.8258	0.0	0.0	0.0	0.0	48.6155	0.0	0.0	0.0	0.0	0.0	0.0	0.0	0.0	0.0	0.0	0.0	0.0	0.0	0.0	0.0	0.0	0.0	0.0	17.6205	0.0	0.0	3.4637	1.2973	29.4536	27.5681	0.0	0.0	0.0	0.0	0.0	0.0	0.0	11.6748	0.0
PWY-7098	0.0	0.0	0.0	0.0	0.0	0.0	0.0	0.0	37.4259	32.9794	0.0	0.0	0.0	0.0	53.9987	0.0	0.0	0.0	0.0	0.0	0.0	0.0	0.0	0.0	0.0	0.0	0.0	0.0	0.0	0.0	0.0	0.0	0.0	19.4903	0.0	0.0	3.6969	1.3846	32.4408	30.3796	0.0	0.0	0.0	0.0	0.0	0.0	0.0	12.4607	0.0
PWY-7111	3991.2452	14253.2562	22204.0788	2713.297	21190.3103	10275.7103	26042.4503	11220.8592	12845.6048	15604.7731	3988.2601	75.4987	7504.8084	10465.7371	7372.5383	3861.9516	3640.9743	5328.3295	7073.7292	1816.4874	4948.9497	14650.1813	12652.7141	1179.8034	5878.4744	7775.9546	8150.5094	13705.6553	16321.3582	4900.8177	4166.1035	4700.4496	5153.1287	4648.963	16492.7496	15101.4802	10490.7443	35359.0327	13035.4976	8065.1974	9001.4876	51780.019	11588.9584	3949.5558	6875.4395	2908.5786	4031.1187	13898.9781	8152.1334
PWY-7184	2409.4501	9864.5831	5640.6078	1559.281	2820.5999	5618.4019	8929.1363	3452.3121	6164.2603	9494.6585	1869.6825	246.2558	3730.1079	4876.8651	3349.9999	2173.4634	1187.775	1293.3621	4752.1424	1186.0156	3505.0396	8720.3309	5590.6002	667.8649	1200.7538	4128.3543	5553.5121	4563.7306	8369.9388	3602.8218	3945.9706	957.8138	3696.2784	2830.1008	7202.6243	6479.9543	3892.6373	12193.9655	4802.0836	1982.9257	1786.3506	19101.6037	3225.7916	2379.0695	3560.5789	731.5673	1540.3069	5594.1546	3128.1755
PWY-7187	2248.107	11864.9017	9415.7668	1554.1169	5870.4357	5476.2776	9484.5531	4224.138	7249.4608	8869.3876	2193.8939	661.0763	4610.4195	5524.0294	3669.0597	2012.3489	1355.8495	1890.6452	4354.1718	1053.9414	2972.7525	9451.4163	5948.5983	751.2577	2114.3474	3918.1951	5326.6005	6900.0514	8348.8117	3002.3816	3517.1968	1581.7791	3218.2823	2692.8824	8130.4265	7113.9085	4146.0087	12715.7001	5331.52	3053.2443	2514.3809	21033.8617	4091.7957	2402.9915	3569.7567	946.7621	1831.7309	6113.3272	3431.1675
PWY-7196	2467.0177	11259.1212	7430.8914	2587.3283	3819.0305	7792.9676	18901.8396	5350.8464	7451.5307	10258.8593	2606.432	311.1439	4392.5271	6254.7598	4450.6827	2113.3898	1664.2647	1840.2107	4699.8698	1400.2645	3389.1727	9546.7011	7603.5557	754.0767	1640.5091	6916.4543	5604.5769	5868.331	15655.6163	3299.4774	3829.1961	1184.9004	3656.9357	3066.5044	11891.9408	12824.263	7655.3814	31051.7524	8770.7844	2812.5488	2702.7448	34024.2169	4908.469	2566.1222	5944.7234	1113.9389	2460.2815	11607.4452	5172.1311
PWY-7197	2074.4859	8327.4868	5000.8369	2061.8153	2518.9682	6164.8892	13132.4601	3082.6431	5527.0765	8352.1229	1839.8032	221.9831	3256.2115	4348.7037	3017.7576	1826.619	1044.8593	1165.6989	4109.0262	1240.1158	3103.1559	7652.6751	5106.0136	593.1787	1069.422	5782.6262	4789.9225	4044.8312	12426.6494	3074.5427	3454.7285	849.8989	3215.7832	2577.7932	7978.5764	9261.0331	5329.5036	21657.4258	5668.6589	1907.9211	1611.1617	22075.8781	2860.0774	2111.4809	4654.9898	643.9566	1532.1768	8357.3446	3375.4492
PWY-7198	679.1414	52.2895	0.0	0.0	1591.3566	267.0936	2319.8186	1564.1754	0.0	277.4284	0.0	0.0	0.0	1554.0663	1433.5253	0.0	725.0677	196.8471	0.0	0.0	0.0	0.0	1682.697	0.0	718.1897	0.0	0.0	534.9731	320.2242	0.0	0.0	0.0	0.0	300.6283	1482.3923	1615.8031	831.5328	2467.9056	1520.6244	879.3405	1240.6455	3085.1338	1767.6707	0.0	290.2245	546.7744	621.3809	1772.3156	634.6734
PWY-7199	2210.7734	11171.487	23078.3537	2131.5729	9049.8659	6614.4815	16524.836	5807.8184	8644.6063	8987.2437	2205.3068	660.277	5753.0493	5510.6662	3927.0742	1931.2489	1436.1935	2374.1151	4483.5196	1358.8365	3138.3208	10339.189	6946.2422	946.5961	5751.9143	5775.5294	5183.983	13037.0846	13110.4787	3082.1099	3417.7177	999.4483	3263.831	2768.1232	9834.2934	10780.7947	6556.5779	25105.8811	7951.9468	3639.2827	3241.065	30566.6165	5592.473	2615.9695	4992.3079	1317.9366	2094.9944	9698.1668	4648.6843
PWY-7200	2108.3852	9049.4857	7439.3324	1671.458	3717.3831	5596.9263	9994.4402	3738.3296	6483.7522	8412.5502	1767.8495	300.8311	3926.2762	4594.7848	3164.2939	1841.6491	1125.5064	1421.7698	4226.5636	1278.278	3111.0591	8586.5038	5532.4053	693.1218	1627.6002	4260.8892	4940.7746	5649.2326	8977.4561	3070.733	3424.7994	1002.9419	3185.5358	2616.3879	7583.6847	7449.551	4329.652	14225.9895	5203.3807	2292.2603	1948.3871	20644.8981	3490.3753	2277.6505	3783.783	793.6341	1578.6354	6442.3973	3330.2063
PWY-7208	2993.752	12534.9606	24234.3956	2745.3654	21547.7025	8383.4329	22734.1595	9953.8386	10428.6729	11311.0759	3179.134	671.8902	6346.811	9184.2861	6261.303	2436.9927	2682.1289	4519.014	5413.2691	1712.5295	3843.2462	12141.737	10055.3346	1073.8954	7677.6525	6698.3861	6725.4513	13961.3621	15822.6252	3689.6417	4609.7509	4936.6647	3985.3078	3849.0137	16251.7258	14936.3355	9228.6844	33016.044	11741.274	6470.2489	6974.64	46105.333	10217.1302	3412.0325	6122.045	2472.5941	3900.4788	13580.5346	7034.5952
PWY-7210	862.3876	74.4921	0.0	0.0	1832.9974	373.1715	2895.0658	1760.3964	0.0	391.2264	0.0	0.0	0.0	1895.8832	1650.6672	0.0	771.8679	257.6972	0.0	0.0	0.0	0.0	2083.511	0.0	827.1946	0.0	0.0	717.4975	448.5623	0.0	0.0	0.0	0.0	410.5606	1903.8482	2035.3967	1064.3105	3168.6056	1840.9865	1004.3872	1355.0253	4043.3256	1905.7819	0.0	398.6502	590.3666	721.1384	2158.8556	817.2595
PWY-7211	2440.1228	10461.4245	6569.023	1356.9752	3329.2993	6451.6851	8605.8407	2893.5398	6003.3541	9583.6191	1952.2834	115.2261	3919.6429	4946.6918	2549.2589	2230.5476	1175.9439	1239.7623	4651.5526	813.586	3393.336	9054.719	5813.5809	581.6741	1253.7001	4543.9617	5393.8982	5012.8491	6602.6669	3489.4737	3044.1282	1047.0211	3577.6257	2480.4506	7522.022	4021.2753	4405.5793	17184.8467	4168.3197	1779.6617	2040.974	10804.0164	3111.7234	2149.7206	3641.9618	870.8337	1667.8227	4212.8958	3260.1794
PWY-7219	3022.7887	15704.9222	22236.7141	2663.0379	20295.2298	8474.3666	23803.2403	9860.3113	10350.7431	11550.9568	3568.2913	994.7213	6511.0243	9071.3658	6101.2148	2521.915	2633.3323	4946.951	5441.2504	1529.403	3736.8465	12165.4829	10155.9836	980.1853	6890.9164	6990.3024	6655.5179	12998.0394	16421.4857	3713.4349	4139.7095	4309.7667	4031.4931	3644.9375	16252.4324	14615.5413	9343.4708	33640.3787	11945.2875	5847.5035	6792.9881	46346.2935	10206.947	3168.3802	6325.4459	2503.5021	3877.9532	13426.296	7073.6347
PWY-722	0.0	0.0	0.0	0.0	0.0	0.0	0.0	0.0	31.8726	27.6782	0.0	0.0	0.0	0.0	44.7953	0.0	0.0	0.0	0.0	0.0	0.0	0.0	0.0	0.0	0.0	0.0	0.0	0.0	0.0	0.0	0.0	0.0	0.0	16.5231	0.0	0.0	3.6744	1.382	27.5499	25.8763	0.0	0.0	0.0	0.0	0.0	0.0	0.0	12.2243	0.0
PWY-7220	3647.7655	27685.6641	43186.8929	2572.7564	24286.0706	9494.3757	29742.8391	8321.0081	15200.0003	14875.5045	5269.5148	1017.95	11610.8967	11729.0911	7620.7193	3456.4144	3273.2749	4418.1305	6837.0211	1462.2227	3991.3962	16776.6286	13526.1108	1657.6463	10138.2007	8119.0153	8388.3029	24468.1376	20475.0967	4050.4513	4452.3891	4569.9296	4642.3252	3953.0109	14237.1804	12712.4418	10519.316	39496.0838	14022.6421	5721.7546	5653.4514	53313.2187	9902.0446	4212.0032	7479.2269	2423.9661	3231.3774	12215.408	8068.9305
PWY-7221	2554.7807	13591.4952	20855.3502	2379.4111	16812.1988	7840.9864	22677.1341	8628.0116	9517.9429	10155.3058	3204.3858	859.1204	5840.2863	8192.987	6166.0811	2220.1109	2435.6103	3806.7209	4841.139	1483.1379	3292.1554	10404.02	8795.7904	983.054	6548.2403	6512.0162	5687.7038	12069.911	15267.5796	3192.7635	3781.8785	3755.8241	3499.2084	3471.9095	14317.4328	12985.678	8647.0563	31642.8085	11187.9105	5670.1603	6158.2656	41322.9543	9094.2427	2828.8542	5443.0351	2213.2893	3371.1628	11971.2913	6347.7658
PWY-7222	3647.7655	27685.6641	43186.8929	2572.7564	24286.0706	9494.3757	29742.8391	8321.0081	15200.0003	14875.5045	5269.5148	1017.95	11610.8967	11729.0911	7620.7193	3456.4144	3273.2749	4418.1305	6837.0211	1462.2227	3991.3962	16776.6286	13526.1108	1657.6463	10138.2007	8119.0153	8388.3029	24468.1376	20475.0967	4050.4513	4452.3891	4569.9296	4642.3252	3953.0109	14237.1804	12712.4418	10519.316	39496.0838	14022.6421	5721.7546	5653.4514	53313.2187	9902.0446	4212.0032	7479.2269	2423.9661	3231.3774	12215.408	8068.9305
PWY-7228	2565.2473	10940.2622	7020.6328	2324.3169	3580.7278	7557.7305	18283.2512	4583.2538	7022.3694	10256.0474	2522.9085	305.1534	4219.9046	5873.5544	4366.4344	2288.9939	1549.0327	1637.2141	4941.6806	1492.1222	3626.7943	9172.2464	6895.1759	771.4508	1533.6731	7095.8982	5675.3334	5541.3494	15512.7826	3589.0882	4004.6682	1178.2083	3817.3036	3199.3428	10262.1693	10668.001	6972.1435	28038.5951	7921.8755	2446.9078	2372.2199	30170.5784	4329.988	2574.0618	5406.8986	989.1359	2102.4772	9817.3699	4613.6765
PWY-7229	3328.5102	18595.7115	26603.4574	2678.9413	21680.482	9012.3507	25932.2283	9516.8018	11639.9213	12933.4156	4003.2585	1038.1104	7673.1555	9837.2157	6608.093	2872.7871	2826.5107	4898.3981	6059.7203	1578.8844	4018.9008	13664.2923	11215.1111	1148.0889	7731.2155	7653.6709	7393.7871	15442.5111	18132.3428	4024.4428	4395.1158	4553.742	4414.9404	3846.8565	15738.999	14054.3045	9773.5881	36330.2621	12566.7166	5948.4221	6547.295	48555.8964	10253.7201	3546.4927	6798.4676	2521.1573	3735.3781	13079.6775	7371.8293
PWY-7234	2310.8363	9764.8608	9370.0215	1083.3429	14635.1456	4719.4248	4748.6921	2557.2929	5384.2187	8366.9095	1592.0402	302.0084	3358.4466	4535.134	2800.9627	1902.3494	1098.3656	1386.1769	4279.8083	1291.7935	3134.6637	8430.2163	4642.2422	638.6276	4321.7644	3270.7614	4954.4971	5126.3709	4821.3776	3110.9772	3433.8767	3728.6446	3179.0997	2639.7611	5268.5255	3210.4319	1200.5064	2708.8471	1127.525	2045.0732	1769.774	10812.6701	1127.2107	2314.7305	2544.4442	174.8397	1325.1473	3121.5635	914.4668
PWY-7237	342.08	620.14	316.6	249.93	372.0	6313.03	2203.0	617.5	1419.33	895.97	378.0	48.0	123.0	754.0	2774.77	287.85	872.5	294.0	221.0	495.6	330.0	145.22	298.38	206.0	970.0	188.33	149.92	52.0	728.24	254.0	861.2	9.6	96.47	2043.0	742.1	1383.75	942.22	2058.53	2109.82	6044.23	768.12	1639.99	839.5	141.0	75.0	141.78	64.07	801.45	191.62
PWY-7242	2502.4884	14618.0875	5174.0102	654.731	6076.4978	7778.9586	24357.8209	4484.8143	5842.8705	10874.6143	2996.6735	76.0392	3929.4002	6400.9848	3866.4869	2798.402	1915.433	3640.4115	4250.6414	505.9374	3088.1316	6436.0767	9140.7646	429.0509	2814.4238	7852.7822	4618.2168	3972.6301	16872.5808	3591.0186	1102.7466	454.7266	3638.4463	2005.9456	11587.0258	2868.8398	8264.6392	22975.4194	10655.4537	3100.2293	3513.5095	29403.2649	6212.2127	1897.5705	6322.6086	1534.3267	2496.7611	3494.1322	5600.8337
PWY-7254	2889.0303	9878.8172	4268.7932	847.838	2901.0206	4751.6963	254.4289	1184.0392	5037.775	9465.1511	1063.7873	55.9967	3168.4412	2950.1053	1611.0072	2422.2466	1313.359	822.7429	5507.0271	1550.2382	4253.8646	7600.959	4772.6516	695.7585	508.3822	3524.8406	4911.9007	3679.6114	3038.3702	3984.6174	1314.8929	1028.3939	3780.8543	3046.2293	1362.7605	1935.8135	1205.2711	1428.7634	154.7854	2117.1546	1111.298	2094.2543	372.3653	2162.66	2481.8218	69.345	284.0274	2657.9941	427.3168
PWY-7255	68.4136	204.5875	156.4307	0.0	121.2741	258.9268	0.0	0.0	627.5609	452.7249	70.8716	0.0	11.9671	167.5147	659.3793	0.0	0.0	13.7706	73.0946	73.3869	66.9542	35.8895	0.0	0.0	0.0	0.0	0.0	0.0	0.0	0.0	420.2065	0.0	43.5902	685.2744	159.5463	371.1356	72.7715	196.2945	202.0182	257.2887	170.9561	148.5924	75.5208	0.0	0.0	0.0	0.0	161.7961	0.0
PWY-7315	2194.8862	11989.9124	3901.6037	375.703	3980.0448	6916.6131	1848.6065	1937.7249	3402.1451	8085.1584	1309.1312	31.8034	3380.2378	3062.3773	1227.9727	2008.7211	818.6281	820.1296	3692.5331	115.5724	2692.1954	6601.3258	4625.0399	266.5523	805.2142	2528.5761	4017.4718	3393.2958	3040.2069	3197.5329	853.0858	563.8705	2957.5998	1202.5915	964.0445	1593.8475	550.9128	3128.2164	1518.786	817.4573	1306.6458	2468.5394	1703.7849	1087.4815	2037.6243	681.0033	494.6393	1852.9266	478.9468
PWY-7323	1039.0786	2900.3384	1439.3999	2010.3883	978.0325	5759.429	17892.4206	3462.3342	3141.6862	4840.6041	1626.1093	26.9761	1281.3328	2997.3728	3478.3566	661.6508	1160.6078	522.7861	2331.8875	191.0135	1440.0236	2468.401	4611.981	213.6814	1145.4517	6165.1392	1507.8257	2037.5339	13849.5195	1473.7283	425.3967	104.0077	1784.9996	1213.1147	8426.7101	9371.508	6425.3605	22893.5897	6962.2977	1964.8354	1675.1772	24240.222	3461.1359	503.9336	4829.8707	786.8606	1608.4095	8587.6031	4078.7378
PWY-7328	1687.8271	8026.7396	1185.7548	564.863	2306.8703	4455.2716	936.0526	1034.1867	3821.2384	6679.2545	983.2333	94.7555	2535.5507	2909.1151	984.4522	1561.0281	409.7718	789.3803	1503.9818	189.6859	283.3321	1511.2754	4127.0905	225.1754	547.9158	2574.3148	2353.0464	3052.3561	2732.6875	497.0506	667.3752	282.9818	2331.212	1544.1793	2345.854	1381.1867	528.4488	8458.1593	1262.2247	614.3907	511.7767	8433.9824	1407.9843	1096.9011	2095.0612	414.6988	460.017	1525.9247	423.9267
PWY-7332	0.0	58.0633	0.0	165.2754	262.6807	297.1618	300.3721	165.9759	214.3411	85.6478	238.7355	0.0	83.0028	86.3667	92.365	0.0	100.0213	0.0	0.0	0.0	0.0	81.1412	649.3805	0.0	0.0	0.0	71.5586	39.1049	0.0	0.0	0.0	0.0	0.0	134.6524	909.9874	352.509	186.2687	285.7344	242.9987	246.8644	0.0	1331.7564	167.8692	0.0	0.0	0.0	156.3979	163.2436	118.4353
PWY-7371	27.0	0.0	0.0	0.0	0.0	0.0	1295.5	131.5	0.0	0.0	0.0	0.0	0.0	0.0	0.0	0.0	34.0	0.0	0.0	36.0	61.0	0.0	0.0	0.0	0.0	0.0	0.0	0.0	0.0	26.0	0.0	0.0	0.0	0.0	253.0	22.0	0.0	0.0	0.0	75.0	0.0	613.0	146.5	68.0	11.0	38.0	42.0	27.0	0.0
PWY-7374	27.0	0.0	0.0	0.0	0.0	0.0	975.6674	0.0	0.0	0.0	0.0	0.0	0.0	0.0	0.0	0.0	34.0	0.0	0.0	36.0	61.0	0.0	0.0	0.0	0.0	0.0	0.0	0.0	0.0	26.0	0.0	0.0	0.0	0.0	253.0	0.0	0.0	0.0	0.0	75.0	0.0	613.0	138.9596	68.0	11.0	38.0	42.0	27.0	0.0
PWY-7376	0.0	0.0	0.0	0.0	0.0	0.0	0.0	0.0	701.5061	514.9037	0.0	0.0	0.0	0.0	888.0389	0.0	0.0	0.0	120.1002	129.7767	147.6772	0.0	0.0	0.0	0.0	0.0	0.0	0.0	0.0	51.3264	0.0	0.0	0.0	568.7915	0.0	0.0	110.6717	45.9514	510.2651	500.2295	0.0	0.0	0.0	0.0	0.0	0.0	0.0	267.1207	0.0
PWY-7377	135.4985	4911.3611	14546.5284	214.9674	1712.3473	1104.3598	0.0	135.9305	3721.3552	647.5387	245.7092	181.9631	2807.8221	1769.6348	0.0	360.29	111.511	1506.8349	869.6972	0.0	83.6255	1950.7826	792.6423	485.6078	2402.2702	15.7948	1239.8316	8383.8162	2143.4775	0.0	498.1542	75.1678	88.042	675.2173	417.459	1250.2416	169.3317	1953.6791	341.656	62.0394	562.3057	5417.1138	1030.4533	764.6592	233.8926	194.4594	0.0	658.7943	668.8911
PWY-7391	0.0	0.0	0.0	0.0	0.0	0.0	0.0	0.0	0.0	0.0	0.0	0.0	0.0	0.0	0.0	0.0	0.0	0.0	17.048	41.0066	50.5801	0.0	0.0	0.0	0.0	0.0	0.0	0.0	0.0	31.1677	0.0	0.0	0.0	42.9027	0.0	0.0	0.0	0.0	0.0	0.0	0.0	0.0	0.0	0.0	0.0	0.0	0.0	0.0	0.0
PWY-7392	1943.9804	11064.1211	19586.7456	1293.1581	9536.5394	5359.7996	502.7123	3383.7179	6905.0342	7406.5481	1602.3594	627.7597	5017.6795	5028.5435	1488.5697	1378.7151	1367.8272	2334.5763	3419.6337	838.7556	2236.4559	8037.1965	5939.2445	780.685	3961.1081	4070.2017	4267.6437	11210.669	6701.8703	1624.28	1968.2084	952.9041	2380.5001	2406.852	2594.5734	3357.9878	1277.5095	4653.5712	805.8887	1617.154	1838.3228	12222.3481	1186.0955	2239.0112	3255.421	134.6126	580.9027	3515.1534	570.2092
PWY-7400	2569.9176	13497.0618	17472.6828	1045.4083	17055.8068	5802.7526	12889.6494	6109.0398	8405.5796	9660.8606	2382.3994	146.1322	5492.9391	7277.3726	4522.9591	2190.1306	2218.3969	3774.0929	4965.3473	1296.586	3369.1429	10005.1512	7535.8631	850.6045	3741.5901	4004.6051	5286.1226	10799.749	7989.1133	3504.6426	2556.7396	3776.57	3408.0267	3124.8964	12356.6715	5716.5346	5871.5173	15712.7676	7884.3154	5995.2123	5448.7483	26184.6391	7240.964	2412.6224	3932.5275	1810.9866	3111.039	5281.3998	4763.8358
PWY-7431	98.5625	59.864	56.2488	74.1222	0.0	79.277	0.0	0.0	186.6433	0.0	0.0	31.2008	0.0	0.0	122.8648	0.0	110.0854	46.0509	82.9961	229.7685	149.5605	63.6511	0.0	132.0958	0.0	15.8506	23.8667	0.0	0.0	171.5625	115.409	0.0	18.9839	250.584	49.1005	97.8374	171.016	29.3004	0.0	99.4037	104.4732	35.9708	50.4926	109.9811	0.0	0.0	0.0	86.0115	0.0
PWY-7446	380.0	1198.0	543.0	41.0	240.0	423.0	28.5	99.0	341.0	1341.0	138.0	0.0	304.0	251.0	0.0	443.0	0.0	120.0	1380.0	21.0	838.0	1252.5	851.0	94.0	0.0	384.0	818.0	532.0	350.0	1031.0	100.0	60.5	628.5	243.0	0.0	63.0	0.0	89.5	0.0	20.0	0.0	0.0	0.0	184.0	652.5	0.0	0.0	110.5	37.0
PWY-7456	139.9031	1998.5538	2737.2365	256.6541	589.5004	1576.8514	4719.31	1433.8652	2032.8511	0.0	296.1892	0.0	1182.2297	1128.5633	680.2783	0.0	350.3565	331.4798	1032.5679	0.0	0.0	1288.4979	2789.5827	372.4565	1066.0238	493.9941	238.2294	2238.9798	3183.5838	0.0	0.0	0.0	407.2258	554.6077	6802.1978	886.7996	4419.9958	21011.2344	5006.881	637.7279	1085.2618	6994.2119	1368.9408	399.7559	4077.2199	422.2307	1241.3459	1066.5336	2784.8364
PWY-7527	0.0	0.0	0.0	0.0	0.0	0.0	0.0	0.0	0.0	0.0	0.0	0.0	0.0	0.0	0.0	0.0	0.0	0.0	0.0	106.4075	111.2268	0.0	0.0	0.0	0.0	0.0	0.0	0.0	132.7735	173.5809	0.0	62.5477	101.4959	0.0	0.0	0.0	0.0	0.0	0.0	0.0	0.0	0.0	0.0	245.5386	0.0	0.0	0.0	0.0	0.0
PWY-7539	2358.9829	8655.9141	16398.1685	2433.861	13979.9431	6790.6854	19477.5735	6086.6507	6220.2522	9254.5403	1961.5373	450.6324	4154.3645	5813.1692	4411.0743	1807.1799	1762.1569	1847.5376	4472.5904	1316.1895	3122.5292	7299.9793	7191.1987	848.7531	2948.794	7249.7199	4697.3775	9759.6909	15551.6293	3124.3156	3441.3513	3629.5595	3398.1262	2797.6188	11006.3383	12078.8096	7782.7973	25439.1441	8452.3272	4700.6893	4209.9063	32986.8781	6637.1849	2147.0284	5270.3849	1637.9277	2496.5133	10871.563	5394.4484
PWY-7560	2387.6103	13950.1123	22180.5366	2241.4168	8583.2497	7197.562	21855.3335	8317.1955	8989.8318	9942.0405	3107.5502	650.2156	6075.1637	7880.2714	5503.7921	2117.7189	2172.2113	4084.921	4330.2111	772.2283	2782.9056	10056.2794	9014.6528	829.6077	6463.0837	6403.8524	5148.5131	12898.7198	14647.8695	2980.2746	3386.8068	801.008	3284.0409	2826.4359	13684.7314	12663.9612	8346.5389	30207.0798	10895.9501	6145.3595	5925.4882	38730.9468	9125.5123	2388.7205	5440.1385	2233.1071	3270.0394	11464.9953	6343.6063
PWY-7663	3232.7318	17155.8957	22103.6971	2873.9698	22051.4428	10335.1185	32525.7242	11044.0168	11417.187	13838.2664	3892.2872	706.305	7123.5404	10171.0299	7054.838	2968.6876	2819.1111	4559.6811	6616.9032	1344.6601	4567.5032	13136.8021	12425.4511	1023.9126	6946.0671	10703.4797	7177.3077	13247.7448	24717.3212	5211.5964	6687.6067	5032.4304	5257.5461	3909.8809	17998.9655	16145.0103	12095.3336	37298.2466	14971.4272	7183.4144	6939.1854	53936.5654	11546.4605	3664.6765	8181.2864	2784.47	4246.466	14826.5442	8792.7651
PWY-7664	3075.5431	14072.5215	9179.8102	1065.3769	5765.0859	6062.5454	28294.8229	2884.1507	8175.8374	13637.3453	2448.3596	72.5714	5386.0087	7442.1918	5069.3467	2850.4861	1193.6238	1522.8899	6258.5689	316.958	4376.6876	12354.2511	9564.7653	645.1119	1330.7435	10639.4037	6909.8798	6989.974	23183.8082	4650.7155	5491.1507	1477.8447	4962.9511	2932.2021	5692.8024	3932.8015	9316.0109	3067.8968	10288.8717	2687.0418	1749.2601	30097.3792	5746.5111	2457.9276	6041.344	1097.8955	1570.8238	3805.297	6350.6233
PWY-841	2687.7401	12444.8283	9889.6911	2472.5221	5646.9144	7922.3036	20298.3363	5957.5406	7996.4285	10668.8245	2857.7028	432.0508	4898.912	6807.342	4914.2079	2304.2824	1876.359	2257.9214	5031.6889	1464.886	3608.4896	10030.9068	8026.6622	812.6098	2337.179	7177.964	5912.8089	7243.9698	16183.8067	3558.6483	3980.6903	1734.1904	3872.9836	3299.6535	12287.044	12098.4794	7863.963	30589.2612	9326.5421	3333.8284	3306.3553	35346.4407	5758.9519	2737.2549	5929.4504	1340.5088	2630.8046	11105.4782	5434.215
PWY-922	309.7612	156.1653	767.0726	144.4859	5686.902	461.4989	0.0	553.7007	318.1734	130.8538	7.9153	101.3821	45.1998	363.2346	245.1871	73.8185	254.0252	214.3559	769.1353	757.0867	699.6722	583.1147	0.0	185.3473	66.6107	97.5407	833.7449	194.7579	686.7573	216.5296	336.1738	1207.6375	350.7627	573.5619	493.0317	322.7213	112.9855	406.4286	122.8622	242.8126	265.9893	2950.3767	40.158	604.2253	22.3001	0.0	118.5471	420.4656	37.0637
PWY0-1061	3429.4244	15479.1393	11233.0869	1062.2549	17616.5267	6737.2058	4323.7445	5082.6072	8265.0269	13029.3577	2326.8094	231.7636	5778.5949	7138.7367	3745.6693	2982.4564	1417.6286	2413.8698	6270.5129	644.1632	4444.176	12851.1608	8311.9171	703.7374	1758.4005	4798.7022	7396.9853	7759.0445	6637.3443	4482.8663	3925.3036	4322.9763	4551.8001	3339.0916	3839.5417	5788.513	2436.273	10813.7149	3610.0194	4874.6627	4430.3586	15725.7773	4819.7058	2873.4828	4142.8903	1299.8749	1436.2703	5526.365	2330.6668
PWY0-1241	1547.6323	5957.4431	2618.8111	335.954	1383.4224	2857.3389	385.0868	556.1559	2454.4984	6032.1855	714.9421	19.8701	1871.5925	1924.5825	297.6456	1810.5942	108.8881	648.042	2870.3676	136.8536	2199.0294	5691.0313	2586.0726	183.0	0.0	1572.1233	3337.6243	1827.581	1637.5235	2572.1279	2983.3044	357.4104	2330.671	1154.1539	422.2928	862.4743	51.496	727.4374	105.6976	234.4495	139.7034	1527.5487	132.6356	945.764	1267.6739	49.9987	268.051	831.0631	151.974
PWY0-1261	3639.6057	16749.3698	18786.7533	1091.8231	6690.2993	8128.8816	5075.8305	2929.0719	10030.2007	14812.7884	2505.0836	166.1136	7581.9787	7401.2754	2798.4947	3412.0471	1247.5145	2065.7901	7393.2835	968.0962	4939.5696	14681.8994	9215.9719	989.2888	0.0	5175.2562	8182.3093	12487.6656	7745.4595	5432.5317	4140.0442	1450.9932	5554.6393	3298.0636	8129.6889	3663.7773	1358.7476	4480.3065	1221.8024	2675.3166	2050.1449	9821.3463	1747.2016	3427.7777	5063.5902	380.0553	2080.7417	3754.3124	2273.4849
PWY0-1277	115.7099	0.0	221.7102	0.0	0.0	207.7106	9.3866	0.0	0.0	0.0	0.0	0.0	0.0	0.0	0.0	0.0	0.0	49.8278	232.6823	0.0	0.0	331.1752	0.0	38.9861	0.0	0.0	0.0	0.0	0.0	0.0	0.0	15.7544	50.6854	0.0	0.0	37.7926	0.0	12.7979	0.0	0.0	0.0	0.0	0.0	0.0	185.0456	0.0	0.0	37.252	0.0
PWY0-1296	2454.7252	13636.9416	25011.7597	825.8321	21606.1851	5252.9303	10248.0995	7323.1402	8587.1408	9023.0204	2356.8531	640.3161	6141.0767	6587.8685	3750.4663	2198.0931	1937.4224	3987.4178	4481.1905	1080.0861	3034.1515	10341.8866	7543.2614	891.1622	7400.7602	2749.6122	5794.0065	13754.2683	6406.4579	3046.5023	1849.4115	5065.8932	3225.4552	2507.9853	8451.3718	6515.3009	4325.8798	13424.4257	7258.5316	5624.4255	5023.3753	28751.6697	6577.0111	3023.9794	3222.3573	1756.9286	2382.2736	6341.7609	3758.8798
PWY0-1297	2391.594	13255.6029	22001.8436	823.5324	18352.1324	5143.1054	9170.7802	6272.1337	7058.8106	8880.0798	2249.3251	620.9824	5730.5929	6092.962	3667.7156	2192.3562	1653.6971	3316.8895	4413.9885	1032.9902	2970.2563	8674.9439	7215.3292	833.4487	6475.6983	2531.8191	5312.8305	11926.2868	5677.4109	2981.0585	1846.7122	4367.3748	3120.3197	2619.6454	7355.4486	6295.7434	4041.3599	14924.1357	6609.3586	4843.3392	4880.6368	26503.5487	6260.394	2673.9985	3049.8606	1612.7093	2046.5908	5966.7798	3633.4063
PWY0-1298	2290.4815	12951.3136	19460.2521	968.9155	10265.3143	5110.9951	9156.4389	6130.8433	7979.7414	8719.6969	2211.7598	655.9614	5432.6405	5905.1925	3373.105	2247.7504	1660.6033	3428.61	4327.9587	1011.8943	2938.3822	9751.9346	7136.5797	760.6102	5759.4343	2531.9323	5203.6618	10941.4304	5633.4989	2922.1243	1863.1575	1178.2502	3019.2385	2532.3371	7274.3204	6315.015	4019.9908	15505.7214	6541.2385	5086.6103	4851.0874	26718.9825	6192.4498	2529.8739	3038.6033	1605.8437	2030.5441	5954.4513	3645.0006
PWY0-1319	3646.9905	21378.6166	28834.5484	2369.1155	20843.6661	8982.7069	20455.5384	10309.9588	12312.5572	13984.6044	3912.4682	984.1711	8633.1179	10645.1367	6211.4039	3064.9002	2722.5467	4787.076	6865.721	1708.8264	4510.4691	14283.6037	11359.8228	1224.7103	7639.3301	6102.7555	7716.1517	16774.8914	14416.8687	4515.2395	5597.6191	4412.3764	4555.029	4269.2519	15789.7599	13291.8066	8156.6651	29499.322	11253.3152	8273.394	7311.8783	44586.8206	10585.6719	3825.334	5665.7933	2561.1437	4110.525	12117.3152	6567.3224
PWY0-1338	1462.23	6209.2745	2170.33	204.32	1180.1177	1991.6404	104.3715	469.4184	2204.67	5806.0107	524.9941	18.0	1903.9289	1404.7032	40.3602	1563.34	25.1816	344.2503	2725.2974	65.32	2065.0	4929.16	2397.7038	162.0	0.0	1470.68	2988.68	1782.5264	1173.3	2498.34	481.536	304.83	2234.51	671.4323	0.0	310.6463	7.4609	335.3702	18.6653	93.746	39.1677	0.0	59.2088	702.99	1116.7015	29.1117	16.0539	368.6431	44.5998
PWY0-1415	1841.572	7668.2765	3056.4493	407.9937	1584.7532	2842.1334	224.8683	597.7846	3104.437	7184.8442	796.2781	39.5945	2330.3351	2193.5074	593.1392	1904.6047	359.3336	492.5277	3580.217	418.3968	2710.8868	6241.0098	3130.1212	324.9599	98.3414	2089.6441	3813.4195	2338.3972	1890.4253	3107.3562	1461.9445	490.4487	2805.8938	1436.9857	1114.1361	964.9223	244.8669	982.9966	231.6237	463.128	324.0876	2277.7723	290.0118	1144.337	1577.9109	41.6028	191.5055	909.8313	99.7364
PWY0-1479	1925.3985	8506.8091	5885.6815	648.6197	2277.5203	3541.5663	1213.7126	921.7967	4451.6413	7540.0187	1198.8818	66.0303	3107.9669	3416.3865	1360.8975	1809.1758	480.9264	805.27	3715.2861	472.4483	2666.0851	7382.1933	3802.6097	452.1294	0.0	2462.4005	4186.5357	4115.812	2713.7742	2877.855	3205.9646	662.4797	2770.08	1960.9919	2868.4878	1781.8189	490.6093	1171.8947	409.2091	973.4648	825.357	2381.3056	488.5641	1409.1555	1901.9422	60.0827	804.0503	1590.1871	605.4094
PWY0-1533	1839.2045	7175.3569	2743.0417	344.7416	1298.4738	2990.7822	151.636	685.5633	2957.7051	7564.582	771.2666	25.2632	2349.0205	1867.7079	57.4403	2097.1511	35.5863	421.9906	3432.2815	125.9764	2642.294	6314.6114	3327.5518	210.3371	0.0	2340.3036	3760.0899	2275.0291	1955.2519	3175.8031	771.9883	375.1754	2966.802	906.2306	0.0	469.898	10.6598	498.2795	26.6284	132.5023	54.9755	0.0	84.3945	974.4416	1762.5261	41.1561	22.9723	555.4125	65.3568
PWY0-1586	3385.1681	17851.2014	6215.1637	893.6324	24095.8368	8351.3752	6769.9159	7222.8643	9859.6718	12465.442	2177.9897	225.9944	4441.7807	7414.1421	4674.4841	3155.9711	1903.2635	4719.2789	5348.116	775.5854	3876.3483	14786.7342	7708.8313	600.2654	2155.8448	2946.4173	7333.3316	5151.8108	5367.0249	4647.6357	4377.4254	4982.323	4377.6464	3008.2239	8265.4728	6449.7472	3390.9823	47135.5792	5809.171	3666.8999	6177.0248	21776.947	6920.5921	2814.3606	5932.8218	1799.4716	2608.704	6513.0402	2922.9062
PWY0-162	2709.4731	11734.8483	8856.8702	2492.3036	4994.7061	7738.7538	20010.1314	6053.1114	7819.5322	10410.9358	2872.0298	372.1903	4675.8923	6813.6666	4813.3646	2361.3603	1851.8355	2251.8701	4936.4413	1468.8544	3559.4458	9748.551	7985.5427	778.4101	2070.4602	6737.6192	5804.2276	6657.7102	15199.9287	3483.2433	2749.5772	1559.3485	3740.759	3253.5082	12364.7724	12657.0301	7799.5519	29291.66	9215.0861	3364.8376	3217.0806	35353.0682	5652.8407	2678.6663	5788.0021	1302.1822	2648.9284	11533.2131	5433.2286
PWY0-166	2357.7538	11373.2311	9398.2867	1583.4477	5174.1614	5635.4846	9591.4002	4142.4647	7298.4278	9285.0972	2069.1013	389.1267	4640.249	5556.5933	3710.1926	2104.8411	1350.4522	1847.5734	4585.5157	1124.1061	3198.5507	9696.4358	6020.8692	761.7848	2119.3607	4084.4028	5575.5364	6886.6537	8578.2479	3269.8052	3714.3194	1618.7819	3430.1877	2809.5942	8023.8095	7037.605	4181.3228	12939.696	5341.1126	2969.917	2465.6527	21084.8247	4040.5605	2484.4771	3636.8326	935.3395	1788.353	6072.5163	3435.0869
PWY0-321	111.2323	0.0	191.9422	0.0	0.0	108.8369	7.3288	0.0	0.0	0.0	0.0	0.0	0.0	0.0	0.0	0.0	0.0	36.4361	153.6073	0.0	0.0	318.4703	0.0	21.8312	0.0	0.0	0.0	0.0	0.0	0.0	0.0	19.0049	34.0729	0.0	0.0	13.9389	0.0	5.1547	0.0	0.0	0.0	0.0	0.0	0.0	161.1406	0.0	0.0	20.3753	0.0
PWY0-41	486.6374	1466.0931	657.8023	55.4057	286.0324	524.6955	70.3248	175.4128	456.271	1635.1155	262.8857	0.0	360.2979	465.8361	0.0	563.7734	0.0	156.1047	1645.1857	38.577	1026.3403	1475.4069	1134.5107	123.5094	0.0	486.9821	963.7292	632.5847	440.4859	1274.0873	130.7542	78.1797	769.3649	317.7401	0.0	111.2411	0.0	187.7947	0.0	34.3217	0.0	0.0	0.0	267.5675	773.9303	0.0	0.0	183.7175	88.1734
PWY0-42	445.2013	1422.6022	638.7946	48.8018	296.308	611.649	32.8843	116.7212	478.1726	1653.7174	160.9853	0.0	364.776	299.5015	208.3889	517.1165	0.0	137.2763	1581.5968	37.8562	975.5005	1472.1092	973.4207	102.6146	0.0	450.5875	957.0163	617.7368	405.0442	1168.2259	215.6402	72.05	734.0112	345.7479	0.0	126.4811	0.0	104.216	48.6545	104.294	97.306	0.0	16.5649	244.8654	710.3053	0.0	0.0	165.5218	37.0
PWY0-781	2618.4814	12087.8725	14822.7762	1005.674	12506.6477	5621.2481	4050.3454	4251.0075	7436.8366	9823.2589	2202.0928	189.2199	5155.9759	6085.3761	3798.8922	2292.1927	1347.9877	2900.811	4647.6367	795.7242	3119.7017	9672.273	6341.1595	784.2046	1920.6833	3419.2313	5517.9232	8279.1682	7032.9315	3308.1383	2858.7129	1345.8788	3450.732	2808.7691	5706.9054	5289.8953	3032.0203	9263.1715	3826.0278	4071.3636	3216.1206	18123.0353	4022.6769	2529.1851	3290.4259	654.0271	1496.5474	4766.3878	2161.1195
PWY0-845	2147.4567	9105.2278	4503.1245	1220.4043	2208.9113	6578.9947	4347.5314	2977.7452	4301.5852	9125.305	1770.7047	36.3208	3123.9024	3429.537	2740.5107	2133.6216	515.8745	655.601	4137.9846	323.0891	3013.2391	7456.3799	5902.2015	334.6832	620.4825	3859.0904	4464.9883	3592.3849	5366.6917	3398.0319	1726.5668	606.5236	3374.1811	1766.9381	6012.5638	3753.8999	403.3408	22539.698	3403.3407	1090.3112	912.0865	15779.9304	1446.2513	1333.0523	4027.8484	475.0252	1266.4114	4053.3929	286.6142
PWY0-862	3020.651	13492.3033	8309.8848	954.2707	18061.2798	5601.4156	27252.8438	2547.5419	7699.5777	13535.5022	2269.5875	193.675	5120.8405	7012.6438	4710.9973	2830.9634	1071.6768	1445.8207	6136.5722	277.6417	4301.8882	12138.5294	9072.0678	598.9918	1166.844	10625.3579	6835.4619	6420.0746	22801.9509	4536.6833	5256.8846	4824.8029	4904.8398	2755.1539	5048.3693	3461.9425	8772.9875	2650.8615	9578.2673	2404.8718	1541.7856	27558.4454	5221.6926	2302.6985	5672.7709	984.7178	1402.4641	3355.1257	5944.741
PWY1G-0	41.4975	120.873	80.0	0.0	63.0	169.348	0.0	0.0	407.4578	282.8336	44.9599	0.0	7.4656	107.624	802.9809	0.0	0.0	8.0769	48.3367	62.7473	55.2983	20.7824	0.0	0.0	0.0	0.0	0.0	0.0	0.0	10.4637	227.0	0.0	27.1678	505.4588	128.0769	243.9206	118.0895	144.1389	216.3708	258.8251	151.6975	140.7911	55.8481	0.0	0.0	0.0	0.0	102.2554	0.0
PWY490-3	72.8218	7450.8996	17420.364	103.1956	1838.1084	1080.0786	561.7791	1789.2102	2392.5402	488.5316	729.1387	0.0	3269.1451	1576.8137	812.905	189.999	382.0429	959.7631	797.8546	0.0	68.545	873.7312	2236.3792	487.2426	2226.4538	113.6943	726.5531	9618.3103	2035.6278	0.0	481.6031	67.0989	80.0192	310.6372	901.792	829.3067	721.6678	3575.6847	2385.3086	2998.7068	760.6295	6106.5196	1535.4384	635.2228	769.9874	261.365	218.3682	581.072	932.7493
PWY4FS-7	3344.9582	17671.5554	23908.2429	1381.7751	19051.6156	9154.0792	12835.2724	8435.4633	10202.9277	12901.9804	3025.6157	930.2751	6726.6616	8628.0551	5664.9495	2903.6272	2368.0031	4277.1485	6239.9223	1626.4695	4310.9937	13586.4197	9866.9392	1073.1502	6690.4779	5341.666	7274.2588	13664.542	8417.887	4352.0063	5608.0453	4140.9837	4430.2826	3838.549	13120.8032	9700.4734	5923.7984	19848.4682	9178.6489	7029.195	6639.1097	34676.236	9301.8372	3193.2888	5604.8104	2246.3197	3413.9255	8960.298	5013.3743
PWY4FS-8	3344.9582	17671.5554	23908.2429	1381.7751	19051.6156	9154.0792	12835.2724	8435.4633	10202.9277	12901.9804	3025.6157	930.2751	6726.6616	8628.0551	5664.9495	2903.6272	2368.0031	4277.1485	6239.9223	1626.4695	4310.9937	13586.4197	9866.9392	1073.1502	6690.4779	5341.666	7274.2588	13664.542	8417.887	4352.0063	5608.0453	4140.9837	4430.2826	3838.549	13120.8032	9700.4734	5923.7984	19848.4682	9178.6489	7029.195	6639.1097	34676.236	9301.8372	3193.2888	5604.8104	2246.3197	3413.9255	8960.298	5013.3743
PWYG-321	3201.4126	14571.9952	9269.2186	1061.3948	4786.3713	6218.2426	28264.7461	2888.1267	8376.0915	14082.2828	2454.2471	61.2778	5526.0619	7589.332	5286.8305	0.0	1225.7255	1517.9331	6586.5204	329.4924	4587.2774	12705.7681	9734.6288	665.9188	1359.1641	10548.4438	7116.6535	7065.8865	23053.4248	4975.501	6062.1168	1225.7474	5180.6812	3045.1255	5849.3695	3917.6571	9474.0939	3183.2353	10495.1551	2753.9501	1798.1312	30340.7004	5842.5089	2526.7546	6107.8153	1122.5531	1603.3078	3774.3452	6432.1814
PYRIDNUCSAL-PWY	2106.1347	10748.2017	17000.8341	2094.0707	10804.3365	6026.168	18910.9624	7861.8647	6887.4191	8403.7379	2694.8237	101.4269	4926.4529	6592.5858	4757.499	1878.7454	1908.0948	3436.3232	3741.3338	524.9707	2577.4178	7090.8076	7469.761	638.9339	4753.5527	5305.5095	4256.1399	9952.9085	12770.9247	2846.5495	1404.9035	1072.9454	2930.6784	2223.0103	12593.3578	11817.9745	7583.5994	27071.2259	9802.2419	5784.6412	5332.2102	35257.4945	8004.2142	1647.0162	4815.7483	1942.5982	2920.5384	10689.9578	5602.6869
PYRIDNUCSYN-PWY	2205.7729	11010.8047	16571.8204	2009.6564	15157.5532	5924.1748	19246.6393	7417.4539	7518.0507	8451.5507	2696.4982	561.1796	4617.5045	5773.9783	4496.9576	1967.6023	1697.4425	3375.7218	3833.3653	625.054	2642.9034	8052.9185	7145.832	639.2725	3620.9449	5334.691	4423.7877	9863.382	12408.2092	2895.5301	1068.5506	3569.3446	3023.6486	2144.4393	11228.1333	11420.2729	7277.3963	26346.0863	9208.4942	5346.9523	4923.0573	31416.0985	7516.9835	1867.7802	4739.9299	1851.6638	2518.9986	10336.5634	5300.7818
PYRIDOXSYN-PWY	1628.8911	6744.0452	2959.4173	1143.0161	1379.114	5568.0839	3650.5242	1997.4604	3351.4952	7313.123	1396.7309	22.4282	2329.712	2567.5288	1966.3227	1649.0346	377.8543	427.6199	3200.2832	192.9915	2296.3206	5899.3974	4730.8679	229.9759	434.3735	3405.7526	3406.6054	2537.6019	4571.771	2629.4484	1014.2183	382.6867	2702.8852	1202.1839	4990.8467	2425.6638	322.8509	20068.3965	2767.6626	753.8622	633.6867	12943.8926	1106.7128	943.0572	4301.0999	359.3105	956.2198	2824.1213	228.7724
REDCITCYC	2226.5509	8308.4552	4389.9866	983.587	953.9447	5413.6738	296.7638	1375.581	5442.2698	9577.2373	1238.647	52.7582	3134.3985	3319.3732	3853.4326	944.4934	1489.3023	802.2189	5046.1855	1656.8649	3666.2653	3667.1569	5412.9104	691.7672	582.3348	4070.1578	3273.4966	3781.1532	3524.0913	2119.1731	1401.8043	852.3476	3818.2639	3261.9303	1595.4138	2246.3123	1399.4171	1663.7957	1679.2467	2368.1068	1280.3269	1396.0689	434.0756	2040.0451	2867.7242	80.7691	333.0245	3076.8687	498.1366
RHAMCAT-PWY	1865.0114	7960.1778	15572.078	400.89	2670.3785	7364.7329	17764.5494	1452.7601	4893.6346	8980.9925	1361.6693	46.6199	3851.5531	3795.6242	2419.843	2037.6217	1004.1796	1289.3495	3261.864	249.92	2179.0	5674.2299	5301.2924	570.8914	2097.7502	6590.9273	3604.2675	9268.8963	13174.5997	2626.964	627.0175	314.43	3046.1021	1123.0039	6111.7181	1359.8691	5738.0499	4516.1862	6445.6232	1604.7535	2176.2998	18194.0913	3726.6905	1402.5897	4546.6921	954.0656	1143.4747	1486.8749	3650.9455
RIBOSYN2-PWY	2393.1644	10004.7425	17175.2672	2226.2993	15901.6116	6654.1302	20049.1129	7328.0119	8239.3714	8716.5137	2490.4552	571.2464	4580.9539	6734.7666	4753.7895	2040.1184	1941.9267	3309.9345	4382.3074	1226.7368	3102.9946	9855.9904	7373.0674	815.7064	3400.6145	6154.9984	5022.784	10261.9935	13592.5901	3071.3248	3423.1271	3662.5555	3269.7991	2886.9799	12213.7984	11353.8604	7316.1634	27335.4664	9361.0181	5122.865	4258.4	31937.378	6951.3058	2195.0906	5030.0961	1785.672	2787.4308	10351.4208	5251.9622
RUMP-PWY	1190.2531	3072.6817	1839.8521	284.6288	967.9326	1385.6657	5209.9458	974.0168	1592.4616	4030.4067	1077.4823	0.0	755.0857	1125.9141	480.9793	1333.4522	472.7576	507.5026	2889.2746	1089.6779	2253.6253	2486.7548	2459.7097	302.6911	358.2763	1157.7076	2092.9332	1479.5887	2406.8481	2158.6822	497.7576	421.2595	1770.9031	1435.3975	1470.7489	870.256	1080.0225	1799.5624	1359.2783	1268.9553	763.7357	2069.5586	345.3553	1296.746	1668.4948	96.8939	225.71	1141.8104	476.2786
SALVADEHYPOX-PWY	2293.7341	7614.1647	17562.5711	293.7823	5217.2928	3956.1956	15007.6685	3053.9541	5015.1355	5608.4526	2371.0635	0.0	4684.1999	2720.8894	2517.336	2682.6692	1402.4559	1384.4615	4672.225	436.1533	2609.699	6049.3619	3709.5123	866.1737	4128.0043	1508.0254	2898.874	11643.3295	2468.1013	2898.0033	1132.9905	366.1926	2203.003	2195.3492	1423.6761	1930.6807	824.5173	3769.9782	2892.2737	1733.1875	1979.1747	15832.8625	1560.9533	1273.0537	2695.5915	489.761	730.5108	1816.7925	961.7154
SER-GLYSYN-PWY	2720.721	9713.4765	17203.12	2287.0634	18179.2229	7144.4924	22645.3486	9135.4673	8414.2613	9888.642	3199.2241	433.6094	5149.6449	7685.741	5369.9104	2408.9121	2212.5667	3582.2263	4521.0129	1419.7334	3407.2862	10031.6099	9167.6214	768.4874	3727.5338	5894.7397	5108.7722	10427.2008	12968.675	3451.3762	3333.9248	4151.8371	3541.9781	3028.2349	13871.873	12688.2302	7984.0834	31465.9033	10825.6435	6542.5493	6006.4417	38263.0808	8937.0554	2301.08	5664.6397	2174.0901	3372.3925	11597.2519	6027.0935
SO4ASSIM-PWY	2449.4981	8104.2165	3260.4721	475.1224	1726.7111	5494.4363	4311.3075	1125.9983	4623.0393	9473.9506	1019.1293	43.8261	2786.0939	2906.184	2078.248	2370.1962	593.3429	600.2248	4599.2132	1274.5221	3815.6931	7982.8304	4975.6825	469.5107	169.208	4357.1349	4454.8043	2929.4751	4746.1552	3847.4077	3902.2117	506.2452	3731.0067	2445.5504	1581.8451	1404.8234	1087.1114	4502.3725	1414.7889	1235.8296	900.8126	3686.3433	1283.173	1589.0933	3319.1681	302.7814	523.4876	1338.9351	909.2241
SULFATE-CYS-PWY	2643.0008	9261.7176	5204.2136	809.711	3474.455	6525.3952	7647.8859	2158.4877	6266.8856	10034.5864	1568.9566	76.8915	3577.3804	4418.3184	3131.3897	2279.8085	1009.2719	1121.3197	4760.3146	1227.7697	3594.4136	9363.3678	6643.574	617.9404	357.1609	5206.3307	4982.892	4499.8347	7407.7443	3753.5161	3634.6891	987.1091	3753.0069	2798.7804	3129.3599	2701.0615	2087.7412	8686.6128	2727.1344	2224.0496	1698.9512	7337.694	2421.2852	1994.2175	4379.6536	575.7223	987.9159	2559.4405	1717.3466
TCA	3312.1273	12165.5245	5677.6823	1504.6416	7304.8603	9126.0687	11280.913	5833.182	7191.6274	12802.9607	2493.7563	116.2935	4179.3405	5804.7513	4625.6839	2803.8971	1770.0521	1517.1089	6321.1801	1714.7225	4871.9357	9326.4673	8693.2254	774.3114	1535.2383	6819.7454	5760.2769	4954.2667	12010.3478	4617.8967	2336.4605	1619.9626	4590.0941	3490.2983	9606.0466	9106.8189	3018.6399	34553.1382	5831.3325	3537.4718	2572.2405	29344.618	3959.1286	2447.9447	5880.1967	1049.6262	2237.21	8568.9456	1811.0948
TCA-GLYOX-BYPASS	2822.103	9828.2805	4234.0839	833.0373	3016.6469	5240.8135	302.2664	1323.3442	5038.5751	10048.1314	1185.9153	47.2484	3204.5516	3072.7092	909.4435	2427.2621	330.9738	770.6266	5434.5359	854.5047	4211.7905	7933.7716	5054.407	569.9779	0.0	3776.0218	5044.3454	3617.8462	3392.7262	4177.0915	1493.8432	1034.4025	3998.9626	2494.2529	125.622	1667.8166	64.0169	1494.344	224.2667	813.2328	527.9628	0.0	327.1561	1985.7559	2733.2604	80.8045	100.5519	1986.6327	242.9061
TEICHOICACID-PWY	698.4673	641.9121	1160.31	239.3901	2122.8645	593.5592	1443.0278	1132.0319	977.5309	1073.0967	648.731	0.0	1548.7737	972.3773	1174.0513	240.4092	825.5325	605.5896	1488.2087	1003.9587	993.4044	477.5766	596.6211	455.9274	551.9827	163.6494	633.9825	727.0904	1116.4033	354.1686	315.4886	70.0491	616.9251	1215.0647	1725.4437	1299.1017	948.3625	3008.5882	1739.5618	1758.3297	900.3021	4343.825	1032.1939	929.6135	467.1403	249.2182	450.3494	1251.5605	498.3621
THISYN-PWY	2157.5772	9495.499	4802.5353	1818.1764	2587.1228	6891.1628	18828.4079	4630.3843	5609.8459	9130.4701	1990.272	694.3014	3272.5215	4773.8192	3729.9169	1901.0856	1205.3121	1549.9888	3962.6528	669.5802	2796.8863	7526.9432	6655.0143	493.032	923.5354	6982.6798	4295.7845	3974.5623	14575.4729	2982.7121	2107.1532	677.0882	3257.7884	2521.1883	10308.911	9050.9613	6891.8263	26398.6165	7526.8529	2482.0405	2740.1384	26346.0488	4228.4888	1500.2724	5454.6137	1004.3487	2080.3269	8259.5035	4475.0716
THREOCAT-PWY	98.1853	0.0	614.4076	79.2682	0.0	221.3537	0.0	0.0	0.0	0.0	0.0	0.0	0.0	0.0	0.0	0.0	0.0	117.0011	408.697	0.0	0.0	321.5253	70.2931	64.066	0.0	0.0	384.7299	0.0	75.1249	0.0	374.447	60.0866	72.5574	0.0	0.0	43.5367	0.0	369.6047	62.7027	0.0	0.0	0.0	0.0	269.1522	222.5	0.0	0.0	33.8995	0.0
THRESYN-PWY	2919.8951	14199.8567	24832.7527	1796.9311	17421.4134	8997.0408	23530.3825	8266.7412	10872.6523	11958.6161	3013.9982	983.9292	6819.9441	8739.8972	5666.3886	2528.272	2396.5867	4135.7683	5464.4505	1365.7807	3711.7544	12750.7861	10131.997	1014.7407	6966.4425	7666.5831	6651.2731	14538.2674	17004.808	3803.8619	3910.0824	3901.1474	4225.2502	3338.2769	15621.5529	10063.3976	9435.1061	34318.5122	12014.8801	6281.6689	6400.3459	41774.2544	9660.4304	3081.4648	6581.0303	2354.486	3670.9991	9372.2896	7012.4071
TRNA-CHARGING-PWY	2649.7246	15205.8759	22467.672	2382.3601	15308.2472	7463.9411	20198.2702	8661.2288	9454.9018	10349.4792	3148.8384	839.7127	6396.9304	7975.5435	5227.7057	2261.7689	2306.2897	3974.4346	4993.7331	1287.5251	3377.8482	11167.8871	9075.3092	948.2152	6424.6832	6137.7252	5990.087	13062.7266	14432.367	3333.6726	3788.4659	2310.2897	3602.396	3150.7663	13940.9575	12914.4487	7981.8728	29876.324	10442.9877	5975.8616	5916.2095	39438.5427	8893.0728	2799.7686	5564.0295	2153.3871	3351.9104	11808.9594	6083.4512
TRPSYN-PWY	2652.704	9138.5483	20358.8922	2388.6564	18018.5485	7619.8249	19431.5357	7853.8208	9238.135	10233.9855	2803.5195	48.1529	5656.1584	7187.7198	5075.5841	2298.9304	2038.0082	3950.2149	4855.3259	1279.8376	3401.6301	10892.7732	7907.7919	943.9632	3507.8422	6475.2034	5494.347	12158.7137	14114.4061	3364.0841	3701.1492	4020.0749	3683.4868	3129.2046	11872.7822	13183.2286	8031.3176	27658.5819	9972.8738	5948.7112	5356.8915	36763.6171	7824.7698	2707.3236	5498.674	1916.5887	2741.4603	11936.3798	5727.6945
TYRFUMCAT-PWY	82.8934	129.4682	99.2298	0.0	91.1957	284.7154	0.0	0.0	499.0757	370.7361	46.903	0.0	7.4957	108.7765	611.6439	0.0	46.9461	8.7177	166.1542	115.8594	145.0569	22.4801	0.0	45.3113	0.0	0.0	0.0	0.0	0.0	66.9567	351.861	0.0	27.436	571.0828	126.7716	310.0907	112.4503	145.8646	250.578	309.5083	228.8639	139.7448	70.4611	127.3107	15.6728	0.0	0.0	185.6766	0.0
UBISYN-PWY	1728.7502	6778.4303	3248.0184	306.6579	1335.6659	2844.6856	1226.7009	799.3386	2993.7601	6979.3352	673.4531	24.1791	2371.4983	1785.0924	414.4522	1796.0991	206.3108	442.4481	3443.8672	261.8071	2624.3039	5787.2018	2989.9691	267.0787	0.0	2076.2166	3519.6561	2506.2014	1696.8335	2960.153	757.6829	371.4151	2672.2288	983.7778	183.4921	591.391	14.7566	464.4897	120.9819	323.1792	244.1629	84.0166	158.7086	1098.334	1569.5899	46.551	27.8576	779.9995	61.482
UDPNAGSYN-PWY	2623.0624	12560.0146	26371.4177	1135.9138	15565.0986	4932.987	5510.994	5095.0648	8751.03	9842.332	2090.6473	838.8342	6261.7845	6111.6052	3651.0204	2467.115	1327.39	2639.9452	5682.9967	1377.3095	3659.9411	11350.8518	6682.4146	1190.467	5752.3277	3165.2519	6084.8516	14779.5401	5556.7484	3715.7842	3597.2869	3789.0249	3651.3398	3136.6009	7868.4269	5248.2024	3213.8526	7729.3412	4455.5661	4073.3899	3314.0031	16477.0859	4460.7282	2921.3794	3428.4185	1045.7299	1807.5284	4860.2787	3003.8008
VALSYN-PWY	3260.9702	13068.0051	23547.8593	2713.297	20421.8065	9116.6657	23960.9549	10405.2437	11597.2699	12765.5858	3653.9094	74.3766	7270.9762	9585.7894	6862.9043	2802.1281	2871.6818	4951.9698	5796.9987	1510.6827	4008.5066	12530.968	10750.0416	1092.461	5603.4476	7022.7639	6913.1355	14231.9891	15860.421	3946.1646	4431.8897	4448.3938	4198.5745	4059.6532	16492.7496	15243.3346	9397.1996	33615.5179	12313.275	7543.6973	7534.1022	48655.0015	10499.1533	3518.1348	6509.497	2576.4953	3994.764	14012.6481	7112.5475
[truncated: 4 more columns]
