# Supplementary material for: Microbiome Analysis of Mucosal Ileoanal Pouch in Ulcerative Colitis Patients Revealed Impairment of the Pouches Immunometabolites
Source: Cells. 2021 Nov 19;10(11):3243. doi: 10.3390/cells10113243 (PMC8624401; doi:10.3390/cells10113243)
Supplement: Supplementary file 1 [file cells-10-03243-s001.zip › supplementary files/Supplementary_File_4/Picrust2_raw_output/pred_metagenome_unstrat.tsv]

function	324	373DSE	381BA	396	415CP	432MF	436CG	438RNP	451FV	455CG	469CS	474	475PMM	476SS	477CB	502	506-INF	506-SANO	509	516-INF	516-SANO	524	525	526-INF	529	537	539	541	607	622	648FM	689	707	709DPG	CON15	CON16	CON17	CON18	CON19	CON20	CON21	CON3	CON4	CON459	CON617	CON618	CON629	CON630	CON631
EC:1.1.1.1	5904.18	22594.73	23775.969999999998	1664.29	19570.76	11063.73	21868.709999999995	9298.04	15201.220000000001	18718.03	3415.0900000000006	624.0	8145.43	10915.929999999998	7540.429999999999	4892.24	3631.4299999999994	4986.44	12563.75	4048.53	9052.66	20995.399999999998	13683.910000000002	1702.24	9453.92	8425.35	12057.69	14840.48	15519.49	8552.76	2956.8599999999997	4566.47	7573.649999999999	6015.4400000000005	13512.77	8105.929999999999	10679.01	31696.700000000008	11335.369999999999	6881.01	8062.62	42067.020000000004	10863.369999999999	5282.279999999999	5864.42	2730.7700000000004	3293.1899999999996	8139.78	8249.140000000001
EC:1.1.1.100	5524.99	32414.279999999995	36085.689999999995	3269.83	38140.549999999996	15162.689999999999	45030.79000000001	20215.440000000002	21184.579999999994	19516.64	6249.1900000000005	1482.33	12157.97	19590.14	18227.53	3783.15	6356.33	8329.470000000001	10234.26	4037.64	7042.99	20876.63	21406.279999999995	1932.71	13642.460000000001	11312.33	10563.94	22366.95	28464.49	6853.85	8297.17	7460.23	6590.67	8453.95	32142.070000000003	23893.93	19561.829999999998	67455.16999999998	26707.53	16289.210000000001	18105.940000000002	90536.58999999998	24916.11	6473.339999999999	11768.18	6344.54	8338.95	22170.81	15019.11
EC:1.1.1.103	1485.33	10038.68	2202.33	262.32000000000005	1532.01	2133.33	558.24	911.9999999999999	2468.67	6021.99	942.49	42.0	2328.0	1710.0	371.66999999999996	1563.3400000000001	136.32999999999998	447.67	2835.0	260.32000000000005	2218.0	4964.16	2889.67	265.0	155.0	1535.68	3006.6800000000003	1818.33	1790.99	2707.34	711.6700000000001	304.8299999999999	2314.51	874.6700000000001	724.25	706.91	366.5	1495.3700000000001	505.3	315.14	750.6700000000001	6039.0	622.0	869.99	1114.96	153.66	332.0	742.6200000000001	239.0
EC:1.1.1.108	137.0	72.0	43.0	79.0	32.0	121.0	0.0	7.0	130.0	0.0	0.0	0.0	0.0	0.0	140.0	39.0	162.0	0.0	539.0	568.0	491.0	51.0	0.0	88.0	48.0	62.0	122.0	71.0	0.0	93.0	84.0	47.0	110.0	365.0	101.0	123.0	87.0	52.0	0.0	194.0	87.0	102.0	20.0	142.0	0.0	0.0	22.0	186.0	28.0
EC:1.1.1.11	0.0	0.0	0.0	0.0	0.0	0.0	0.0	0.0	23.33	20.33	0.0	0.0	0.0	0.0	32.67	0.0	0.0	0.0	0.0	0.0	0.0	0.0	0.0	0.0	0.0	0.0	0.0	0.0	0.0	0.0	0.0	0.0	0.0	12.0	0.0	0.0	2.67	1.0	20.33	19.0	0.0	0.0	0.0	0.0	0.0	0.0	0.0	9.0	0.0
EC:1.1.1.125	839.54	1532.07	623.0	41.0	1696.5	950.5	8705.5	704.5	787.3299999999999	1604.95	1591.0	0.0	442.0	576.5	808.17	1585.85	277.0	1781.0	1547.0	147.0	990.0	1281.1100000000001	1210.69	127.0	256.0	384.0	845.46	532.0	540.62	1176.0	327.0	60.5	714.97	862.0	181.0	341.0	245.67000000000002	767.5	1376.83	599.5	165.0	630.4200000000001	85.0	354.0	1051.5	0.0	0.0	311.5	172.5
EC:1.1.1.130	565.6	5289.0	688.0	72.6	1046.3999999999999	905.8	4505.5	491.20000000000005	713.0	1364.8	1135.6000000000001	0.0	873.4000000000001	296.0	77.4	1075.1999999999998	115.2	276.6	1506.0	105.0	925.0	1277.5	988.0	94.0	106.60000000000001	410.0	835.2	821.4	988.2	1031.0	177.0	68.5	647.7	366.6	13.0	70.6	59.2	504.09999999999997	622.1999999999999	218.8	195.0	3984.6000000000004	104.0	205.6	816.7	62.0	0.0	131.5	108.60000000000001
EC:1.1.1.132	0.0	0.0	0.0	0.0	0.0	0.0	0.0	0.0	0.0	0.0	0.0	0.0	0.0	221.0	1137.0	0.0	0.0	0.0	0.0	0.0	0.0	0.0	575.8	0.0	96.0	275.0	0.0	5.6	0.0	0.0	0.0	0.0	0.0	0.0	145.2	0.0	0.0	0.0	0.0	0.0	36.0	157.6	24.8	0.0	0.0	0.0	24.2	0.0	0.0
EC:1.1.1.133	2422.67	12698.49	17854.48	2202.74	17381.41	12373.319999999998	24899.519999999993	9925.2	7739.829999999999	9565.63	3897.3900000000003	363.33	5296.17	8546.8	8214.52	2483.3900000000003	2698.19	3791.77	3524.92	494.8299999999999	2516.0	8978.259999999998	10922.99	533.87	6617.6	6905.34	4492.9400000000005	10765.16	13980.51	2700.26	751.0899999999999	3555.2599999999998	3063.5099999999993	1860.55	14698.720000000001	11851.24	7668.320000000001	62256.34	12019.65	6255.9	6197.31	42725.17000000001	8887.96	2047.3999999999999	5762.639999999999	2446.8900000000003	3752.34	11410.52	6094.17
EC:1.1.1.136	0.0	8.33	0.0	26.659999999999997	38.5	44.5	45.0	24.5	31.340000000000003	12.33	38.0	272.33	12.0	12.5	13.5	0.0	15.33	0.0	0.0	136.99	15.67	11.67	100.8	11.67	0.0	0.0	10.33	5.6	0.0	7.67	0.0	5.33	0.0	20.0	145.2	53.33	28.0	42.0	36.5	37.5	0.0	203.77	24.8	25.33	0.0	0.0	24.2	24.0	17.5
EC:1.1.1.137	161.67	1067.66	12851.33	94.0	362.66999999999996	322.33	0.0	7.0	1000.67	25.67	5.67	20.0	1511.83	272.34000000000003	154.32999999999998	53.33	177.0	263.0	870.0	515.6700000000001	492.33	636.8299999999999	81.0	443.67	1317.0	71.33	226.67	6872.0	299.67	138.0	143.64999999999998	19.0	153.32999999999998	359.66999999999996	103.84	290.33000000000004	0.0	306.0	16.66	194.0	170.0	1176.17	127.0	430.65999999999997	16.0	0.0	61.99	258.0	66.0
EC:1.1.1.14	813.14	1101.0700000000002	177.0	178.1	4419.900000000001	4155.55	8436.5	5922.7	960.3299999999999	1585.75	1209.5000000000002	24.0	299.4	4340.5	3290.57	635.0500000000001	2091.95	2446.6000000000004	176.0	176.0	160.0	73.61000000000001	4421.1900000000005	103.0	2131.6	217.0	185.66	720.4000000000001	1448.82	127.0	100.0	0.0	102.66999999999999	870.5999999999999	5892.0	4270.35	2947.87	9541.8	5897.83	7717.1	4847.25	17439.019999999997	6352.0	246.6	912.0	1711.25	1968.25	4468.2	2553.1000000000004
EC:1.1.1.140	1750.33	7461.68	2611.33	261.07000000000005	1438.5099999999998	2370.58	109.49	833.9999999999999	2559.42	7265.99	665.34	22.0	2259.0	1829.0	260.67	2006.3400000000001	102.58	571.1700000000001	4010.0	86.32	2903.0	5985.91	3264.67	260.25	138.0	1857.18	3831.4300000000003	2279.58	1791.24	3529.34	569.6700000000001	353.8299999999999	2845.51	987.6700000000001	3.34	648.74	276.5	716.17	910.5	3633.84	161.67	486.75	290.5	886.99	1685.91	38.91	13.0	646.09	220.25
EC:1.1.1.157	907.54	3070.07	13586.0	315.65999999999997	2179.0	1836.0	8965.33	3539.17	2766.99	2354.94	1528.6599999999999	61.0	2944.0	3288.66	3206.51	1300.85	830.0	855.5	2229.99	736.34	1559.6599999999999	2005.1100000000001	2509.36	465.0	1944.6599999999999	474.0	1381.46	7596.0	1568.62	1461.3400000000001	862.0	162.5	948.97	1822.9899999999998	4590.67	2950.84	1834.6699999999998	2880.83	3954.99	3899.1499999999996	2259.67	5517.75	2773.33	1219.0	1209.5	529.0	995.6700000000001	2511.83	1551.67
EC:1.1.1.159	1693.47	9993.75	2315.33	220.92	2585.4100000000003	2419.13	770.49	1429.2	2612.67	6024.41	875.94	18.0	2390.4	1842.5	373.57	1628.39	316.53	485.27	2759.0	65.32	2065.0	4939.77	3128.36	162.0	340.6	1486.68	3044.34	2100.73	1830.81	2498.34	546.6700000000001	304.8299999999999	2257.18	745.27	848.0	992.2600000000001	548.2	3440.7700000000004	1015.1999999999999	570.14	790.6700000000001	6023.52	1670.5	724.59	1114.3600000000001	322.15999999999997	409.0	993.1700000000001	478.1
EC:1.1.1.169	3597.2	12186.169999999998	4783.8099999999995	2406.2799999999997	6059.52	8102.019999999999	18759.209999999995	6952.5	9134.24	13933.81	2805.8300000000004	569.3299999999999	4698.77	7190.3	5431.2	3334.5299999999997	2102.6499999999996	3242.34	5536.59	1888.48	4768.67	12699.55	8490.38	573.12	1730.0	6863.1900000000005	7248.170000000001	4354.67	12841.55	4697.930000000001	1873.7599999999998	736.76	4995.82	3759.34	11322.37	11786.73	7291.32	25678.940000000002	8969.019999999999	5447.91	5350.12	34089.42	6683.21	2835.79	5414.47	1774.52	2742.27	10739.210000000001	4978.45
EC:1.1.1.17	474.0	2750.0	13574.6	58.35	910.5	793.25	651.0	716.5	1290.75	1676.4	183.0	29.0	2037.0	1265.5	414.5	443.0	164.25	735.5	1737.0	128.6	904.0	2036.25	1149.0	473.25	1606.0	386.5	1299.75	7341.25	1251.25	1134.0	193.2	117.1	798.5	406.0	312.34000000000003	726.0799999999999	479.5	925.5	1593.5	5483.5	303.0	993.75	570.5	714.0	679.25	63.75	17.0	563.4200000000001	318.75
EC:1.1.1.179	0.0	0.0	0.0	0.0	0.0	0.0	0.0	0.0	0.0	0.0	0.0	0.0	0.0	0.0	0.0	0.0	60.0	0.0	0.0	0.0	0.0	0.0	0.0	0.0	68.0	0.0	0.0	0.0	0.0	0.0	0.0	0.0	0.0	13.0	0.0	0.0	0.0	49.0	28.0	0.0	0.0	0.0	0.0	0.0	0.0	0.0	0.0	0.0	0.0
EC:1.1.1.18	342.08	620.14	316.6	249.92999999999998	372.0	6313.03	814.63	617.5	1419.33	895.97	244.15	48.0	123.0	754.0	2774.77	5.7	872.5	294.0	221.0	495.6	330.0	145.22	298.38	206.0	970.0	188.32999999999998	149.92000000000002	52.0	728.24	254.0	861.2	9.6	92.94	2043.0	742.1	1383.75	942.22	2058.5299999999997	2109.8199999999997	6044.23	768.12	1639.9899999999998	839.5	139.0	26.95	141.78	64.07	801.45	191.62
EC:1.1.1.193	2310.8199999999997	8698.08	16325.83	2163.5	15327.51	6402.16	18497.549999999996	6795.17	7802.59	7920.099999999999	2465.4900000000002	463.0	4043.67	6414.0	4209.77	2010.19	1760.99	3038.42	4270.67	1105.99	3010.33	9624.05	6712.86	786.25	2533.0	5939.51	4696.81	9875.59	12370.86	3018.01	3302.67	3625.5	3106.8099999999995	2668.45	11078.630000000001	10646.81	6563.3099999999995	21422.94	7912.370000000001	3185.57	3620.2699999999995	27776.5	5869.71	1947.9899999999998	4778.3099999999995	1584.6100000000001	2508.51	9718.12	4787.95
EC:1.1.1.2	0.0	0.0	0.0	0.0	0.0	0.0	0.0	0.0	0.0	0.0	0.0	0.0	0.0	0.0	0.0	0.0	60.0	0.0	0.0	0.0	0.0	0.0	0.0	0.0	68.0	0.0	0.0	0.0	0.0	0.0	0.0	0.0	0.0	13.0	0.0	0.0	0.0	49.0	28.0	0.0	0.0	0.0	0.0	0.0	0.0	0.0	0.0	0.0	0.0
EC:1.1.1.202	6.54	109.07	0.0	0.0	0.0	5.0	0.0	0.0	0.0	8.620000000000001	0.0	0.0	0.0	0.0	0.0	2.85	0.0	0.0	0.0	0.0	0.0	10.61	5.6899999999999995	0.0	0.0	0.0	27.46	0.0	6.62	0.0	0.0	0.0	3.47	0.0	0.0	0.0	0.0	0.0	0.0	0.0	0.0	48.92	0.0	0.0	0.0	0.0	0.0	0.0	0.0
EC:1.1.1.205	2875.09	13460.82	18840.31	2473.4799999999996	16853.079999999998	7544.79	21710.549999999996	8512.710000000001	9604.25	10195.96	3345.0800000000004	889.33	5449.5	7892.46	6891.749999999999	2371.7200000000003	2596.85	3868.02	4879.74	1837.84	3539.99	10296.8	8578.199999999999	1032.79	6420.92	5859.84	5685.610000000001	10832.32	13690.43	3379.27	4188.42	3772.1	3446.3399999999997	4517.79	14004.869999999999	13178.75	8238.83	45943.2	11104.479999999998	6629.17	6307.52	38609.350000000006	8622.869999999997	2795.7299999999996	5328.51	2049.1099999999997	3307.9399999999996	11993.28	5933.889999999999
EC:1.1.1.206	81.0	0.0	0.0	0.0	0.0	55.0	2158.0	127.0	0.0	0.0	302.0	0.0	0.0	0.0	60.0	285.0	0.0	29.0	21.0	0.0	0.0	0.0	37.0	0.0	30.0	0.0	0.0	0.0	0.0	0.0	0.0	0.0	0.0	0.0	0.0	0.0	0.0	69.0	137.0	83.0	38.0	59.0	0.0	26.0	75.0	0.0	0.0	31.0	0.0
EC:1.1.1.215	1419.33	5688.68	2170.33	204.32000000000002	1055.0099999999998	1976.33	85.49	411.0	2228.0	5810.32	482.34000000000003	18.0	1821.0	1319.0000000000002	125.34	1563.3400000000001	20.33	323.67	2738.0	84.32	2104.0	4929.16	2292.67	162.0	0.0	1470.68	2988.6800000000003	1738.33	1151.9900000000002	2580.34	469.67	304.8299999999999	2295.51	662.6700000000001	0.0	268.65999999999997	8.67	283.16999999999996	35.33	128.34	69.67	0.0	48.0	804.99	1100.16	23.66	13.0	359.17	37.0
EC:1.1.1.219	0.0	4091.0	0.0	0.0	504.5	44.5	45.0	24.5	0.0	0.0	368.0	0.0	519.0	12.5	74.5	0.0	92.0	75.0	42.0	0.0	0.0	0.0	22.0	0.0	89.0	0.0	68.0	80.0	550.0	0.0	66.0	0.0	0.0	13.0	67.0	49.0	28.0	320.0	256.5	37.5	0.0	138.5	0.0	0.0	0.0	0.0	0.0	24.0	17.5
EC:1.1.1.22	2354.22	8068.74	18196.43	2258.47	5167.810000000001	9806.87	27443.399999999998	6147.07	9623.19	10726.42	2488.5000000000005	463.0	4546.81	6006.66	4937.77	2095.59	2128.97	3299.1200000000003	3978.6800000000003	715.5900000000001	2715.33	9054.63	9989.07	714.0	5946.860000000001	9780.67	4394.800000000001	10961.07	21602.010000000002	3032.01	1082.87	540.4300000000001	3543.8699999999994	2531.18	14549.439999999999	10255.25	10842.459999999997	58974.33000000001	12701.96	3720.9799999999996	4244.069999999999	39268.84	7727.16	2195.1899999999996	8537.7	2072.76	3100.0	9213.65	7400.47
EC:1.1.1.23	2405.13	8608.76	16286.13	851.5600000000002	16163.41	6838.46	17602.549999999996	6001.87	8283.99	9481.61	1757.7500000000005	42.0	4784.17	6900.46	4924.09	2051.54	2022.19	3517.2700000000004	4309.25	1017.24	2983.33	8960.61	8077.09	797.45	3251.26	5785.51	4773.900000000001	10127.74	11863.64	3031.01	1246.07	3563.5	3228.5399999999995	2680.13	12826.03	5349.75	7593.17	27248.870000000003	9144.319999999998	5835.5199999999995	5523.52	29794.010000000006	8103.539999999999	2217.99	5093.51	1988.86	3005.78	5016.7	5728.219999999999
EC:1.1.1.25	3342.29	15705.819999999998	31951.06	2401.5199999999995	21432.88	8618.889999999998	22031.049999999996	11006.44	10516.330000000002	10939.56	3460.6200000000003	821.3299999999999	7318.3	9959.13	6759.219999999999	2211.12	3442.42	6030.22	5001.75	1290.5	3115.33	11299.3	10587.53	1199.29	7911.459999999999	5922.84	5969.51	18479.29	14992.16	3106.1800000000003	5693.92	3742.43	3476.7399999999993	3661.0	15892.529999999999	15154.279999999999	9067.24	33117.07000000001	12561.96	7415.119999999999	8616.52	48231.969999999994	11842.539999999997	3024.6799999999994	5783.91	3011.61	4480.77	13952.28	7175.919999999999
EC:1.1.1.251	1419.33	5688.68	2170.33	204.32000000000002	1055.0099999999998	1976.33	85.49	411.0	2204.67	5789.99	482.34000000000003	18.0	1821.0	1319.0000000000002	32.67	1563.3400000000001	20.33	323.67	2717.0	65.32	2065.0	4929.16	2292.67	162.0	0.0	1470.68	2988.6800000000003	1738.33	1091.9900000000002	2498.34	469.67	304.8299999999999	2234.51	650.6700000000001	0.0	268.65999999999997	6.0	282.16999999999996	15.0	78.34	31.67	0.0	48.0	702.99	1100.16	23.66	13.0	319.17	37.0
EC:1.1.1.26	0.0	0.0	41.0	15.0	0.0	0.0	0.0	0.0	0.0	0.0	0.0	0.0	0.0	0.0	0.0	0.0	60.0	0.0	93.0	45.0	57.0	0.0	12.0	33.0	68.0	0.0	77.0	0.0	72.0	119.0	123.0	0.0	61.0	13.0	0.0	0.0	0.0	131.0	47.0	0.0	0.0	102.0	0.0	137.0	0.0	0.0	0.0	0.0	0.0
EC:1.1.1.261	376.0	105.0	64.0	116.0	907.0	199.0	2307.5	2209.5	284.0	175.0	160.0	48.0	105.0	1468.0	1717.0	0.0	749.0	322.0	110.0	352.0	228.0	70.0	1002.8	206.0	868.0	24.0	36.0	298.6	271.0	254.0	178.0	0.0	20.0	686.0	1411.2	1648.0	1278.0	19177.0	2363.0	5530.0	1403.0	3011.6	1645.3000000000002	130.0	88.0	540.0	486.2	1599.0	706.0
EC:1.1.1.262	2092.53	7507.01	2666.33	1783.7499999999998	1507.0099999999998	5848.91	19771.549999999996	4121.5	3680.1699999999996	8610.81	2772.4900000000002	30.0	2588.17	3608.5	1749.11	2861.34	640.41	566.6700000000001	4362.84	218.32000000000002	3088.0	6133.610000000001	6355.42	276.0	700.9999999999999	6108.01	3921.3500000000004	2673.7599999999998	11056.99	3592.34	719.6700000000001	353.8299999999999	3318.3399999999997	1192.12	6446.63	7737.0599999999995	4642.4800000000005	19466.94	5698.450000000001	1119.5699999999997	1444.2699999999995	20458.33	2706.71	980.99	5277.5599999999995	713.6099999999999	1201.5100000000002	7094.12	3093.2
EC:1.1.1.264	331.0	1198.0	426.0	41.0	240.0	367.0	24.0	99.0	341.0	1341.0	138.0	0.0	304.0	251.0	0.0	443.0	0.0	99.0	1293.0	21.0	838.0	1044.0	851.0	81.0	0.0	384.0	818.0	532.0	350.0	1031.0	100.0	49.0	611.0	243.0	0.0	56.0	0.0	87.0	0.0	20.0	0.0	0.0	0.0	184.0	559.0	0.0	0.0	105.0	37.0
EC:1.1.1.267	2254.42	13088.079999999998	18060.829999999998	2146.7599999999998	6331.41	6641.46	19532.049999999996	7781.04	8313.59	9535.23	2908.75	463.0	5405.07	7284.66	4898.17	2033.3899999999999	1877.1899999999998	3517.0200000000004	3948.67	527.3199999999999	2567.0	9722.05	8508.529999999999	674.25	5738.26	5807.51	4911.01	10678.99	13287.060000000001	2937.34	3295.67	523.5	3118.0099999999993	2543.05	13062.63	12141.75	7593.17	27602.87	9885.069999999998	5641.5199999999995	5428.27	36555.93000000001	8426.039999999999	2157.5899999999997	5237.51	2068.1099999999997	3126.1800000000003	10980.45	5785.219999999999
EC:1.1.1.27	1521.1599999999999	5277.5599999999995	29898.129999999997	659.0699999999999	26312.469999999998	3184.0099999999998	6200.0	6292.58	7224.72	3860.35	1268.19	224.0	4173.33	5412.09	3153.12	1010.58	2041.31	3958.45	3412.3199999999997	1337.71	1975.9900000000002	6407.099999999999	4853.780000000001	1177.32	7103.52	593.83	3984.7299999999996	16307.960000000001	3556.67	1647.17	1097.17	6666.54	1257.2	2181.69	7343.31	4735.46	3189.2200000000003	11008.19	5486.97	6489.9	5111.5	24368.699999999993	6835.66	2596.49	1466.15	1556.5	2182.19	4617.66	2675.29
EC:1.1.1.271	767.2	1654.6599999999999	613.0	1658.2599999999998	1088.0	20908.5	20985.75	2756.0	1899.6799999999998	3996.32	1013.9	12.0	942.34	2235.0	2755.77	443.0	928.16	269.0	1509.68	77.0	960.0	1395.4	3889.3000000000006	94.0	885.0000000000001	8894.66	967.34	1132.26	18665.0	1057.0	163.0	60.5	1475.16	525.7	6624.869999999999	7423.9	7167.5599999999995	20617.84	7472.920000000001	1155.23	1094.1699999999998	24191.91	3609.62	252.0	4374.35	960.62	1241.25	7064.2	4322.11
EC:1.1.1.276	0.0	0.0	0.0	0.0	0.0	0.0	0.0	0.0	0.0	0.0	0.0	0.0	0.0	0.0	60.0	0.0	0.0	0.0	21.0	0.0	0.0	0.0	0.0	0.0	0.0	0.0	0.0	0.0	0.0	0.0	0.0	0.0	0.0	0.0	0.0	0.0	0.0	0.0	0.0	31.0	38.0	0.0	0.0	26.0	0.0	0.0	0.0	31.0	0.0
EC:1.1.1.28	3547.7999999999997	13042.76	18587.66	687.0699999999999	5859.42	8043.24	12569.039999999999	2093.7	9743.51	13947.89	1563.4300000000003	474.0	6485.57	5103.5	2584.5099999999998	3287.73	1434.94	3103.94	7195.84	1436.64	5305.0	13893.38	7551.38	838.0	2391.6000000000004	7167.6900000000005	7841.690000000001	11682.49	12803.8	5229.68	1343.3400000000001	711.66	5297.5199999999995	2771.19	6256.969999999999	2630.25	4218.01	22680.71	5751.320000000001	2073.709999999999	2008.5399999999997	16533.85	4426.71	2746.5799999999995	5680.42	1204.27	1402.51	2948.9599999999996	2743.7999999999997
EC:1.1.1.281	67.0	0.0	0.0	0.0	1355.0	121.0	0.0	0.0	71.0	0.0	49.0	0.0	0.0	145.0	0.0	0.0	89.0	1538.0	23.0	0.0	0.0	0.0	0.0	0.0	0.0	0.0	0.0	0.0	61.0	0.0	0.0	0.0	0.0	84.0	0.0	0.0	120.0	99.0	50.0	59.0	0.0	142.0	40.0	0.0	5.0	0.0	0.0	21.0	118.0
EC:1.1.1.282	1419.33	5688.68	2170.33	204.32000000000002	1055.0099999999998	1976.33	166.49	411.0	2204.67	5789.99	701.34	18.0	1821.0	1745.0	32.67	1563.3400000000001	20.33	323.67	2773.0	65.32	2065.0	4929.16	2292.67	162.0	0.0	1556.68	2988.6800000000003	1738.33	1091.9900000000002	2498.34	469.67	304.8299999999999	2234.51	650.6700000000001	0.0	268.65999999999997	102.0	282.16999999999996	15.0	78.34	65.67	0.0	48.0	702.99	1100.16	23.66	13.0	319.17	223.0
EC:1.1.1.284	437.0	1198.0	586.0	41.0	251.0	520.0	28.5	99.0	431.33	1412.33	138.0	0.0	304.0	251.0	217.67000000000002	443.0	0.0	120.0	1594.0	262.0	976.0	1252.5	851.0	160.0	0.0	384.0	818.0	532.0	427.0	1254.0	187.0	146.5	716.5	322.0	83.0	110.0	89.67	90.5	57.33	106.0	85.0	0.0	14.0	407.0	652.5	0.0	0.0	190.5	37.0
EC:1.1.1.29	539.8000000000001	6447.33	13405.0	1742.0299999999997	3657.9	4533.88	33221.469999999994	6582.7	2912.8400000000006	3358.96	2799.75	12.0	2724.5699999999997	4349.5	3293.0	1304.2	1662.28	2692.1000000000004	726.84	70.0	185.0	1304.83	5470.869999999999	359.0	3477.6000000000004	7783.33	898.8699999999999	7782.83	19726.199999999997	0.0	2510.0	42.0	958.0300000000001	1034.3000000000002	10718.96	10708.5	8998.08	26241.13	11219.359999999999	3429.03	4476.93	34788.18000000001	7602.96	675.6	4307.969999999999	1652.7	2475.51	9874.95	6218.55
EC:1.1.1.290	1463.33	5929.01	2170.33	293.15	1055.0099999999998	4876.11	11008.22	542.5	2954.5099999999998	7077.15	612.49	18.0	2140.17	2152.5	1221.77	1563.3400000000001	293.40999999999997	337.67	2825.84	65.32	2065.0	4965.610000000001	4134.02	162.0	416.0	5547.01	3063.3500000000004	2136.7599999999998	10122.99	2498.34	469.67	304.8299999999999	2662.3399999999997	787.92	5134.959999999999	364.65999999999997	4157.14	18307.940000000002	4304.79	577.57	473.2	9183.33	1730.71	702.99	4236.0599999999995	448.60999999999996	825.51	472.12	2521.2
EC:1.1.1.292	0.0	0.0	0.0	0.0	0.0	0.0	0.0	0.0	23.33	20.33	0.0	0.0	0.0	0.0	32.67	0.0	0.0	0.0	0.0	0.0	0.0	0.0	0.0	0.0	0.0	0.0	0.0	0.0	0.0	0.0	0.0	0.0	0.0	12.0	0.0	0.0	2.67	1.0	20.33	19.0	0.0	0.0	0.0	0.0	0.0	0.0	0.0	9.0	0.0
EC:1.1.1.3	4194.48	21462.430000000004	46594.64	2523.49	19507.989999999994	9705.17	20807.209999999995	9965.57	13073.669999999998	16501.8	3505.36	843.33	10443.9	10459.130000000001	5787.49	3709.41	2743.2999999999993	4852.790000000001	8024.75	1391.8200000000004	5241.33	16173.769999999999	12188.51	1682.04	9300.859999999999	7315.02	8667.78	26461.969999999998	15269.579999999998	5627.270000000001	4037.0899999999997	4047.26	5682.58	3861.0700000000006	14860.2	14429.92	8660.869999999999	32835.64	11309.179999999998	6726.16	7931.52	45923.450000000004	11082.039999999997	3933.3199999999997	6541.62	2669.02	3800.27	13282.37	6706.07
EC:1.1.1.30	35.0	104.0	123.0	0.0	74.0	234.0	0.0	0.0	488.99	346.99	38.0	0.0	6.0	88.0	985.01	0.0	0.0	7.0	169.32999999999998	180.67000000000002	131.32999999999998	18.0	0.0	33.0	0.0	0.0	0.0	0.0	60.0	127.67	314.0	47.0	83.0	586.33	186.0	276.0	190.01	123.0	272.99	349.0	212.0	113.0	59.0	102.0	0.0	0.0	0.0	187.0	0.0
EC:1.1.1.303	218.0	79.33	52.55	111.8	109.0	295.33	2248.0	183.0	184.98000000000002	23.33	378.0	0.0	39.599999999999994	55.8	214.0	324.0	162.0	29.0	539.0	568.0	491.0	94.0	37.0	99.2	78.0	62.0	240.60000000000002	75.0	20.7	121.58	136.22	47.0	110.0	377.0	231.07	221.0	145.67000000000002	258.33000000000004	242.74	340.0	87.0	2305.25	20.0	239.48	75.0	0.0	61.76	274.5	63.0
EC:1.1.1.304	369.67	206.16000000000003	469.88	190.8	10427.67	443.33	0.0	453.0	342.32	28.67	5.67	0.0	19.43	50.47	380.83000000000004	92.33	365.0	163.0	1103.83	1116.8400000000001	996.66	285.33	0.0	228.87	96.0	133.33	574.27	186.99999999999997	319.7	250.92000000000002	251.55000000000007	3204.0	352.33	807.5	314.9	349.0	87.0	224.0	25.409999999999997	388.0	251.5	2494.42	59.0	531.81	16.0	0.0	106.09	408.83	56.0
EC:1.1.1.305	1419.33	5688.68	2170.33	204.32000000000002	1055.0099999999998	1976.33	85.49	411.0	2204.67	5789.99	482.34000000000003	18.0	1821.0	1319.0000000000002	32.67	1563.3400000000001	20.33	323.67	2717.0	65.32	2065.0	4929.16	2292.67	162.0	0.0	1470.68	2988.6800000000003	1738.33	1091.9900000000002	2498.34	469.67	304.8299999999999	2234.51	650.6700000000001	0.0	268.65999999999997	6.0	282.16999999999996	15.0	78.34	31.67	0.0	48.0	702.99	1100.16	23.66	13.0	319.17	37.0
EC:1.1.1.306	35.0	104.0	80.0	0.0	63.0	137.0	0.0	0.0	352.0	235.0	38.0	0.0	6.0	88.0	702.0	0.0	0.0	7.0	41.33	55.67	47.33	18.0	0.0	0.0	0.0	0.0	0.0	0.0	0.0	8.67	227.0	0.0	22.0	483.33000000000004	103.0	229.0	95.0	120.0	175.0	225.0	127.0	113.0	45.0	0.0	0.0	0.0	0.0	89.0	0.0
EC:1.1.1.31	272.14	1486.0700000000002	15086.6	99.2	959.4	908.8	5714.0	1574.2	1798.65	1842.47	1064.6	29.0	1583.4	1703.5	854.25	635.0500000000001	401.20000000000005	785.5999999999999	718.0	169.6	157.0	901.6099999999999	1765.69	404.0	4444.6	102.0	618.66	7607.4	811.82	323.0	278.2	149.6	277.66999999999996	333.6	2767.34	1417.93	1126.5500000000002	5889.6	1765.8500000000001	1299.8	2200.0	12661.519999999999	2657.5	915.6	567.2	515.5	788.0	1253.67	1301.1
EC:1.1.1.312	0.0	0.0	0.0	0.0	0.0	0.0	0.0	0.0	23.33	20.33	0.0	0.0	0.0	0.0	32.67	0.0	0.0	0.0	0.0	0.0	0.0	0.0	0.0	0.0	0.0	0.0	0.0	0.0	0.0	0.0	0.0	0.0	0.0	12.0	0.0	0.0	2.67	1.0	20.33	19.0	0.0	0.0	0.0	0.0	0.0	0.0	0.0	9.0	0.0
EC:1.1.1.320	0.0	38.0	9.0	81.0	0.0	0.0	74.0	0.0	0.0	29.0	0.0	0.0	0.0	0.0	0.0	0.0	103.0	0.0	0.0	19.0	39.0	0.0	0.0	0.0	0.0	0.0	0.0	114.0	60.0	161.0	0.0	18.0	61.0	0.0	1188.0	0.0	0.0	0.0	0.0	57.0	0.0	0.0	45.0	76.0	0.0	0.0	288.0	0.0	0.0
EC:1.1.1.328	35.0	104.0	80.0	0.0	63.0	137.0	0.0	0.0	352.0	235.0	38.0	0.0	6.0	88.0	702.0	0.0	0.0	7.0	37.0	45.0	34.0	18.0	0.0	0.0	0.0	0.0	0.0	0.0	0.0	0.0	227.0	0.0	22.0	472.0	103.0	229.0	95.0	120.0	175.0	225.0	127.0	113.0	45.0	0.0	0.0	0.0	0.0	89.0	0.0
EC:1.1.1.333	0.0	0.0	0.0	0.0	0.0	0.0	0.0	0.0	0.0	0.0	0.0	0.0	0.0	0.0	0.0	0.0	0.0	0.0	4.33	10.67	13.33	0.0	0.0	0.0	0.0	0.0	0.0	0.0	0.0	8.67	0.0	0.0	0.0	11.33	0.0	0.0	0.0	0.0	0.0	0.0	0.0	0.0	0.0	0.0	0.0	0.0	0.0	0.0	0.0
EC:1.1.1.335	0.0	38.0	9.0	81.0	0.0	0.0	95.33	0.0	0.0	29.0	0.0	0.0	0.0	0.0	0.0	0.0	103.0	0.0	0.0	0.0	0.0	0.0	0.0	0.0	0.0	0.0	0.0	114.0	0.0	79.0	0.0	18.0	0.0	0.0	1193.67	0.0	0.0	0.0	0.0	57.0	22.67	25.0	45.0	0.0	0.0	0.0	288.0	0.0	0.0
EC:1.1.1.336	1419.33	5697.01	2241.33	319.81	1055.0099999999998	7729.5	407.08000000000004	411.0	2236.01	5802.32	482.34000000000003	290.33	1821.0	1319.0000000000002	65.34	1563.3400000000001	66.16	323.67	2803.0	247.31000000000003	2137.67	4942.450000000001	2442.8500000000004	206.67000000000002	197.0	1635.01	2999.01	1745.9299999999998	1237.9900000000002	2625.01	469.67	310.1599999999999	2295.51	682.4200000000001	483.03999999999996	418.99	27.59	18447.739999999998	596.4599999999999	145.34000000000003	99.59	1020.02	214.05	804.32	1119.29	112.91	108.45	610.1700000000001	53.58
EC:1.1.1.337	0.0	0.0	0.0	0.0	0.0	0.0	0.0	0.0	0.0	0.0	0.0	0.0	0.0	0.0	0.0	0.0	60.0	0.0	0.0	0.0	0.0	0.0	0.0	0.0	68.0	0.0	0.0	0.0	0.0	0.0	0.0	0.0	0.0	13.0	0.0	0.0	0.0	49.0	28.0	0.0	0.0	0.0	0.0	0.0	0.0	0.0	0.0	0.0	0.0
EC:1.1.1.339	0.0	4091.0	0.0	0.0	466.0	0.0	6.75	0.0	0.0	0.0	374.75	0.0	507.0	0.0	61.0	0.0	152.0	89.0	42.0	0.0	0.0	0.0	22.0	0.0	157.0	0.0	0.0	80.0	485.0	0.0	66.0	0.0	0.0	26.0	11.25	0.25	8.5	262.0	263.5	0.0	0.0	3.0	0.0	0.0	13.0	0.0	0.0	0.25	14.0
EC:1.1.1.34	0.0	0.0	0.0	0.0	0.0	0.0	0.0	0.0	0.0	0.0	0.0	0.0	0.0	0.0	0.0	0.0	0.0	0.0	4.33	10.67	13.33	0.0	0.0	0.0	0.0	0.0	0.0	0.0	0.0	8.67	0.0	0.0	0.0	11.33	0.0	0.0	0.0	0.0	0.0	0.0	0.0	0.0	0.0	0.0	0.0	0.0	0.0	0.0	0.0
EC:1.1.1.343	2067.0	6391.67	2931.6099999999997	1944.0099999999998	1182.6799999999998	5547.44	13004.05	2683.67	3806.43	7585.95	1711.8200000000002	565.0	2163.0	3151.83	2624.1000000000004	1919.6699999999998	884.0699999999999	529.6700000000001	3639.5	1233.8600000000001	3049.66	6114.4400000000005	4432.6900000000005	473.67	756.66	5673.34	3900.02	2279.42	11576.49	3149.26	3142.22	472.36999999999995	3105.6699999999996	2279.25	5010.47	8103.33	3344.7999999999997	19196.27	4675.2	1406.2199999999998	996.87	17075.08	2027.54	1626.3999999999996	4388.0599999999995	419.60999999999996	1006.6700000000001	7548.95	1897.8699999999997
EC:1.1.1.346	3235.66	12674.36	5189.66	588.6400000000001	2757.0199999999995	4476.66	680.98	921.0	5189.0	13445.64	1499.68	60.0	4691.0	3613.0	578.6800000000001	3569.6800000000003	253.66	926.34	6900.33	338.31	5095.33	10991.32	5492.34	508.0	0.0	3423.36	6934.360000000001	4161.66	2867.9800000000005	6242.35	1215.3400000000001	676.66	5215.02	1903.67	1627.0	902.3199999999999	471.34000000000003	1071.3400000000001	450.65999999999997	612.68	375.34000000000003	1632.0	444.00000000000006	1878.98	2893.32	79.32	354.0	1033.3400000000001	469.0
EC:1.1.1.35	2957.66	11481.36	4491.66	408.64000000000004	2195.0199999999995	4302.5199999999995	179.69	822.0	4925.33	11977.97	1002.6800000000001	36.0	3648.0	2726.0	1254.78	3126.6800000000003	74.66	654.34	5603.33	357.31	4331.33	9876.32	4585.34	357.0	197.0	2941.36	5977.360000000001	3476.66	2288.9800000000005	5217.35	1340.3400000000001	648.66	4579.02	1882.6699999999998	321.85	894.3199999999999	123.73	18109.34	851.85	628.1099999999999	362.63	166.15000000000003	184.0	1722.98	2223.4700000000003	57.599999999999994	74.57	925.34	77.29
EC:1.1.1.350	380.0	1198.0	543.0	41.0	240.0	423.0	28.5	99.0	341.0	1341.0	138.0	0.0	304.0	251.0	0.0	443.0	60.0	120.0	1380.0	21.0	838.0	1252.5	851.0	94.0	68.0	384.0	818.0	532.0	350.0	1031.0	100.0	60.5	628.5	256.0	0.0	63.0	0.0	138.5	28.0	20.0	0.0	0.0	0.0	184.0	652.5	0.0	0.0	110.5	37.0
EC:1.1.1.36	0.0	0.0	0.0	0.0	11.0	97.0	0.0	0.0	70.33	71.33	0.0	0.0	0.0	0.0	277.66999999999996	0.0	0.0	0.0	128.0	26.0	18.0	0.0	0.0	33.0	0.0	0.0	0.0	0.0	0.0	37.0	87.0	0.0	0.0	43.0	0.0	47.0	2.67	1.0	57.33	117.0	123.0	0.0	14.0	52.0	0.0	0.0	0.0	71.0	0.0
EC:1.1.1.363	2310.0	6550.67	2897.0099999999998	650.4100000000001	1320.68	5963.439999999999	11730.05	717.6700000000001	4306.76	7836.88	1048.8199999999997	541.0	2169.0	3217.83	3658.77	1997.6699999999998	1063.74	501.67	4796.5	2107.2599999999998	3860.66	6153.4400000000005	4362.6900000000005	579.6700000000001	852.66	5754.34	4126.02	2408.0899999999997	11018.49	3163.26	3533.0199999999995	441.09999999999997	3276.6699999999996	3306.25	5141.47	1836.33	3311.47	19385.269999999997	4804.53	1889.2199999999998	1279.87	11056.08	1901.54	1769.3999999999996	4388.0599999999995	390.60999999999996	1050.67	1922.9500000000003	1953.8699999999997
EC:1.1.1.367	81.0	101.0	0.0	55.33	0.0	102.67	2654.6800000000003	700.0	0.0	134.0	346.75	0.0	0.0	312.0	342.67	285.0	129.0	43.0	0.0	0.0	46.0	1.62	1005.68	0.0	30.0	12.33	68.0	7.6	65.0	0.0	0.0	0.0	0.0	55.75	714.45	247.75	284.09000000000003	2033.57	549.96	423.0	296.33000000000004	2319.35	785.05	0.0	370.13	209.75	183.20000000000002	431.25	428.58000000000004
EC:1.1.1.369	342.08	620.14	316.6	249.92999999999998	372.0	6313.03	814.63	617.5	1419.33	895.97	244.15	48.0	123.0	754.0	2774.77	5.7	872.5	294.0	221.0	495.6	330.0	145.22	298.38	206.0	970.0	188.32999999999998	149.92000000000002	52.0	728.24	254.0	861.2	9.6	92.94	2043.0	742.1	1383.75	942.22	2058.5299999999997	2109.8199999999997	6044.23	768.12	1639.9899999999998	839.5	139.0	26.95	141.78	64.07	801.45	191.62
EC:1.1.1.37	1937.53	6543.34	3051.33	1999.58	11514.01	8366.689999999999	22804.280000000006	3100.0	4536.68	8747.64	1700.64	54.0	2465.34	3652.0	3645.54	1602.3400000000001	1106.4899999999998	545.6700000000001	3786.01	1105.99	2977.33	5899.06	6292.77	410.0	880.0	9814.34	3620.02	2684.1900000000005	20067.989999999998	3018.01	3045.67	3546.83	3505.17	2241.7000000000007	10868.59	7948.0599999999995	7377.95	36604.71	8491.910000000002	1715.8000000000004	1278.8	25204.660000000003	3582.42	1362.9899999999998	7443.96	844.5600000000001	1977.02	7264.07	4394.4
EC:1.1.1.370	0.0	0.0	0.0	0.0	61.0	0.0	0.0	162.0	0.0	0.0	0.0	0.0	35.0	110.0	96.0	0.0	128.0	63.0	0.0	0.0	0.0	0.0	52.0	0.0	205.0	0.0	0.0	0.0	59.0	0.0	0.0	0.0	0.0	59.0	0.0	150.0	122.0	261.0	338.0	1598.0	65.0	160.0	111.0	0.0	0.0	0.0	0.0	94.0	56.0
EC:1.1.1.373	380.0	1198.0	543.0	41.0	240.0	423.0	28.5	99.0	341.0	1341.0	138.0	0.0	304.0	251.0	0.0	443.0	0.0	120.0	1380.0	21.0	838.0	1252.5	851.0	94.0	0.0	384.0	818.0	532.0	350.0	1031.0	100.0	60.5	628.5	243.0	0.0	63.0	0.0	89.5	0.0	20.0	0.0	0.0	0.0	184.0	652.5	0.0	0.0	110.5	37.0
EC:1.1.1.38	2424.68	12845.34	18046.43	726.9300000000001	16650.41	4357.21	9022.99	6167.87	8333.76	8064.5199999999995	2405.94	813.3299999999999	5313.900000000001	6886.67	4193.23	2354.54	1736.11	3666.02	4386.83	1424.58	3122.0	9386.66	6195.42	867.92	5491.6	1817.1800000000003	5403.210000000001	10306.230000000001	3692.11	3049.01	1866.1899999999996	3691.7599999999998	2808.71	3178.6	6842.67	5384.34	3774.7	9879.099999999999	5912.61	5333.64	5052.67	20024.02	6389.5	2469.2499999999995	2012.6100000000001	1533.6599999999999	1915.66	4867.17	3346.8500000000004
EC:1.1.1.380	1581.33	5688.68	2170.33	204.32000000000002	1055.0099999999998	2086.33	4401.49	665.0	2204.67	5789.99	1086.3400000000001	18.0	1821.0	1319.0000000000002	32.67	2133.34	200.32999999999998	381.67	2717.0	84.32	2104.0	4929.16	2366.67	162.0	264.0	1470.68	2988.6800000000003	1738.33	1151.9900000000002	2580.34	469.67	304.8299999999999	2295.51	689.6700000000001	0.0	268.65999999999997	6.0	567.1700000000001	373.0	182.34	31.67	118.0	48.0	778.99	1250.1599999999999	23.66	13.0	319.17	37.0
EC:1.1.1.381	1428.33	5781.68	2427.33	204.32000000000002	1066.0099999999998	2095.33	85.49	411.0	2251.67	5888.99	482.34000000000003	18.0	1821.0	1471.0	239.67000000000002	1563.3400000000001	20.33	323.67	2717.0	65.32	2065.0	5533.16	2323.67	162.0	0.0	1470.68	3113.6800000000003	1757.33	1345.9900000000002	2498.34	2582.67	304.8299999999999	2285.51	832.6700000000001	170.0	608.66	6.0	358.16999999999996	52.0	114.34	78.67	36.0	62.0	753.99	1161.16	23.66	144.0	600.1700000000001	69.0
EC:1.1.1.4	218.0	79.33	52.55	111.8	109.0	295.33	2248.0	183.0	184.98000000000002	23.33	378.0	0.0	39.599999999999994	55.8	214.0	324.0	162.0	29.0	539.0	568.0	491.0	94.0	37.0	99.2	78.0	62.0	240.60000000000002	75.0	20.7	121.58	136.22	47.0	110.0	377.0	231.07	221.0	145.67000000000002	258.33000000000004	242.74	340.0	87.0	2305.25	20.0	239.48	75.0	0.0	61.76	274.5	63.0
EC:1.1.1.40	1527.53	6142.01	2515.33	1854.7499999999998	1077.0099999999998	5104.91	13195.55	2522.5	3185.1699999999996	7325.8099999999995	2408.4900000000002	30.0	2140.17	4434.5	1679.1100000000001	1563.3400000000001	664.41	337.67	3265.84	197.32000000000002	2250.0	5693.610000000001	4451.42	195.0	416.0	6008.01	3268.35	2383.7599999999998	10816.99	2719.34	2732.67	340.83	2758.3399999999997	1106.1200000000001	7715.63	7473.0599999999995	4642.4800000000005	18385.940000000002	4419.45	986.5699999999999	990.2700000000001	17273.33	2089.71	847.99	4308.0599999999995	477.60999999999996	1532.5099999999998	6780.12	3483.2
EC:1.1.1.41	18.75	613.0	723.5	15.75	683.5	30.25	339.0	53.0	2730.75	404.0	223.0	409.0	818.5	355.5	224.5	18.0	44.25	347.25	149.5	0.0	0.0	3205.5	169.75	17.25	41.0	2.5	706.0	500.5	417.25	0.0	0.0	15.0	128.0	189.0	517.0	243.25	311.5	608.0	606.25	145.5	111.0	1234.75	540.5	260.0	179.25	184.0	40.0	210.0	300.75
EC:1.1.1.42	2790.13	13246.76	16115.13	742.8100000000001	16185.91	7153.21	15879.220000000001	6068.87	6055.57	10370.939999999999	1783.75	115.0	4786.17	6433.96	4853.26	2392.54	1914.94	3229.7700000000004	5499.25	1190.24	3937.33	6899.860000000001	8760.089999999998	840.2	3204.26	6081.01	4781.15	10136.49	12259.39	4035.01	1352.07	3599.5	3683.5399999999995	2731.13	10758.36	4941.0	7213.339999999999	26804.870000000003	8696.15	5551.02	5350.85	26486.260000000002	7322.539999999999	2217.99	5495.26	1765.11	2635.7799999999997	4862.45	5255.47
EC:1.1.1.44	2067.0	6391.67	2931.6099999999997	1944.0099999999998	1182.6799999999998	5547.44	13004.05	2683.67	3806.43	7585.95	1711.8200000000002	565.0	2163.0	3151.83	2624.1000000000004	1919.6699999999998	884.0699999999999	529.6700000000001	3639.5	1233.8600000000001	3049.66	6114.4400000000005	4432.6900000000005	473.67	756.66	5673.34	3900.02	2279.42	11576.49	3149.26	3142.22	472.36999999999995	3105.6699999999996	2279.25	5010.47	8103.33	3344.7999999999997	19196.27	4675.2	1406.2199999999998	996.87	17075.08	2027.54	1626.3999999999996	4388.0599999999995	419.60999999999996	1006.6700000000001	7548.95	1897.8699999999997
EC:1.1.1.47	137.0	72.0	55.6	80.6	32.0	121.0	0.0	7.0	130.0	10.4	0.0	0.0	0.0	0.0	140.0	39.0	222.0	0.0	539.0	595.6	530.0	51.0	0.0	88.0	116.0	62.0	122.0	71.0	60.0	175.0	86.2	56.6	171.0	378.0	101.0	123.0	87.0	101.0	28.0	194.0	87.0	102.0	20.0	218.0	0.0	0.0	22.0	186.0	28.0
EC:1.1.1.49	2310.0	6550.67	2897.0099999999998	650.4100000000001	1320.68	5963.439999999999	11730.05	717.6700000000001	4306.76	7836.88	1048.8199999999997	541.0	2169.0	3217.83	3658.77	1997.6699999999998	1063.74	501.67	4796.5	2107.2599999999998	3860.66	6153.4400000000005	4362.6900000000005	579.6700000000001	852.66	5754.34	4126.02	2408.0899999999997	11018.49	3163.26	3533.0199999999995	441.09999999999997	3276.6699999999996	3306.25	5141.47	1836.33	3311.47	19385.269999999997	4804.53	1889.2199999999998	1279.87	11056.08	1901.54	1769.3999999999996	4388.0599999999995	390.60999999999996	1050.67	1922.9500000000003	1953.8699999999997
EC:1.1.1.53	0.0	0.0	0.0	0.0	0.0	0.0	0.0	0.0	0.0	0.0	0.0	0.0	0.0	0.0	0.0	0.0	0.0	0.0	4.33	10.67	13.33	0.0	0.0	0.0	0.0	0.0	0.0	0.0	0.0	8.67	0.0	0.0	0.0	11.33	0.0	0.0	0.0	0.0	0.0	0.0	0.0	0.0	0.0	0.0	0.0	0.0	0.0	0.0	0.0
EC:1.1.1.57	2312.93	11197.68	2773.33	384.91999999999996	4304.410000000001	3399.13	5822.49	2355.2	3312.67	7290.79	1666.94	42.0	2694.4	3155.0	1145.07	2638.54	952.53	2316.27	4300.0	372.32	3122.0	6033.16	4504.67	379.0	649.5999999999999	1952.68	3841.88	2725.73	2386.1899999999996	3693.34	735.6700000000001	361.83	2874.71	1387.27	1793.0	1614.26	989.2	2261.7700000000004	1633.2	1079.1399999999999	1562.67	6632.599999999999	1978.0	973.59	2061.36	571.66	803.0	1887.17	810.5999999999999
EC:1.1.1.58	1771.13	10173.01	2315.33	357.35	3340.4100000000003	5791.71	14901.220000000001	1895.1999999999998	3484.51	7095.95	1659.0900000000001	18.0	2709.5699999999997	3475.5	2032.17	2195.54	924.6099999999999	2187.2700000000004	2890.84	120.32	2165.0	4965.610000000001	5613.42	162.0	908.5999999999999	5623.01	3080.55	2464.16	10963.19	2606.34	546.6700000000001	304.8299999999999	2742.54	955.7199999999999	5297.959999999999	1267.1599999999999	3482.34	2322.54	4935.990000000001	1129.3699999999997	1434.5999999999997	14505.929999999998	2935.2100000000005	868.5900000000001	4649.26	852.61	1228.51	1523.12	2248.7999999999997
EC:1.1.1.6	1857.82	8969.080000000002	28636.379999999997	365.06999999999994	3983.3100000000004	3578.5099999999993	6457.49	2861.4	5414.070000000001	6953.209999999999	1722.5400000000002	488.0	5264.9	4457.8	1337.8	2419.59	993.9799999999999	3082.1200000000003	4237.5	553.3199999999999	2562.0	6319.2699999999995	4682.110000000001	954.45	3617.2	1713.1800000000003	3758.14	16089.630000000001	2470.96	2619.92	627.8899999999999	361.83	2564.38	1487.87	2276.0699999999997	2904.1099999999997	1543.9	4424.7	3427.06	4726.4400000000005	3030.67	14354.119999999999	2793.0	1485.67	1692.81	791.1600000000001	925.76	2767.67	1706.4499999999998
EC:1.1.1.60	1991.4699999999998	8575.75	16073.33	342.91999999999996	2422.4100000000003	3224.13	6069.99	2284.2	6753.329999999999	9649.07	1684.94	18.0	3695.3999999999996	3425.0	644.41	2641.3900000000003	525.53	1680.27	4676.0	86.32	2949.0	9967.269999999999	5172.360000000001	594.0	2052.6	1956.68	4744.34	9688.730000000001	1976.81	3608.34	667.6700000000001	383.33	3085.68	1187.27	2930.0	2088.26	1443.54	7017.27	1750.8600000000001	1504.14	3110.67	14038.519999999997	3005.0	1491.5900000000001	2367.8599999999997	559.6600000000001	921.0	2045.67	1609.6
EC:1.1.1.61	386.53999999999996	1320.07	543.0	41.0	240.0	431.0	49.83	99.0	397.0	1349.62	138.0	0.0	304.0	385.0	0.0	445.85	0.0	120.0	1408.0	21.0	838.0	1263.1100000000001	899.69	94.0	0.0	384.0	845.46	537.0	426.62	1031.0	100.0	60.5	631.97	243.0	54.67	63.0	0.0	89.5	47.0	20.0	22.67	73.92	101.0	184.0	671.0	0.0	0.0	110.5	37.0
EC:1.1.1.67	0.0	109.0	0.0	0.0	0.0	0.0	85.5	0.0	0.0	0.0	174.9	0.0	0.0	88.0	0.0	0.0	31.0	28.0	0.0	0.0	0.0	0.0	89.0	0.0	0.0	53.0	0.0	52.0	448.0	0.0	0.0	0.0	9.0	0.0	266.5	0.5	17.0	47.2	88.8	14.8	0.0	1387.0	156.0	0.0	27.8	99.0	49.0	0.7	28.0
EC:1.1.1.69	655.8	1794.33	644.0	219.03	3257.4	4293.38	16977.229999999996	2886.2	1781.5000000000002	2826.62	1144.75	25.0	1478.57	3277.5000000000005	2487.84	1075.1999999999998	1065.28	2051.6000000000004	1524.8400000000001	143.0	1003.0	1210.4499999999998	4994.75	81.0	1295.6000000000001	4606.33	1033.8700000000001	1304.83	10123.2	1195.0	202.0	57.0	1247.03	693.0500000000001	8683.96	2269.0	5659.679999999999	22216.37	7078.650000000001	3344.0300000000007	2538.93	17776.93	5049.21	487.6	4284.1	1031.95	1760.51	2594.95	3784.7999999999997
EC:1.1.1.76	369.67	206.16000000000003	469.88	190.8	10427.67	443.33	0.0	453.0	342.32	28.67	5.67	0.0	19.43	50.47	380.83000000000004	92.33	365.0	163.0	1103.83	1116.8400000000001	996.66	285.33	0.0	228.87	96.0	133.33	574.27	186.99999999999997	319.7	250.92000000000002	251.55000000000007	3204.0	352.33	807.5	314.9	349.0	87.0	224.0	25.409999999999997	388.0	251.5	2494.42	59.0	531.81	16.0	0.0	106.09	408.83	56.0
EC:1.1.1.77	1990.4699999999998	6706.080000000001	2806.33	458.40999999999997	4986.410000000001	5889.91	15225.46	4500.37	3747.51	8912.9	1417.75	18.0	2982.5699999999997	5368.66	3584.6700000000005	2015.3899999999999	1303.94	2684.2700000000004	3106.17	65.32	2159.0	5002.6	6845.5	183.0	1426.2600000000002	5616.01	3537.01	2719.49	11211.810000000001	2498.34	603.6700000000001	368.5	2877.0099999999993	1421.1	9256.96	3430.6	6266.739999999999	25457.63	8015.860000000001	4324.0199999999995	3932.2	23137.43	6175.29	1179.5900000000001	4844.13	1559.3600000000001	2218.18	3507.45	4476.719999999999
EC:1.1.1.79	1419.33	5688.68	2170.33	204.32000000000002	1066.0099999999998	2073.33	85.49	411.0	2321.66	5901.98	482.34000000000003	18.0	1821.0	1319.0000000000002	255.68	1563.3400000000001	20.33	323.67	2717.0	65.32	2065.0	4929.16	2292.67	162.0	0.0	1470.68	2988.6800000000003	1738.33	1091.9900000000002	2498.34	556.6700000000001	304.8299999999999	2234.51	717.6700000000001	0.0	315.65999999999997	14.01	285.16999999999996	112.99	171.34	78.67	0.0	62.0	702.99	1100.16	23.66	13.0	346.17	37.0
EC:1.1.1.81	1419.33	5827.68	2179.33	285.32000000000005	1077.0099999999998	2195.33	400.49	983.9999999999999	2391.99	6002.3099999999995	482.34000000000003	18.0	1821.0	1439.0	723.35	1563.3400000000001	213.32999999999998	323.67	2717.0	65.32	2065.0	4929.16	2342.67	162.0	0.0	1470.68	3028.6800000000003	1852.33	1091.9900000000002	2577.34	643.6700000000001	322.83	2234.51	760.6700000000001	1527.0	436.65999999999997	103.68	583.1700000000001	237.32	659.34	286.67	2360.0	571.0	702.99	1272.1599999999999	95.66	413.0	355.17	157.0
EC:1.1.1.83	1088.33	4490.68	1744.33	163.32000000000002	826.0099999999999	1706.33	61.489999999999995	312.0	1957.33	4540.65	344.34000000000003	18.0	1517.0	1068.0000000000002	223.01	1120.3400000000001	20.33	224.67000000000002	1424.0	44.31999999999999	1227.0	3885.16	1441.67	81.0	0.0	1086.68	2170.6800000000003	1206.33	741.99	1467.3400000000001	456.67	255.82999999999996	1623.51	462.67	0.0	259.65999999999997	11.34	197.17	92.66	132.34	78.67	0.0	62.0	518.99	541.1600000000001	23.66	13.0	232.17000000000002	0.0
EC:1.1.1.85	2438.8	8841.42	16493.21	866.5600000000002	16174.08	6920.79	18105.049999999996	6174.37	8333.91	9555.279999999999	1883.4200000000003	42.0	4908.0	7163.13	5020.42	2065.87	2011.19	3528.2700000000004	4355.25	1124.9099999999999	3038.66	9644.439999999999	8314.09	815.12	3183.26	5794.84	5099.570000000001	10187.74	12378.14	3074.26	3334.22	3629.5	3322.8699999999994	2909.8	13255.529999999999	5599.75	7680.17	27480.870000000003	9632.729999999998	5835.5199999999995	5534.52	31026.430000000004	8086.039999999999	2373.3999999999996	5253.51	1988.86	3181.27	5234.53	5760.219999999999
EC:1.1.1.86	2543.8	8885.42	16563.21	2304.2199999999993	16380.08	6941.79	19003.049999999996	8229.04	8302.91	9634.61	2418.08	42.0	5653.0	7066.79	5241.42	2065.87	2070.5200000000004	3545.27	4392.58	1144.9099999999999	3114.66	9636.439999999999	8453.76	815.12	3230.92	5739.84	5185.570000000001	10201.07	12818.14	3074.26	3334.22	3651.17	3335.87	2916.1300000000006	13685.529999999999	12539.09	7765.83	27874.200000000004	9934.729999999998	5879.169999999999	5537.52	38091.76000000001	8414.369999999997	2382.3999999999996	5295.51	2049.8599999999997	3244.9399999999996	11375.86	5760.889999999999
EC:1.1.1.88	232.67	112.41	555.48	113.39999999999999	10395.67	345.33	0.0	446.0	255.65000000000003	114.4	5.67	90.0	32.43	270.47	230.25	53.33	203.0	163.0	572.75	615.52	519.3299999999999	432.08	0.0	140.87	48.0	71.33	642.27	140.0	543.7	149.25	260.75	3213.6	262.33	443.41999999999996	414.24	248.83	89.67	316.0	120.74	213.0	211.25	2653.42	29.5	473.80999999999995	16.0	0.0	101.09	339.49999999999994	28.0
EC:1.1.1.9	13.0	0.0	0.0	45.66	0.0	21.0	6.0	74.67	0.0	26.33	52.66	0.0	0.0	165.66	25.0	0.0	11.33	17.0	77.33	0.0	15.0	0.0	19.67	0.0	32.66	0.0	27.0	13.33	0.0	0.0	0.0	21.67	11.0	19.33	77.0	75.34	24.659999999999997	46.33	34.0	43.65	84.0	23.33	18.33	0.0	0.0	0.0	23.67	72.33	54.67
EC:1.1.1.93	1088.33	4490.68	1744.33	163.32000000000002	826.0099999999999	1706.33	61.489999999999995	312.0	1957.33	4540.65	344.34000000000003	18.0	1517.0	1068.0000000000002	223.01	1120.3400000000001	20.33	224.67000000000002	1424.0	44.31999999999999	1227.0	3885.16	1441.67	81.0	0.0	1086.68	2170.6800000000003	1206.33	741.99	1467.3400000000001	456.67	255.82999999999996	1623.51	462.67	0.0	259.65999999999997	11.34	197.17	92.66	132.34	78.67	0.0	62.0	518.99	541.1600000000001	23.66	13.0	232.17000000000002	0.0
EC:1.1.1.94	2487.09	13061.82	18607.31	2220.8199999999997	16582.079999999998	7000.789999999999	18974.049999999996	8389.04	8585.25	9662.63	2695.42	841.33	4727.5	7002.8	5093.75	2086.72	2114.52	3743.0200000000004	4623.75	1400.5000000000002	3220.33	10136.8	8462.529999999999	859.79	5932.26	5749.84	5523.610000000001	10704.99	13807.43	3065.9300000000003	3556.42	3732.43	3279.3399999999992	3144.8	11895.869999999999	12395.91	7570.17	27738.870000000003	10049.479999999998	7409.52	5616.52	36427.020000000004	8262.539999999999	2656.7299999999996	5211.51	2004.11	2870.2699999999995	11286.95	5551.219999999999
EC:1.1.1.95	3282.42	11631.83	17746.23	2406.16	28103.409999999996	8552.46	23813.379999999994	12797.37	9393.31	11251.949999999999	3987.75	512.0	6332.67	10480.96	7166.2699999999995	2698.3900000000003	3668.1899999999996	4109.02	5671.75	1411.8400000000001	4178.33	10973.97	13645.529999999999	984.45	4351.26	6256.51	6156.610000000001	11035.99	14255.26	4318.01	3494.2700000000004	6788.1	4077.0099999999998	3797.13	16996.699999999997	14633.25	9352.85	32069.870000000003	16491.39	10726.52	8137.1900000000005	47140.93000000001	11841.039999999997	2812.99	7187.509999999999	2991.61	4322.78	13773.45	7256.719999999999
EC:1.1.2.3	1463.33	5885.68	2453.33	204.32000000000002	1140.0099999999998	2329.33	85.49	411.0	2767.3199999999997	6276.639999999999	520.34	18.0	1827.0	1549.0	1290.02	1563.3400000000001	69.33	330.67	2918.33	196.99	2175.33	5551.16	2323.67	195.0	0.0	1470.68	3113.6800000000003	1757.33	1345.9900000000002	2544.01	2896.67	304.8299999999999	2307.51	1454.0	302.0	807.6600000000001	114.35	483.17	365.65	501.34000000000003	304.66999999999996	149.0	121.0	779.99	1161.16	23.66	144.0	681.1700000000001	69.0
EC:1.1.2.4	0.0	0.0	0.0	0.0	11.0	97.0	39.0	0.0	70.33	71.33	0.0	0.0	0.0	40.5	212.17000000000002	0.0	0.0	0.0	0.0	19.0	39.0	0.0	44.0	0.0	0.0	0.0	11.0	0.0	60.0	82.0	87.0	0.0	61.0	43.0	61.0	47.0	2.67	43.0	89.33	55.0	47.0	148.0	88.5	76.0	0.0	48.5	0.0	9.0	41.5
EC:1.1.3.15	590.29	2214.07	943.5	114.75	629.0	965.75	73.5	630.5	1345.08	1874.95	259.0	24.0	696.5	874.5	1290.17	445.85	208.25	481.25	1597.83	397.67	1135.33	1394.61	1041.44	214.25	378.0	398.5	1199.46	704.5	1054.87	1341.67	637.0	114.5	751.97	1107.33	140.0	938.25	649.1700000000001	763.5	1459.08	5546.0	473.0	894.1700000000001	507.0	654.0	708.75	33.5	0.0	640.5	256.75
EC:1.1.3.21	24.67	11.33	39.93	1.6	10.67	30.0	0.0	0.0	22.67	36.07	5.67	0.0	0.0	49.67	0.0	14.33	15.0	11.0	25.0	36.27	28.33	90.33	0.0	17.67	0.0	9.33	34.67	41.0	156.0	27.67	33.53	28.6	43.33	30.67	56.0	46.0	0.0	79.0	13.0	0.0	11.0	240.34	0.0	51.33	16.0	0.0	22.33	45.33	0.0
EC:1.1.3.46	0.0	0.0	0.0	0.0	11.0	97.0	0.0	0.0	70.33	71.33	0.0	0.0	0.0	0.0	157.67000000000002	0.0	0.0	0.0	0.0	0.0	0.0	0.0	0.0	0.0	0.0	0.0	0.0	0.0	0.0	0.0	87.0	0.0	0.0	43.0	0.0	47.0	2.67	1.0	57.33	55.0	47.0	0.0	14.0	0.0	0.0	0.0	0.0	9.0	0.0
EC:1.1.3.48	27.0	0.0	0.0	0.0	0.0	0.0	0.0	0.0	0.0	0.0	0.0	0.0	0.0	0.0	0.0	0.0	34.0	0.0	0.0	36.0	61.0	0.0	0.0	0.0	0.0	0.0	0.0	0.0	0.0	26.0	0.0	0.0	0.0	0.0	0.0	0.0	0.0	0.0	0.0	0.0	0.0	0.0	0.0	68.0	11.0	0.0	0.0	27.0	0.0
EC:1.1.3.6	35.0	104.0	80.0	0.0	63.0	137.0	0.0	0.0	352.0	235.0	38.0	0.0	6.0	88.0	702.0	0.0	0.0	7.0	37.0	45.0	34.0	18.0	0.0	0.0	0.0	0.0	0.0	0.0	0.0	0.0	227.0	0.0	22.0	472.0	103.0	229.0	95.0	120.0	175.0	225.0	127.0	113.0	45.0	0.0	0.0	0.0	0.0	89.0	0.0
EC:1.1.5.2	1419.33	5688.68	2170.33	204.32000000000002	1055.0099999999998	1976.33	85.49	411.0	2228.0	5810.32	482.34000000000003	18.0	1821.0	1319.0000000000002	185.34	1563.3400000000001	20.33	323.67	2759.0	65.32	2065.0	4929.16	2292.67	162.0	0.0	1470.68	2988.6800000000003	1738.33	1091.9900000000002	2498.34	469.67	304.8299999999999	2234.51	662.6700000000001	0.0	268.65999999999997	8.67	283.16999999999996	35.33	159.34	107.67	0.0	48.0	754.99	1100.16	23.66	13.0	390.17	37.0
EC:1.1.5.3	6370.9	26721.859999999997	24873.32	1262.78	6375.54	9424.32	9004.779999999999	5901.0	14479.839999999998	25505.859999999997	3376.36	196.0	9273.0	9363.67	3641.0199999999995	6868.0599999999995	1684.82	2602.1800000000003	12675.33	1751.9499999999998	9514.33	25844.86	12886.96	1450.5	5286.0	6151.72	13811.64	15315.119999999999	6310.37	10772.030000000002	8944.68	1452.32	9517.98	5243.01	7347.28	5243.14	2754.34	7312.68	4156.66	3057.86	4407.36	14347.64	4700.4	4391.96	5572.639999999999	1321.1399999999999	2313.6000000000004	5280.679999999999	2456.5
EC:1.1.5.4	2024.33	5976.68	2385.33	520.3199999999999	1183.0099999999998	2460.33	85.49	439.0	2744.6699999999996	5789.99	482.34000000000003	18.0	1821.0	1319.0000000000002	652.67	1719.3400000000001	668.3299999999999	323.67	4919.33	2536.99	4144.33	5133.16	2292.67	514.0	192.0	1718.6800000000003	3476.6800000000003	2022.33	1168.9900000000002	3028.01	805.6700000000001	578.8299999999999	2762.51	2158.0	487.0	760.6600000000002	441.0	490.17	15.0	885.3399999999999	417.67	408.0	128.0	1493.9899999999998	1100.16	23.66	101.0	1134.17	149.0
EC:1.1.5.6	2838.66	11377.36	4340.66	408.64000000000004	2110.0199999999995	3952.66	170.98	822.0	4409.34	11579.98	964.6800000000001	36.0	3642.0	2638.0000000000005	65.34	3126.6800000000003	40.66	647.34	5434.0	130.64	4130.0	9858.32	4585.34	324.0	0.0	2941.36	5977.360000000001	3476.66	2183.9800000000005	4996.68	939.34	609.6599999999999	4469.02	1301.3400000000001	0.0	537.3199999999999	12.0	564.3399999999999	30.0	156.68	63.34	0.0	96.0	1405.98	2200.32	47.32	26.0	638.34	74.0
EC:1.1.9.1	0.0	0.0	0.0	0.0	0.0	0.0	0.0	0.0	23.33	20.33	0.0	0.0	0.0	0.0	32.67	0.0	0.0	0.0	86.0	26.0	18.0	0.0	0.0	33.0	0.0	0.0	0.0	0.0	0.0	37.0	0.0	0.0	0.0	12.0	0.0	0.0	2.67	1.0	20.33	19.0	0.0	0.0	0.0	0.0	0.0	0.0	0.0	9.0	0.0
EC:1.1.98.3	0.0	0.0	0.0	0.0	0.0	0.0	0.0	0.0	0.0	0.0	0.0	0.0	0.0	0.0	0.0	0.0	0.0	0.0	4.33	10.67	13.33	0.0	0.0	0.0	0.0	0.0	0.0	0.0	0.0	8.67	0.0	0.0	0.0	11.33	0.0	0.0	0.0	0.0	0.0	0.0	0.0	0.0	0.0	0.0	0.0	0.0	0.0	0.0	0.0
EC:1.1.99.1	637.0	1315.0	618.0	178.0	283.0	701.0	28.5	106.0	706.66	1432.6599999999999	138.0	24.0	304.0	251.0	483.34000000000003	482.0	314.0	155.0	1999.33	847.6700000000001	1578.33	1338.5	851.0	285.0	48.0	458.0	958.0	603.0	350.0	1311.67	360.0	107.5	748.5	867.33	138.0	307.0	223.34	165.5	77.66	394.0	251.0	129.0	72.0	553.0	674.5	0.0	22.0	464.5	65.0
EC:1.1.99.28	0.0	0.0	0.0	0.0	0.0	0.0	0.0	0.0	0.0	0.0	0.0	0.0	0.0	0.0	0.0	0.0	0.0	0.0	4.33	10.67	13.33	0.0	0.0	0.0	0.0	0.0	0.0	0.0	0.0	8.67	0.0	0.0	0.0	11.33	0.0	0.0	0.0	0.0	0.0	0.0	0.0	0.0	0.0	0.0	0.0	0.0	0.0	0.0	0.0
EC:1.10.2.2	0.0	0.0	0.0	0.0	11.0	97.0	0.0	0.0	70.33	71.33	0.0	0.0	0.0	0.0	217.67000000000002	0.0	49.0	0.0	160.0	76.0	63.0	0.0	0.0	33.0	0.0	0.0	0.0	0.0	0.0	37.0	87.0	0.0	0.0	90.0	29.0	47.0	2.67	1.0	57.33	86.0	99.0	0.0	14.0	26.0	0.0	0.0	0.0	40.0	0.0
EC:1.10.3.12	776.0	288.0	172.0	316.0	128.0	484.0	0.0	28.0	520.0	0.0	0.0	0.0	0.0	0.0	560.0	156.0	648.0	0.0	2156.0	2746.0	2342.0	204.0	0.0	352.0	192.0	248.0	488.0	284.0	428.0	1132.0	336.0	344.0	914.0	1460.0	404.0	492.0	348.0	208.0	0.0	776.0	348.0	408.0	80.0	1508.0	0.0	0.0	88.0	744.0	112.0
EC:1.11.1.1	0.0	0.0	73.0	0.0	0.0	23.0	0.0	0.0	0.0	55.0	0.0	25.0	13.0	104.0	0.0	0.0	0.0	0.0	0.0	0.0	0.0	105.0	0.0	0.0	0.0	0.0	124.0	24.0	83.0	0.0	91.0	0.0	20.0	0.0	114.0	42.0	0.0	64.0	75.0	0.0	36.0	148.0	0.0	50.0	0.0	0.0	17.0	49.0	0.0
EC:1.11.1.10	18.75	1197.75	13484.3	17.8	620.5	357.5	45.0	45.5	1434.3999999999999	491.0	216.0	0.0	1741.1	405.3	176.75	0.0	60.0	504.75	585.25	37.25	18.0	603.0	92.75	382.2	1508.0	0.0	412.85	6966.25	623.2	50.0	155.4	15.0	33.0	166.75	105.4	240.0	98.0	243.0	77.25	190.5	206.25	1252.5	173.0	585.4	110.5	18.25	17.6	193.75	95.5
EC:1.11.1.15	6097.289999999999	27647.569999999996	52894.37	6088.75	9150.599999999999	18530.76	48196.98000000001	12555.710000000001	18663.929999999997	24226.27	6586.06	2376.99	13174.439999999999	13745.93	9879.46	6002.25	3664.0799999999995	5394.360000000001	12659.09	3762.3899999999994	9158.0	23874.22	17368.929999999997	2271.08	14943.92	17303.36	13606.28	30031.590000000004	36719.65	8917.62	12025.359999999999	1639.02	9467.489999999998	7749.299999999999	24492.199999999997	27645.480000000003	16117.28	81709.08	18977.890000000003	5647.3099999999995	6705.93	72974.02	11969.289999999997	6199.7699999999995	14293.38	2856.08	5401.5599999999995	24889.269999999993	10729.039999999999
EC:1.11.1.19	0.0	0.0	0.0	0.0	0.0	0.0	0.0	0.0	0.0	0.0	0.0	0.0	0.0	0.0	0.0	0.0	0.0	0.0	4.33	10.67	13.33	0.0	0.0	0.0	0.0	0.0	0.0	0.0	0.0	8.67	0.0	0.0	0.0	11.33	0.0	0.0	0.0	0.0	0.0	0.0	0.0	0.0	0.0	0.0	0.0	0.0	0.0	0.0	0.0
EC:1.11.1.21	1531.08	5746.68	2475.83	262.32000000000005	1055.0099999999998	2039.33	85.49	432.0	2468.67	5789.99	482.34000000000003	42.0	1830.5	1322.0000000000002	125.67	1563.3400000000001	138.32999999999998	364.42	2970.5	303.32000000000005	2258.0	5009.91	2304.42	298.0	41.0	1482.68	3025.9300000000003	1809.58	1091.9900000000002	2688.34	558.6700000000001	319.83	2244.51	861.6700000000001	37.0	354.15999999999997	137.0	304.16999999999996	27.75	153.34	135.67000000000002	54.0	124.5	835.99	1129.66	41.91	13.0	429.92	37.0
EC:1.11.1.5	524.0	1351.0	809.0	132.0	251.0	3414.25	237.76	99.0	388.0	1469.0	138.0	0.0	304.0	403.0	207.0	443.0	294.75	120.0	1380.0	201.0	1143.0	1858.12	907.88	94.0	394.0	460.0	983.0	667.0	633.0	1240.0	2213.0	78.5	679.5	436.75	2375.0	476.75	1292.2600000000002	35414.74	1348.13	199.0	274.0	1292.75	164.25	575.0	787.63	57.0	573.0	679.0	860.25
EC:1.11.1.6	741.0	2511.0	13737.6	258.1	666.0	3909.25	1453.25	237.5	1965.66	1731.06	220.75	24.0	1818.0	754.0	1327.3400000000001	547.0	440.75	534.0	2666.33	1226.27	1829.33	2503.5	986.5	656.0	1591.0	544.0	1097.0	7382.0	999.0	1676.67	2615.2	233.1	1058.5	1728.33	1553.75	1001.0	1627.8400000000001	18251.5	1165.1599999999999	783.0	731.25	1460.0	440.5	1153.0	726.5	83.25	314.25	958.25	930.0
EC:1.11.1.9	2133.2299999999996	7953.81	5213.3099999999995	2155.92	13009.18	6093.51	11477.08	4058.67	4591.66	8044.789999999999	1663.1600000000003	107.0	2520.27	3000.6400000000003	2731.5	1763.3700000000001	1056.9099999999999	1076.9199999999998	4447.67	1830.26	3677.66	5757.12	3887.2700000000004	561.3699999999999	3385.0	5726.01	4434.290000000001	2793.91	11900.1	3119.26	1390.42	3752.43	3202.609999999999	2711.57	4229.98	8759.96	3955.5	19297.7	4660.46	2331.1400000000003	1490.3799999999999	19284.760000000002	2782.16	2248.8	1888.7799999999995	588.8299999999999	708.8299999999999	7983.2	2378.83
EC:1.12.1.3	449.0	5398.32	6082.0	240.48000000000002	2639.0	9356.33	27155.579999999994	4576.0	11224.86	3804.1499999999996	3094.45	832.99	874.17	2803.17	1732.29	1425.0	951.5699999999999	1809.0	194.84	410.97	231.01	13009.32	5833.1900000000005	35.01	8544.0	4047.0	2709.66	3045.83	11539.67	28.009999999999998	66.0	264.99	577.83	643.5	6575.639999999999	2310.49	5541.030000000001	11716.56	7337.17	3758.69	3362.96	41709.29000000001	7991.160000000001	1239.99	2495.1899999999996	2684.26	1775.95	2339.85	4567.199999999999
EC:1.12.7.2	186.37	1161.21	306.5	177.75	1548.0	434.75	4659.0	1758.5	622.75	306.86	1251.0	0.0	316.5	2422.5	826.5	293.55	754.25	1803.25	312.5	0.0	0.0	272.33	600.82	17.25	638.0	320.5	498.38	527.5	527.1099999999999	158.0	134.0	51.0	145.41	310.0	3054.0	791.25	1077.5	987.0	1195.75	2404.0	931.0	6475.01	932.0	140.0	270.25	287.5	744.0	788.0	1310.75
EC:1.12.98.1	0.0	0.0	0.0	0.0	0.0	0.0	6.75	0.0	0.0	0.0	44.75	0.0	0.0	0.0	0.0	0.0	0.0	14.0	0.0	0.0	0.0	0.0	0.0	0.0	0.0	0.0	0.0	0.0	0.0	0.0	0.0	0.0	0.0	0.0	11.25	0.25	8.5	0.0	15.5	0.0	0.0	3.0	0.0	0.0	13.0	0.0	0.0	0.25	14.0
EC:1.12.99.6	5695.32	25947.72	47761.32	1085.2800000000002	5180.039999999999	8416.32	1309.48	1644.0	11548.679999999998	23391.96	2367.36	72.0	11894.0	7509.0	294.68	6457.360000000001	287.32	2290.6800000000003	12111.0	261.28	8326.0	22629.879999999997	9591.44	1704.0	4067.0	6054.72	12584.720000000001	27503.32	5474.960000000001	10151.36	6176.68	1339.32	9130.04	3166.1800000000003	2768.0	2172.64	240.51999999999998	2151.16	116.26	599.36	562.6800000000001	3253.5	709.5000000000001	3708.96	4560.9	118.14	914.0	1890.68	718.5
EC:1.13.11.1	0.0	0.0	0.0	0.0	0.0	0.0	0.0	0.0	23.33	20.33	0.0	0.0	0.0	0.0	32.67	0.0	0.0	0.0	0.0	0.0	0.0	0.0	0.0	0.0	0.0	0.0	0.0	0.0	0.0	0.0	0.0	0.0	0.0	12.0	0.0	0.0	2.67	1.0	20.33	19.0	0.0	0.0	0.0	0.0	0.0	0.0	0.0	9.0	0.0
EC:1.13.11.11	62.0	104.0	80.0	0.0	63.0	137.0	0.0	0.0	398.66	275.65999999999997	38.0	0.0	6.0	88.0	827.34	0.0	34.0	7.0	144.0	126.0	152.0	18.0	0.0	33.0	0.0	0.0	0.0	0.0	60.0	145.0	227.0	0.0	83.0	496.0	103.0	229.0	100.34	122.0	215.66	294.0	165.0	113.0	45.0	170.0	11.0	0.0	0.0	165.0	0.0
EC:1.13.11.15	49.0	0.0	117.0	0.0	11.0	153.0	4.5	0.0	47.0	51.0	0.0	0.0	0.0	0.0	125.0	0.0	0.0	21.0	87.0	0.0	0.0	208.5	0.0	13.0	0.0	0.0	0.0	0.0	0.0	0.0	87.0	11.5	17.5	31.0	0.0	54.0	0.0	2.5	37.0	36.0	47.0	0.0	14.0	0.0	93.5	0.0	0.0	5.5	0.0
EC:1.13.11.16	49.0	0.0	117.0	0.0	0.0	56.0	4.5	0.0	23.33	20.33	0.0	0.0	0.0	0.0	32.67	0.0	0.0	21.0	87.0	0.0	0.0	208.5	0.0	13.0	0.0	0.0	0.0	0.0	0.0	0.0	0.0	11.5	17.5	12.0	0.0	7.0	2.67	3.5	20.33	19.0	0.0	0.0	0.0	0.0	93.5	0.0	0.0	14.5	0.0
EC:1.13.11.2	413.67	281.08	347.73	177.4	159.67	470.0	0.0	14.0	659.0699999999999	329.07	43.67	29.0	38.43	333.46999999999997	1025.25	92.33	339.0	18.0	1148.75	1337.52	1119.33	398.08	0.0	204.87	96.0	133.33	568.27	226.99999999999997	416.2	396.67	540.93	161.6	393.33	1268.42	644.5699999999999	613.8299999999999	269.0	504.67	263.0	613.0	381.25	1973.1700000000003	94.5	718.73	16.0	0.0	100.93	588.0	56.0
EC:1.13.11.27	89.0	104.0	80.0	0.0	74.0	234.0	0.0	0.0	422.33	306.33	38.0	0.0	6.0	88.0	919.67	0.0	68.0	7.0	148.32999999999998	153.67000000000002	187.32999999999998	18.0	0.0	33.0	0.0	0.0	0.0	0.0	0.0	97.67	314.0	0.0	22.0	526.33	103.0	276.0	97.67	121.0	232.32999999999998	311.0	212.0	113.0	59.0	162.0	22.0	0.0	0.0	183.0	0.0
EC:1.13.11.3	27.0	0.0	0.0	0.0	0.0	0.0	0.0	0.0	0.0	0.0	0.0	0.0	0.0	0.0	0.0	0.0	34.0	0.0	0.0	36.0	61.0	0.0	0.0	0.0	0.0	0.0	0.0	0.0	0.0	26.0	0.0	0.0	0.0	0.0	0.0	0.0	0.0	0.0	0.0	0.0	0.0	0.0	0.0	68.0	11.0	0.0	0.0	27.0	0.0
EC:1.13.11.33	0.0	0.0	0.0	0.0	0.0	0.0	0.0	0.0	0.0	0.0	0.0	0.0	0.0	0.0	0.0	0.0	0.0	0.0	86.0	26.0	18.0	0.0	0.0	33.0	0.0	0.0	0.0	0.0	0.0	37.0	0.0	0.0	0.0	0.0	0.0	0.0	0.0	0.0	0.0	0.0	0.0	0.0	0.0	0.0	0.0	0.0	0.0	0.0	0.0
EC:1.13.11.4	81.0	0.0	0.0	0.0	61.0	55.0	2158.0	289.0	23.33	65.33	302.0	0.0	35.0	123.0	140.67000000000002	285.0	24.0	92.0	86.0	26.0	18.0	0.0	89.0	33.0	99.0	0.0	0.0	0.0	117.0	37.0	0.0	0.0	0.0	45.0	0.0	150.0	124.67	233.0	542.3299999999999	1779.0	65.0	219.0	111.0	0.0	75.0	0.0	0.0	103.0	56.0
EC:1.13.11.49	229.0	176.0	232.0	132.0	95.0	280.0	0.0	7.0	514.0	274.0	38.0	0.0	6.0	132.0	842.0	141.0	162.0	127.0	646.33	732.67	646.3299999999999	69.0	32.0	109.0	48.0	62.0	272.0	71.0	238.0	250.67000000000002	434.0	128.0	220.0	975.3299999999999	204.0	474.0	182.0	296.0	194.0	419.0	214.0	887.0	65.0	453.0	0.0	0.0	22.0	311.0	28.0
EC:1.13.11.5	62.0	104.0	80.0	0.0	74.0	234.0	0.0	0.0	399.0	286.0	38.0	0.0	6.0	88.0	887.0	0.0	34.0	7.0	58.0	81.0	95.0	18.0	0.0	0.0	0.0	0.0	0.0	0.0	0.0	26.0	314.0	0.0	22.0	503.0	103.0	276.0	95.0	120.0	212.0	292.0	212.0	113.0	59.0	94.0	11.0	0.0	0.0	147.0	0.0
EC:1.13.11.53	57.0	0.0	0.0	0.0	0.0	0.0	0.0	0.0	23.33	20.33	0.0	0.0	0.0	0.0	92.67	0.0	0.0	0.0	21.0	109.0	75.0	0.0	0.0	0.0	0.0	0.0	0.0	0.0	77.0	149.0	0.0	39.0	88.0	12.0	0.0	0.0	2.67	1.0	20.33	50.0	38.0	0.0	0.0	223.0	0.0	0.0	0.0	40.0	0.0
EC:1.13.11.54	57.0	0.0	0.0	0.0	0.0	0.0	0.0	0.0	23.33	20.33	0.0	0.0	0.0	0.0	92.67	0.0	0.0	0.0	21.0	109.0	75.0	0.0	0.0	0.0	0.0	0.0	0.0	0.0	77.0	149.0	0.0	39.0	88.0	12.0	0.0	0.0	2.67	1.0	20.33	50.0	38.0	0.0	0.0	223.0	0.0	0.0	0.0	40.0	0.0
EC:1.13.11.6	0.0	0.0	0.0	0.0	0.0	0.0	0.0	0.0	0.0	0.0	0.0	0.0	0.0	0.0	60.0	0.0	0.0	0.0	21.0	0.0	0.0	0.0	0.0	0.0	0.0	0.0	0.0	0.0	0.0	0.0	0.0	0.0	0.0	0.0	0.0	0.0	0.0	0.0	0.0	31.0	38.0	0.0	0.0	26.0	0.0	0.0	0.0	31.0	0.0
EC:1.13.11.79	0.0	0.0	0.0	0.0	0.0	0.0	0.0	0.0	23.33	20.33	0.0	0.0	0.0	0.0	32.67	0.0	0.0	0.0	4.33	10.67	13.33	0.0	0.0	0.0	0.0	0.0	0.0	0.0	0.0	8.67	0.0	0.0	0.0	23.33	0.0	0.0	2.67	1.0	20.33	19.0	0.0	0.0	0.0	0.0	0.0	0.0	0.0	9.0	0.0
EC:1.13.11.8	0.0	0.0	0.0	0.0	0.0	0.0	0.0	0.0	139.98000000000002	121.97999999999999	0.0	0.0	0.0	0.0	196.01999999999998	0.0	0.0	0.0	0.0	0.0	0.0	0.0	0.0	0.0	0.0	0.0	0.0	0.0	0.0	0.0	0.0	0.0	0.0	72.0	0.0	0.0	16.02	6.0	121.97999999999999	114.0	0.0	0.0	0.0	0.0	0.0	0.0	0.0	54.0	0.0
EC:1.13.11.9	0.0	0.0	0.0	0.0	0.0	0.0	0.0	0.0	23.33	20.33	0.0	0.0	0.0	0.0	32.67	0.0	0.0	0.0	0.0	0.0	0.0	0.0	0.0	0.0	0.0	0.0	0.0	0.0	0.0	0.0	0.0	0.0	0.0	12.0	0.0	0.0	2.67	1.0	20.33	19.0	0.0	0.0	0.0	0.0	0.0	0.0	0.0	9.0	0.0
EC:1.13.12.16	127.0	246.0	212.0	81.0	186.5	512.5	832.0	24.5	949.99	661.99	333.0	0.0	24.0	614.5	1825.51	0.0	201.0	14.0	540.33	467.67	327.33000000000004	144.0	0.0	99.0	0.0	86.0	148.0	114.0	142.0	347.67	628.0	104.0	222.0	1183.33	1602.0	601.0	409.01	350.0	521.49	858.5	600.0	2092.5	217.0	223.0	0.0	0.0	288.0	300.0	203.5
EC:1.14.11.17	1419.33	5688.68	2170.33	204.32000000000002	1055.0099999999998	1976.33	85.49	411.0	2321.3199999999997	5891.639999999999	482.34000000000003	18.0	1821.0	1319.0000000000002	196.02	1563.3400000000001	20.33	323.67	3061.0	169.32000000000002	2137.0	4929.16	2292.67	294.0	0.0	1470.68	2988.6800000000003	1738.33	1091.9900000000002	2646.34	469.67	304.8299999999999	2234.51	710.6700000000001	0.0	268.65999999999997	19.35	287.16999999999996	116.64999999999999	173.34	31.67	0.0	48.0	702.99	1100.16	23.66	13.0	364.17	37.0
EC:1.14.11.2	0.0	0.0	0.0	0.0	0.0	0.0	0.0	0.0	23.33	20.33	0.0	0.0	0.0	0.0	32.67	0.0	0.0	0.0	86.0	45.0	57.0	0.0	0.0	33.0	0.0	0.0	0.0	0.0	60.0	119.0	0.0	0.0	61.0	12.0	0.0	0.0	2.67	1.0	20.33	19.0	0.0	0.0	0.0	76.0	0.0	0.0	0.0	9.0	0.0
EC:1.14.11.33	1419.33	5688.68	2170.33	204.32000000000002	1066.0099999999998	2073.33	85.49	411.0	2275.0	5861.32	482.34000000000003	18.0	1821.0	1319.0000000000002	190.34	1563.3400000000001	20.33	323.67	2717.0	65.32	2065.0	4929.16	2292.67	162.0	0.0	1470.68	2988.6800000000003	1738.33	1091.9900000000002	2498.34	556.6700000000001	304.8299999999999	2234.51	693.6700000000001	0.0	315.65999999999997	8.67	283.16999999999996	72.33	133.34	78.67	0.0	62.0	702.99	1100.16	23.66	13.0	328.17	37.0
EC:1.14.11.47	1428.33	5781.68	2427.33	204.32000000000002	1066.0099999999998	2095.33	85.49	411.0	2275.0	5909.32	482.34000000000003	18.0	1821.0	1471.0	332.34000000000003	1563.3400000000001	20.33	323.67	2738.0	65.32	2065.0	5533.16	2323.67	162.0	0.0	1470.68	3113.6800000000003	1757.33	1345.9900000000002	2498.34	2582.67	304.8299999999999	2285.51	844.6700000000001	170.0	608.66	8.67	359.16999999999996	72.33	164.34	116.67	36.0	62.0	779.99	1161.16	23.66	144.0	640.1700000000001	69.0
EC:1.14.12.17	1645.1599999999999	8728.82	28158.83	380.06999999999994	1820.51	2588.58	1188.49	439.0	4626.75	5940.5599999999995	746.34	18.0	5106.5	2357.0	205.34	1608.0400000000002	352.58	957.9199999999998	4226.5	837.3200000000002	2733.0	6277.88	2494.8	976.25	2757.0	1621.18	3541.6	15615.83	1734.48	2938.34	687.6700000000001	423.83	2635.45	1120.67	1318.0	641.9100000000001	218.17000000000002	595.1700000000001	70.58	434.84000000000003	505.67	1257.5900000000001	431.0	1635.9899999999998	1145.41	57.16	323.0	644.1700000000001	361.25
EC:1.14.12.19	98.0	0.0	234.0	0.0	0.0	112.0	9.0	0.0	0.0	0.0	0.0	0.0	0.0	0.0	0.0	0.0	0.0	42.0	174.0	0.0	0.0	417.0	0.0	26.0	0.0	0.0	0.0	0.0	0.0	0.0	0.0	23.0	35.0	0.0	0.0	14.0	0.0	5.0	0.0	0.0	0.0	0.0	0.0	0.0	187.0	0.0	0.0	11.0	0.0
EC:1.14.13.1	0.0	0.0	0.0	0.0	0.0	0.0	0.0	0.0	69.99000000000001	60.989999999999995	0.0	0.0	0.0	0.0	98.00999999999999	0.0	0.0	0.0	0.0	0.0	0.0	0.0	0.0	0.0	0.0	0.0	0.0	0.0	0.0	0.0	0.0	0.0	0.0	36.0	0.0	0.0	8.01	3.0	60.989999999999995	57.0	0.0	0.0	0.0	0.0	0.0	0.0	0.0	27.0	0.0
EC:1.14.13.114	0.0	0.0	0.0	0.0	0.0	0.0	0.0	0.0	23.33	20.33	0.0	0.0	0.0	0.0	32.67	0.0	0.0	0.0	0.0	0.0	0.0	0.0	0.0	0.0	0.0	0.0	0.0	0.0	0.0	0.0	0.0	0.0	0.0	12.0	0.0	0.0	2.67	1.0	20.33	19.0	0.0	0.0	0.0	0.0	0.0	0.0	0.0	9.0	0.0
EC:1.14.13.127	49.0	0.0	117.0	0.0	11.0	153.0	4.5	0.0	93.66	91.66	0.0	0.0	0.0	0.0	190.34	0.0	0.0	21.0	87.0	0.0	0.0	208.5	0.0	13.0	0.0	0.0	0.0	0.0	0.0	0.0	87.0	11.5	17.5	55.0	0.0	54.0	5.34	4.5	77.66	74.0	47.0	0.0	14.0	0.0	93.5	0.0	0.0	23.5	0.0
EC:1.14.13.129	27.0	0.0	0.0	0.0	0.0	0.0	0.0	0.0	0.0	0.0	0.0	0.0	0.0	0.0	0.0	0.0	34.0	0.0	86.0	62.0	79.0	0.0	0.0	33.0	0.0	0.0	0.0	0.0	0.0	63.0	0.0	0.0	0.0	0.0	0.0	0.0	0.0	0.0	0.0	0.0	0.0	0.0	0.0	68.0	11.0	0.0	0.0	27.0	0.0
EC:1.14.13.149	152.0	0.0	234.0	0.0	0.0	112.0	9.0	0.0	46.66	40.66	0.0	0.0	0.0	0.0	65.34	0.0	68.0	42.0	174.0	72.0	122.0	417.0	0.0	26.0	0.0	0.0	0.0	0.0	0.0	52.0	0.0	23.0	35.0	24.0	0.0	14.0	5.34	7.0	40.66	38.0	0.0	0.0	0.0	136.0	209.0	0.0	0.0	83.0	0.0
EC:1.14.13.165	194.0	72.0	43.0	79.0	32.0	121.0	0.0	7.0	130.0	0.0	0.0	0.0	0.0	0.0	140.0	39.0	162.0	0.0	539.0	677.0	566.0	51.0	0.0	88.0	48.0	62.0	122.0	71.0	77.0	242.0	84.0	86.0	198.0	365.0	101.0	123.0	87.0	52.0	0.0	194.0	87.0	102.0	20.0	339.0	0.0	0.0	22.0	186.0	28.0
EC:1.14.13.172	0.0	0.0	0.0	0.0	0.0	0.0	0.0	0.0	0.0	0.0	0.0	0.0	0.0	0.0	0.0	0.0	0.0	0.0	86.0	26.0	18.0	0.0	0.0	33.0	0.0	0.0	0.0	0.0	0.0	37.0	0.0	0.0	0.0	0.0	0.0	0.0	0.0	0.0	0.0	0.0	0.0	0.0	0.0	0.0	0.0	0.0	0.0	0.0	0.0
EC:1.14.13.2	0.0	0.0	0.0	0.0	0.0	0.0	0.0	0.0	23.33	20.33	0.0	0.0	0.0	0.0	32.67	0.0	0.0	0.0	0.0	0.0	0.0	0.0	0.0	0.0	0.0	0.0	0.0	0.0	0.0	0.0	0.0	0.0	0.0	12.0	0.0	0.0	2.67	1.0	20.33	19.0	0.0	0.0	0.0	0.0	0.0	0.0	0.0	9.0	0.0
EC:1.14.13.22	0.0	0.0	0.0	0.0	0.0	0.0	0.0	0.0	0.0	0.0	0.0	0.0	0.0	0.0	0.0	0.0	0.0	0.0	86.0	26.0	18.0	0.0	0.0	33.0	0.0	0.0	0.0	0.0	0.0	37.0	0.0	0.0	0.0	0.0	0.0	0.0	0.0	0.0	0.0	0.0	0.0	0.0	0.0	0.0	0.0	0.0	0.0	0.0	0.0
EC:1.14.13.40	0.0	0.0	0.0	0.0	11.0	97.0	0.0	0.0	70.33	71.33	0.0	0.0	0.0	0.0	157.67000000000002	0.0	0.0	0.0	0.0	0.0	0.0	0.0	0.0	0.0	0.0	0.0	0.0	0.0	0.0	0.0	87.0	0.0	0.0	43.0	0.0	47.0	2.67	1.0	57.33	55.0	47.0	0.0	14.0	0.0	0.0	0.0	0.0	9.0	0.0
EC:1.14.13.59	35.0	104.0	80.0	0.0	63.0	137.0	0.0	0.0	352.0	235.0	38.0	0.0	6.0	88.0	702.0	0.0	0.0	7.0	37.0	45.0	34.0	18.0	0.0	0.0	0.0	0.0	0.0	0.0	0.0	0.0	227.0	0.0	22.0	472.0	103.0	229.0	95.0	120.0	175.0	225.0	127.0	113.0	45.0	0.0	0.0	0.0	0.0	89.0	0.0
EC:1.14.13.7	0.0	0.0	0.0	0.0	22.0	194.0	0.0	0.0	94.0	102.0	0.0	0.0	0.0	0.0	250.0	0.0	0.0	0.0	0.0	0.0	0.0	0.0	0.0	0.0	0.0	0.0	0.0	0.0	0.0	0.0	174.0	0.0	0.0	62.0	0.0	94.0	0.0	0.0	74.0	72.0	94.0	0.0	28.0	0.0	0.0	0.0	0.0	0.0	0.0
EC:1.14.13.82	0.0	0.0	0.0	0.0	33.0	291.0	0.0	0.0	210.99	213.99	0.0	0.0	0.0	0.0	473.01	0.0	0.0	0.0	0.0	0.0	0.0	0.0	0.0	0.0	0.0	0.0	0.0	0.0	0.0	0.0	261.0	0.0	0.0	129.0	0.0	141.0	8.01	3.0	171.99	165.0	141.0	0.0	42.0	0.0	0.0	0.0	0.0	27.0	0.0
EC:1.14.13.83	35.0	104.0	80.0	0.0	63.0	137.0	0.0	0.0	375.33	255.32999999999998	38.0	0.0	6.0	88.0	734.67	0.0	0.0	7.0	41.33	55.67	47.33	18.0	0.0	0.0	0.0	0.0	0.0	0.0	0.0	8.67	227.0	0.0	22.0	495.33000000000004	103.0	229.0	97.67	121.0	195.32999999999998	244.0	127.0	113.0	45.0	0.0	0.0	0.0	0.0	98.0	0.0
EC:1.14.13.9	0.0	0.0	0.0	0.0	0.0	0.0	0.0	0.0	0.0	0.0	0.0	0.0	0.0	0.0	60.0	0.0	0.0	0.0	21.0	0.0	0.0	0.0	0.0	0.0	0.0	0.0	0.0	0.0	0.0	0.0	0.0	0.0	0.0	0.0	0.0	0.0	0.0	0.0	0.0	31.0	38.0	0.0	0.0	26.0	0.0	0.0	0.0	31.0	0.0
EC:1.14.14.1	35.0	104.0	80.0	0.0	63.0	137.0	0.0	0.0	352.0	235.0	38.0	0.0	6.0	88.0	702.0	0.0	0.0	7.0	37.0	45.0	34.0	18.0	0.0	0.0	0.0	0.0	0.0	0.0	0.0	0.0	227.0	0.0	22.0	472.0	103.0	229.0	95.0	120.0	175.0	225.0	127.0	113.0	45.0	0.0	0.0	0.0	0.0	89.0	0.0
EC:1.14.14.5	2458.66	10179.36	3797.66	367.64000000000004	1870.0199999999998	3529.66	142.48	723.0	4115.0	10279.64	826.6800000000001	36.0	3338.0	2387.0000000000005	130.68	2683.6800000000003	40.66	527.34	4054.0	128.64	3331.0	8605.82	3734.34	230.0	0.0	2557.36	5159.360000000001	2944.66	1893.98	4047.6800000000007	839.34	549.1599999999999	3901.52	1082.3400000000001	0.0	474.32	17.34	476.84	70.66	174.68	63.34	0.0	96.0	1297.98	1547.8200000000002	47.32	26.0	545.84	37.0
EC:1.14.14.9	106.0	0.0	117.0	0.0	0.0	56.0	4.5	0.0	23.33	20.33	0.0	0.0	0.0	0.0	32.67	0.0	0.0	21.0	87.0	109.0	75.0	208.5	0.0	13.0	0.0	0.0	0.0	0.0	77.0	149.0	0.0	50.5	105.5	12.0	0.0	7.0	2.67	3.5	20.33	19.0	0.0	0.0	0.0	197.0	93.5	0.0	0.0	14.5	0.0
EC:1.14.16.1	35.0	104.0	80.0	0.0	63.0	137.0	0.0	0.0	375.33	255.32999999999998	38.0	0.0	6.0	88.0	794.67	0.0	0.0	7.0	230.0	97.0	70.0	18.0	0.0	66.0	0.0	0.0	0.0	0.0	0.0	74.0	227.0	0.0	22.0	484.0	103.0	229.0	97.67	121.0	195.32999999999998	275.0	165.0	113.0	45.0	26.0	0.0	0.0	0.0	129.0	0.0
EC:1.14.19.1	0.0	0.0	0.0	0.0	11.0	97.0	0.0	0.0	70.33	71.33	0.0	0.0	0.0	0.0	277.66999999999996	0.0	0.0	0.0	42.0	0.0	0.0	0.0	0.0	0.0	0.0	0.0	0.0	0.0	0.0	0.0	87.0	0.0	0.0	43.0	0.0	47.0	2.67	1.0	57.33	117.0	123.0	0.0	14.0	52.0	0.0	0.0	0.0	71.0	0.0
EC:1.14.19.20	35.0	104.0	80.0	0.0	63.0	137.0	0.0	0.0	352.0	235.0	38.0	0.0	6.0	88.0	702.0	0.0	0.0	7.0	37.0	45.0	34.0	18.0	0.0	0.0	0.0	0.0	0.0	0.0	0.0	0.0	227.0	0.0	22.0	472.0	103.0	229.0	95.0	120.0	175.0	225.0	127.0	113.0	45.0	0.0	0.0	0.0	0.0	89.0	0.0
EC:1.14.19.3	62.0	104.0	80.0	0.0	63.0	137.0	0.0	0.0	352.0	235.0	38.0	0.0	6.0	88.0	762.0	0.0	34.0	7.0	58.0	81.0	95.0	18.0	0.0	0.0	0.0	0.0	0.0	0.0	0.0	26.0	227.0	0.0	22.0	472.0	103.0	229.0	95.0	120.0	175.0	256.0	165.0	113.0	45.0	94.0	11.0	0.0	0.0	147.0	0.0
EC:1.14.19.9	0.0	0.0	0.0	0.0	0.0	0.0	0.0	0.0	0.0	0.0	0.0	0.0	0.0	0.0	60.0	0.0	0.0	0.0	107.0	26.0	18.0	0.0	0.0	33.0	0.0	0.0	0.0	0.0	0.0	37.0	0.0	0.0	0.0	0.0	0.0	0.0	0.0	0.0	0.0	31.0	38.0	0.0	0.0	26.0	0.0	0.0	0.0	31.0	0.0
EC:1.14.99.44	0.0	0.0	43.0	0.0	0.0	0.0	0.0	0.0	20.0	0.0	0.0	0.0	0.0	0.0	0.0	0.0	0.0	0.0	21.0	80.0	27.0	0.0	0.0	0.0	0.0	0.0	0.0	0.0	0.0	0.0	0.0	47.0	0.0	36.0	83.0	0.0	87.0	0.0	0.0	0.0	0.0	0.0	0.0	0.0	0.0	0.0	0.0	40.0	0.0
EC:1.14.99.46	1419.33	5688.68	2170.33	204.32000000000002	1055.0099999999998	1976.33	85.49	411.0	2204.67	5789.99	482.34000000000003	18.0	1821.0	1319.0000000000002	32.67	1563.3400000000001	20.33	323.67	2717.0	65.32	2065.0	4929.16	2292.67	162.0	0.0	1470.68	2988.6800000000003	1738.33	1091.9900000000002	2498.34	469.67	304.8299999999999	2234.51	650.6700000000001	0.0	268.65999999999997	6.0	282.16999999999996	15.0	78.34	31.67	0.0	48.0	702.99	1100.16	23.66	13.0	319.17	37.0
EC:1.14.99.48	194.0	72.0	86.0	79.0	32.0	121.0	0.0	7.0	150.0	0.0	0.0	0.0	0.0	0.0	140.0	39.0	162.0	0.0	560.0	757.0	593.0	51.0	0.0	88.0	48.0	62.0	122.0	71.0	77.0	242.0	84.0	133.0	198.0	401.0	184.0	123.0	174.0	52.0	0.0	194.0	87.0	102.0	20.0	339.0	0.0	0.0	22.0	226.0	28.0
EC:1.15.1.1	4993.3	24760.85	23443.469999999998	2512.2899999999995	15354.1	10777.4	16248.86	5471.7	10461.659999999998	19908.61	3919.44	605.0	8385.0	7943.639999999999	3472.1	5213.400000000001	1370.77	2165.11	10167.92	1577.1500000000003	7487.66	17509.620000000003	10543.55	1189.37	5049.6	8865.7	10791.640000000001	13707.82	15829.66	8472.94	6521.759999999999	4387.09	7943.36	4151.61	9047.54	10321.91	5521.349999999999	21598.879999999997	6521.89	2282.05	2604.1299999999997	27685.770000000004	3720.21	4378.379999999999	7096.080000000001	858.93	2242.6000000000004	9707.960000000001	3916.2999999999997
EC:1.15.1.2	162.0	800.33	2121.0	144.66	1992.0	833.0	6784.0	3200.67	3217.34	802.3299999999999	978.0	693.3299999999999	1120.0	2469.5	1745.83	690.0	851.3299999999999	946.0	247.0	220.98999999999998	181.67	3358.0	2846.0	32.67	3445.0	70.0	1186.33	1134.0	1122.0	7.67	320.0	138.32999999999998	136.0	526.0	4007.0	2336.33	1594.0	4280.0	3625.0	3220.0	2361.0	9593.67	3527.5	669.3299999999999	881.5	1006.5	1170.0	2376.0	1542.5
EC:1.16.1.1	0.0	0.0	0.0	0.0	0.0	0.0	0.0	0.0	0.0	0.0	0.0	0.0	0.0	0.0	0.0	0.0	0.0	0.0	172.0	52.0	36.0	0.0	0.0	66.0	0.0	0.0	0.0	0.0	0.0	74.0	0.0	0.0	0.0	0.0	0.0	0.0	0.0	0.0	0.0	0.0	0.0	0.0	0.0	0.0	0.0	0.0	0.0	0.0	0.0
EC:1.16.1.3	1419.33	5688.68	2170.33	204.32000000000002	1055.0099999999998	1976.33	85.49	411.0	2204.67	5789.99	482.34000000000003	18.0	1821.0	1319.0000000000002	32.67	1563.3400000000001	20.33	323.67	2717.0	65.32	2065.0	4929.16	2292.67	162.0	0.0	1470.68	2988.6800000000003	1738.33	1091.9900000000002	2498.34	469.67	304.8299999999999	2234.51	650.6700000000001	0.0	268.65999999999997	6.0	282.16999999999996	15.0	78.34	31.67	0.0	48.0	702.99	1100.16	23.66	13.0	319.17	37.0
EC:1.16.1.9	1419.33	5688.68	2170.33	204.32000000000002	1055.0099999999998	1976.33	85.49	411.0	2204.67	5789.99	482.34000000000003	18.0	1821.0	1319.0000000000002	32.67	1563.3400000000001	20.33	323.67	2717.0	65.32	2065.0	4929.16	2292.67	162.0	0.0	1470.68	2988.6800000000003	1738.33	1091.9900000000002	2498.34	469.67	304.8299999999999	2234.51	650.6700000000001	0.0	268.65999999999997	6.0	282.16999999999996	15.0	78.34	31.67	0.0	48.0	702.99	1100.16	23.66	13.0	319.17	37.0
EC:1.16.3.1	1602.93	11263.01	15991.33	284.41999999999996	12685.41	5808.38	13156.41	1713.6999999999998	4862.5	8023.94	1524.0900000000001	18.0	4266.57	2999.5	2572.08	1910.54	567.6099999999999	927.2699999999999	3407.84	255.32000000000002	2246.0	5519.99	3820.34	533.0	2245.6000000000004	5550.68	3161.55	9005.56	11339.189999999999	2617.34	947.6700000000001	3442.83	2797.54	1509.77	2229.58	1225.2600000000002	3282.04	19614.97	4537.66	1350.94	1075.25	12689.429999999998	2188.66	1239.5900000000001	1838.9799999999998	442.58	530.74	1231.1200000000001	2011.9299999999998
EC:1.16.3.2	1752.82	8671.07	16403.83	1829.1599999999996	2508.51	5505.88	15819.15	3471.17	5977.280000000001	9330.419999999998	1927.9900000000002	711.3299999999999	4556.01	4724.0	2145.46	1908.19	1165.65	975.9199999999998	3943.3500000000004	884.9800000000001	2733.0	6963.38	6252.8	616.9200000000001	2335.0	5758.51	3980.4800000000005	9764.119999999999	12696.86	2607.6800000000003	4802.67	380.15999999999997	3086.4699999999993	1844.45	8374.55	8610.14	5201.74	19898.94	5908.1	1320.9299999999996	1613.1699999999998	24845.83	4224.13	1473.32	5194.25	1208.5100000000002	1652.03	7988.62	3393.1899999999996
EC:1.17.1.1	62.0	142.0	89.0	81.0	85.0	331.0	74.0	0.0	469.33	386.33	38.0	0.0	6.0	88.0	984.67	0.0	186.0	7.0	90.0	131.0	140.0	18.0	0.0	0.0	0.0	0.0	40.0	114.0	0.0	105.0	401.0	18.0	22.0	593.0	1320.0	323.0	97.67	121.0	269.33	450.0	264.0	977.0	145.0	68.0	11.0	0.0	288.0	125.0	0.0
EC:1.17.1.2	2321.42	18167.409999999996	30884.83	2188.4199999999996	8472.41	6917.46	20710.049999999996	8664.04	9448.93	9552.56	3287.75	751.3299999999999	7420.07	8511.33	5504.17	2033.3899999999999	2422.5199999999995	5479.02	4424.67	748.3100000000001	2669.67	10276.72	9570.53	1023.9200000000001	7398.26	5824.51	4921.34	17611.99	13862.73	2950.01	3361.67	536.83	3109.0099999999993	2782.05	13783.63	12936.08	8168.17	28739.87	10663.069999999998	5911.5199999999995	6527.27	39356.600000000006	9757.039999999997	2371.9199999999996	5475.51	2514.1099999999997	3519.1800000000003	11735.45	6376.219999999999
EC:1.17.1.4	1833.2	4454.0	27338.0	145.2	3333.7999999999997	2749.6	12071.0	1968.4	3701.3200000000006	3309.92	1951.2	0.0	3754.8	1533.0	1653.48	2435.3999999999996	1256.4	1111.2	3921.0	281.0	1902.0	4026.0	2460.0	923.0	3593.2	820.0	1670.4	15148.8	1416.4	2099.0	623.0	160.0	1352.4	1573.1999999999998	659.0	1068.2	397.08	2368.2	1957.7199999999998	1322.6	1626.0	11323.2	1023.0	841.2	1895.4	332.0	406.0	996.0	512.2
EC:1.17.1.8	2642.19	13133.49	19690.309999999998	2322.4199999999996	17463.479999999996	7427.589999999999	21755.049999999996	8696.91	9238.91	10078.43	3510.6800000000003	553.0	6263.9	7762.79	5303.15	2433.92	2185.39	3906.1200000000003	4844.08	1153.51	3114.66	10272.63	8604.699999999999	815.12	6015.52	5841.84	5648.9800000000005	11209.89	14028.960000000001	3095.26	3567.42	3767.1	3481.5399999999995	3184.7300000000005	13732.869999999999	12834.519999999999	8039.03	30164.8	10656.18	6291.969999999999	5936.52	40444.28	9342.869999999997	2831.0	5513.71	2174.6099999999997	3261.9399999999996	11715.78	6084.49
EC:1.17.2.1	0.0	0.0	0.0	0.0	0.0	0.0	0.0	0.0	69.99000000000001	60.989999999999995	0.0	0.0	0.0	0.0	98.00999999999999	0.0	0.0	0.0	0.0	0.0	0.0	0.0	0.0	0.0	0.0	0.0	0.0	0.0	0.0	0.0	0.0	0.0	0.0	36.0	0.0	0.0	8.01	3.0	60.989999999999995	57.0	0.0	0.0	0.0	0.0	0.0	0.0	0.0	27.0	0.0
EC:1.17.4.1	7340.389999999999	36289.33000000001	41992.78	3233.850000000001	28291.18	14097.66	38772.700000000004	7367.24	16773.01	29786.73	5368.369999999999	1754.66	13015.67	12790.1	9002.75	7300.119999999999	3171.2799999999997	3739.1299999999997	14489.17	3146.3100000000004	10702.99	23933.22	16534.74	2080.58	10967.519999999999	18542.71	15789.5	23918.12	36386.840000000004	11523.210000000003	8064.179999999999	8164.52	11436.529999999999	6660.820000000001	13212.429999999998	11941.24	12272.529999999999	61564.310000000005	14478.589999999998	4868.489999999999	4924.099999999999	55583.369999999995	8983.189999999997	6829.439999999999	10074.58	2195.18	2828.01	11692.04	8215.9
EC:1.17.4.2	2914.65	24751.549999999996	45791.14	2334.1699999999996	22680.649999999994	8161.84	26640.640000000007	11228.24	14519.179999999998	11897.55	5221.44	841.33	11016.400000000001	11261.970000000001	7077.48	2736.1	3498.2999999999997	6937.87	5408.76	1125.5000000000002	3030.33	14594.57	12398.14	1504.71	9768.86	6337.67	6795.6100000000015	25647.72	16801.5	2914.9300000000003	3637.75	3745.43	3579.1699999999996	3285.24	16851.11	14598.01	9818.029999999997	33493.14	13805.269999999999	8809.820000000002	8033.18	52246.29000000001	12448.699999999997	3534.6600000000003	6625.779999999999	3062.2799999999997	4521.09	13416.53	7997.4
EC:1.17.7.1	2254.42	12987.409999999998	18060.829999999998	2188.4199999999996	6331.41	6655.46	19460.049999999996	7781.04	8383.929999999998	9552.56	2908.75	751.3299999999999	5405.07	7199.33	4898.17	2033.3899999999999	1956.52	3517.0200000000004	4032.67	748.3100000000001	2669.67	9758.72	8423.529999999999	685.9200000000001	5944.26	5764.51	4921.34	10678.99	13146.73	2950.01	3295.67	536.83	3109.0099999999993	2656.05	13161.63	12146.08	7614.17	45029.869999999995	10318.069999999998	5641.5199999999995	5450.27	35218.600000000006	8317.039999999999	2182.9199999999996	5237.51	2036.11	3138.1800000000003	10980.45	5785.219999999999
EC:1.17.7.3	2254.42	12987.409999999998	18060.829999999998	2188.4199999999996	6331.41	6655.46	19460.049999999996	7781.04	8383.929999999998	9552.56	2908.75	751.3299999999999	5405.07	7199.33	4898.17	2033.3899999999999	1956.52	3517.0200000000004	4032.67	748.3100000000001	2669.67	9758.72	8423.529999999999	685.9200000000001	5944.26	5764.51	4921.34	10678.99	13146.73	2950.01	3295.67	536.83	3109.0099999999993	2656.05	13161.63	12146.08	7614.17	45029.869999999995	10318.069999999998	5641.5199999999995	5450.27	35218.600000000006	8317.039999999999	2182.9199999999996	5237.51	2036.11	3138.1800000000003	10980.45	5785.219999999999
EC:1.17.99.6	1668.53	5833.76	3964.4799999999996	1818.8199999999997	1163.0099999999998	5154.71	3047.58	2529.5	2527.65	5968.719999999999	1183.3400000000001	55.0	1849.6	1497.8000000000002	447.92	1667.3400000000001	380.08	500.67	3562.75	844.1700000000001	2771.0	5334.030000000001	3656.4500000000003	315.20000000000005	2922.0	1639.68	3422.2799999999997	2496.33	1887.69	2831.9200000000005	849.0899999999999	513.43	2452.51	1312.3700000000001	3626.24	7367.3099999999995	169.93	18397.74	1407.8700000000001	500.34000000000003	510.24000000000007	10249.0	581.25	1398.47	3677.29	167.66	685.01	6786.17	151.25
EC:1.18.1.1	0.0	280.0	0.0	0.0	61.0	0.0	0.0	162.0	268.0	1641.0	0.0	0.0	35.0	497.0	108.0	0.0	132.0	535.0	196.0	0.0	0.0	56.0	52.0	0.0	345.0	0.0	202.0	0.0	117.0	0.0	0.0	0.0	122.0	87.0	308.0	784.0	438.0	1611.0	623.0	1784.0	1579.0	2116.0	425.0	160.0	96.0	138.0	0.0	598.0	476.0
EC:1.18.1.2	1946.4699999999998	11858.75	17214.33	561.58	6163.91	3447.63	8467.58	5566.37	6920.999999999999	7936.07	1994.6	427.0	4971.4	5894.16	2721.7400000000002	1931.3899999999999	1554.8599999999997	3249.7700000000004	3880.66	395.98999999999995	2439.33	8881.39	6177.91	566.0	5230.26	1652.68	4286.34	10167.06	2942.81	2660.01	767.6700000000001	443.5	2510.18	1597.6799999999998	7839.67	4516.099999999999	3121.79	9033.34	5040.16	3318.79	4675.34	19042.6	6314.08	1558.59	2003.49	1598.4099999999999	2207.67	4334.5	3189.0199999999995
EC:1.18.1.3	119.0	208.0	277.0	0.0	137.0	427.0	4.5	0.0	774.33	541.3299999999999	76.0	0.0	12.0	176.0	1561.67	0.0	0.0	35.0	247.0	116.0	86.0	244.5	0.0	46.0	0.0	0.0	0.0	0.0	0.0	37.0	541.0	11.5	61.5	987.0	206.0	512.0	192.67	243.5	407.33	505.0	301.0	226.0	104.0	0.0	93.5	0.0	0.0	192.5	0.0
EC:1.18.6.1	81.0	778.0	15.0	65.75	145.5	395.25	2691.0	456.0	178.75	853.0	347.0	0.0	64.0	460.0	188.0	285.0	186.25	345.5	98.0	0.0	0.0	94.75	235.0	17.25	331.0	2.5	125.75	9.25	60.25	0.0	0.0	0.0	106.0	55.0	1004.0	722.75	416.5	1162.0	441.5	337.5	1152.0	2361.75	521.5	80.0	149.75	161.25	302.0	795.25	419.25
EC:1.2.1.10	2361.89	12576.409999999998	18338.31	663.7300000000001	16163.08	3790.21	5678.99	4632.37	5009.74	8016.8099999999995	1704.2700000000002	517.0	5083.33	5188.129999999999	2922.4	1984.7199999999998	1267.1100000000001	3340.5200000000004	4281.83	795.59	2706.33	6466.599999999999	6048.780000000001	704.12	5358.26	1620.51	4507.610000000001	9784.56	3466.7599999999998	2772.5900000000006	1255.42	3641.6	2763.0099999999998	2267.2700000000004	5130.24	4873.18	2822.3599999999997	26204.600000000002	4757.36	3241.79	4354.67	18691.52	5645.83	2089.3999999999996	2186.61	1274.6599999999999	1491.76	4300.5	2998.5199999999995
EC:1.2.1.11	2522.09	13203.82	18696.31	2286.8199999999997	16790.079999999998	7123.789999999999	19460.049999999996	8227.04	8929.25	9876.63	2952.42	825.3299999999999	5443.5	7555.13	5797.749999999999	2086.72	2095.52	3687.0200000000004	4562.75	1335.5	3149.33	10183.8	8423.529999999999	826.79	5786.26	5825.84	5563.610000000001	10818.99	13676.76	3102.9300000000003	3783.42	3742.43	3393.3399999999992	3477.8	13526.869999999999	12623.91	7775.17	28037.870000000003	10107.479999999998	6060.5199999999995	5766.52	37958.020000000004	8391.539999999999	2656.7299999999996	5253.51	2036.11	3198.27	11399.95	5813.219999999999
EC:1.2.1.12	4177.17	19552.5	21327.739999999998	2602.49	17920.59	9303.369999999999	19647.539999999994	8666.04	11438.67	15682.019999999999	3479.76	1272.33	7338.0	8975.8	5970.419999999999	3707.0599999999995	2360.1	4038.9400000000005	8015.25	2170.42	5867.33	15310.459999999997	10744.95	1094.04	5884.26	7371.02	8863.29	12724.82	15026.67	5869.270000000001	4339.289999999999	4165.860000000001	5842.849999999999	4675.47	13797.21	13108.15	7915.67	28523.040000000005	10157.729999999998	6342.360000000001	6028.1900000000005	38504.770000000004	8534.539999999999	3802.7199999999993	6398.919999999999	2093.27	3284.27	12003.79	5965.469999999999
EC:1.2.1.16	3269.66	11824.36	4749.66	582.6400000000001	2483.5199999999995	4946.16	222.73	846.5	6126.66	12523.3	1161.43	133.0	3685.0	3018.5	2964.52	3126.6800000000003	416.65999999999997	939.34	5952.66	1049.98	4783.66	10187.32	4585.34	690.0	0.0	2977.36	6332.36	3500.66	2343.9800000000005	5581.02	2152.34	648.66	4762.02	3523.0	603.25	1631.5700000000002	737.1800000000001	1100.3400000000001	837.3199999999999	1304.18	915.34	602.5	373.0	2010.98	2213.32	47.32	43.0	1271.5900000000001	105.5
EC:1.2.1.18	158.0	149.0	124.6	59.6	112.5	338.5	45.0	24.5	587.6600000000001	337.05999999999995	76.0	24.0	18.0	100.5	1058.8400000000001	0.0	144.0	42.0	199.0	383.6	280.0	53.0	0.0	136.0	68.0	12.0	18.0	0.0	137.0	395.0	405.2	48.6	181.0	733.0	140.0	399.0	259.34000000000003	235.0	317.15999999999997	442.5	291.0	171.5	97.0	364.0	0.0	0.0	0.0	227.0	17.5
EC:1.2.1.19	1419.33	5688.68	2170.33	204.32000000000002	1055.0099999999998	1976.33	85.49	411.0	2204.67	5789.99	482.34000000000003	18.0	1821.0	1319.0000000000002	32.67	1563.3400000000001	20.33	323.67	2717.0	65.32	2065.0	4929.16	2292.67	162.0	0.0	1470.68	2988.6800000000003	1738.33	1091.9900000000002	2498.34	469.67	304.8299999999999	2234.51	650.6700000000001	0.0	268.65999999999997	6.0	282.16999999999996	15.0	78.34	31.67	0.0	48.0	702.99	1100.16	23.66	13.0	319.17	37.0
EC:1.2.1.2	4043.16	17926.690000000002	7213.66	773.8	3591.02	5606.16	1314.98	1544.0	6411.5	15258.630000000001	2024.68	324.33	4665.0	4969.67	2623.0200000000004	4012.6800000000003	676.49	1110.8400000000001	8824.0	694.63	6036.67	15048.99	6768.84	660.17	237.0	3896.36	8390.689999999999	5120.66	4258.15	7415.35	9871.34	934.99	6107.02	3818.34	3473.0	2585.15	811.6800000000001	1691.3400000000001	898.8199999999999	1489.68	963.34	3341.17	789.0	2278.3100000000004	3965.3199999999997	248.32	1278.0	2518.34	930.5
EC:1.2.1.20	1850.33	6135.68	2579.33	378.32	1428.51	2969.83	137.24	435.5	3921.99	6733.3099999999995	679.09	115.0	1864.0	1699.5	2871.85	1563.3400000000001	396.33	615.6700000000001	3214.66	984.6600000000001	2718.66	5258.16	2292.67	528.0	0.0	1506.68	3343.68	1762.33	1251.9900000000002	3082.6800000000003	1682.67	343.83	2527.51	2872.33	603.25	1362.9100000000003	731.1800000000001	818.17	822.3199999999999	1194.84	845.6700000000001	602.5	325.0	1281.99	1113.16	23.66	30.0	921.4200000000001	68.5
EC:1.2.1.21	1600.33	5870.01	2213.33	283.32000000000005	1087.0099999999998	2097.33	9218.09	418.0	3107.8399999999997	7097.48	482.34000000000003	22.0	2140.17	2064.5	1342.34	1602.3400000000001	402.65999999999997	323.67	3276.84	633.3199999999999	2556.0	5016.610000000001	2912.7200000000003	250.0	267.00000000000006	5467.68	3185.35	1938.1599999999999	9664.99	2591.34	553.6700000000001	351.83	2763.3399999999997	1074.92	973.5	400.98999999999995	2878.26	546.4100000000001	2718.63	587.34	205.33	6703.58	1249.4099999999999	844.99	1662.11	236.07999999999998	125.49	532.84	1668.5799999999997
EC:1.2.1.22	1600.33	5870.01	2213.33	283.32000000000005	1087.0099999999998	2097.33	9218.09	418.0	3107.8399999999997	7097.48	482.34000000000003	22.0	2140.17	2064.5	1342.34	1602.3400000000001	402.65999999999997	323.67	3276.84	633.3199999999999	2556.0	5016.610000000001	2912.7200000000003	250.0	267.00000000000006	5467.68	3185.35	1938.1599999999999	9664.99	2591.34	553.6700000000001	351.83	2763.3399999999997	1074.92	973.5	400.98999999999995	2878.26	546.4100000000001	2718.63	587.34	205.33	6703.58	1249.4099999999999	844.99	1662.11	236.07999999999998	125.49	532.84	1668.5799999999997
EC:1.2.1.24	1419.33	5688.68	2170.33	204.32000000000002	1055.0099999999998	1976.33	85.49	411.0	2204.67	5789.99	482.34000000000003	18.0	1821.0	1319.0000000000002	92.67	1563.3400000000001	69.33	323.67	2791.0	115.32	2110.0	4929.16	2292.67	162.0	0.0	1470.68	2988.6800000000003	1738.33	1091.9900000000002	2498.34	469.67	304.8299999999999	2234.51	697.6700000000001	29.0	268.65999999999997	6.0	282.16999999999996	15.0	109.34	83.67	0.0	48.0	728.99	1100.16	23.66	13.0	350.17	37.0
EC:1.2.1.27	158.0	149.0	124.6	59.6	112.5	338.5	45.0	24.5	587.6600000000001	337.05999999999995	76.0	24.0	18.0	100.5	1058.8400000000001	0.0	144.0	42.0	199.0	383.6	280.0	53.0	0.0	136.0	68.0	12.0	18.0	0.0	137.0	395.0	405.2	48.6	181.0	733.0	140.0	399.0	259.34000000000003	235.0	317.15999999999997	442.5	291.0	171.5	97.0	364.0	0.0	0.0	0.0	227.0	17.5
EC:1.2.1.28	0.0	0.0	0.0	0.0	0.0	0.0	0.0	0.0	23.33	20.33	0.0	0.0	0.0	0.0	32.67	0.0	0.0	0.0	0.0	0.0	0.0	0.0	0.0	0.0	0.0	0.0	0.0	0.0	0.0	0.0	0.0	0.0	0.0	12.0	0.0	0.0	2.67	1.0	20.33	19.0	0.0	0.0	0.0	0.0	0.0	0.0	0.0	9.0	0.0
EC:1.2.1.3	1181.49	6601.400000000001	15225.5	446.2699999999999	3442.3	2192.85	2352.33	2764.07	3284.0800000000004	1121.8700000000001	1030.8600000000001	312.33	2450.3	3185.83	3355.3100000000004	244.25	1609.98	872.4499999999999	2965.83	2751.99	2329.67	1106.78	2793.11	865.9200000000001	5185.860000000001	424.5	1074.19	8435.3	1759.94	1168.67	1051.0	377.33	815.87	2388.5299999999997	2600.67	2910.12	2045.57	6524.530000000001	2851.64	4167.75	3198.67	11085.869999999999	3674.83	1906.53	446.65	776.0	1069.67	2844.33	1723.62
EC:1.2.1.32	35.0	104.0	80.0	0.0	63.0	137.0	0.0	0.0	352.0	235.0	38.0	0.0	6.0	88.0	702.0	0.0	0.0	7.0	37.0	45.0	34.0	18.0	0.0	0.0	0.0	0.0	0.0	0.0	0.0	0.0	227.0	0.0	22.0	472.0	103.0	229.0	95.0	120.0	175.0	225.0	127.0	113.0	45.0	0.0	0.0	0.0	0.0	89.0	0.0
EC:1.2.1.38	2405.13	12706.76	16244.73	853.1600000000002	16629.41	6796.46	17851.049999999996	5601.37	8307.32	9378.34	2207.75	42.0	5411.17	6658.46	4707.76	2051.54	1938.19	3592.2700000000004	4323.25	1025.8400000000001	2937.33	8960.61	7463.089999999999	797.45	3204.26	5785.51	4773.900000000001	10202.74	12411.64	3031.01	1314.27	3573.1	3228.5399999999995	2676.13	12498.03	5153.75	7341.839999999999	25672.870000000003	9434.649999999998	5492.52	5240.52	28084.010000000006	7399.039999999999	2217.99	4895.01	1829.86	2858.7799999999997	4798.7	5330.22
EC:1.2.1.39	49.0	0.0	117.0	0.0	11.0	153.0	4.5	0.0	70.33	71.33	0.0	0.0	0.0	0.0	157.67000000000002	0.0	0.0	21.0	87.0	0.0	0.0	208.5	0.0	13.0	0.0	0.0	0.0	0.0	0.0	0.0	87.0	11.5	17.5	43.0	0.0	54.0	2.67	3.5	57.33	55.0	47.0	0.0	14.0	0.0	93.5	0.0	0.0	14.5	0.0
EC:1.2.1.4	27.0	0.0	0.0	0.0	0.0	0.0	0.0	0.0	0.0	0.0	0.0	0.0	0.0	0.0	0.0	0.0	34.0	0.0	86.0	62.0	79.0	0.0	0.0	33.0	0.0	0.0	0.0	0.0	0.0	63.0	0.0	0.0	0.0	0.0	0.0	0.0	0.0	0.0	0.0	0.0	0.0	0.0	0.0	68.0	11.0	0.0	0.0	27.0	0.0
EC:1.2.1.41	2304.34	8766.49	16599.809999999998	789.1600000000002	16164.08	6862.79	17378.719999999994	5838.04	8128.91	9503.3	1883.4200000000003	128.0	4917.17	7238.13	4894.75	2029.7199999999998	1755.1899999999998	3528.2700000000004	3788.25	529.51	2486.66	9863.88	7977.779999999999	727.12	2933.26	5732.84	5272.030000000001	10151.74	12589.76	2976.26	3343.42	3592.1	3236.3399999999992	2531.8	12527.029999999999	5299.75	7439.17	26767.200000000004	9547.729999999998	5566.5199999999995	5215.85	28866.52	7802.039999999999	2345.3999999999996	5224.01	1914.86	2936.2699999999995	4833.53	5609.219999999999
EC:1.2.1.43	0.0	54.66	9.0	134.32	0.0	0.0	471.0	0.0	93.68	53.66	219.0	576.66	0.0	431.34	0.0	0.0	133.66	0.0	56.0	273.98	31.34	77.34	0.0	23.34	0.0	86.0	60.66	114.0	27.34	104.34	0.0	28.66	45.0	40.0	1188.0	8.66	96.0	10.0	0.0	134.0	110.0	893.34	72.0	50.66	0.0	0.0	288.0	0.0	186.0
EC:1.2.1.60	49.0	0.0	117.0	0.0	11.0	153.0	4.5	0.0	70.33	71.33	0.0	0.0	0.0	0.0	157.67000000000002	0.0	0.0	21.0	87.0	0.0	0.0	208.5	0.0	13.0	0.0	0.0	0.0	0.0	0.0	0.0	87.0	11.5	17.5	43.0	0.0	54.0	2.67	3.5	57.33	55.0	47.0	0.0	14.0	0.0	93.5	0.0	0.0	14.5	0.0
EC:1.2.1.68	0.0	0.0	0.0	0.0	0.0	0.0	0.0	0.0	23.33	20.33	0.0	0.0	0.0	0.0	92.67	0.0	0.0	0.0	193.0	52.0	36.0	0.0	0.0	66.0	0.0	0.0	0.0	0.0	0.0	74.0	0.0	0.0	0.0	12.0	0.0	0.0	2.67	1.0	20.33	50.0	38.0	0.0	0.0	26.0	0.0	0.0	0.0	40.0	0.0
EC:1.2.1.70	2019.62	7915.750000000001	16207.43	492.66999999999996	2815.51	2859.58	1891.49	1481.0	6864.75	6845.34	962.34	42.0	3639.5	3306.0	2086.34	1707.19	995.5799999999999	1312.9199999999998	3996.83	1068.5900000000001	2931.33	9445.269999999999	3313.11	729.25	1930.0	1633.18	4526.14	9454.83	2581.8599999999997	2981.01	3241.87	475.42999999999995	2596.9799999999996	2332.0	2517.0	2290.91	1104.17	2134.17	1563.58	2984.84	1723.67	4021.67	1849.0	1928.9899999999998	1397.4099999999999	636.16	931.0	2031.17	817.25
EC:1.2.1.71	1419.33	5688.68	2170.33	204.32000000000002	1055.0099999999998	1976.33	85.49	411.0	2204.67	5789.99	482.34000000000003	18.0	1821.0	1319.0000000000002	32.67	1563.3400000000001	20.33	323.67	2803.0	91.32	2083.0	4929.16	2292.67	195.0	0.0	1470.68	2988.6800000000003	1738.33	1091.9900000000002	2535.34	469.67	304.8299999999999	2234.51	650.6700000000001	0.0	268.65999999999997	6.0	282.16999999999996	15.0	78.34	31.67	0.0	48.0	702.99	1100.16	23.66	13.0	319.17	37.0
EC:1.2.1.72	1419.33	5688.68	2170.33	204.32000000000002	1066.0099999999998	2073.33	85.49	411.0	2251.67	5840.99	482.34000000000003	18.0	1821.0	1319.0000000000002	157.67000000000002	1563.3400000000001	20.33	323.67	2717.0	65.32	2065.0	4929.16	2292.67	162.0	0.0	1470.68	2988.6800000000003	1738.33	1091.9900000000002	2498.34	556.6700000000001	304.8299999999999	2234.51	681.6700000000001	0.0	315.65999999999997	6.0	282.16999999999996	52.0	114.34	78.67	0.0	62.0	702.99	1100.16	23.66	13.0	319.17	37.0
EC:1.2.1.76	0.0	0.0	0.0	0.0	0.0	0.0	21.33	0.0	0.0	0.0	0.0	0.0	0.0	0.0	0.0	0.0	0.0	0.0	0.0	0.0	0.0	0.0	0.0	0.0	0.0	0.0	0.0	0.0	0.0	0.0	0.0	0.0	0.0	0.0	5.67	0.0	0.0	0.0	0.0	0.0	22.67	25.0	0.0	0.0	0.0	0.0	0.0	0.0	0.0
EC:1.2.1.79	1850.33	6135.68	2579.33	378.32	1428.51	2969.83	137.24	435.5	3921.99	6733.3099999999995	679.09	115.0	1864.0	1699.5	2871.85	1563.3400000000001	396.33	615.6700000000001	3214.66	984.6600000000001	2718.66	5258.16	2292.67	528.0	0.0	1506.68	3343.68	1762.33	1251.9900000000002	3082.6800000000003	1682.67	343.83	2527.51	2872.33	603.25	1362.9100000000003	731.1800000000001	818.17	822.3199999999999	1194.84	845.6700000000001	602.5	325.0	1281.99	1113.16	23.66	30.0	921.4200000000001	68.5
EC:1.2.1.8	618.0	1419.0	698.0	178.0	335.0	741.0	28.5	106.0	988.3299999999999	1596.33	176.0	24.0	310.0	339.0	1027.67	482.0	246.0	162.0	2036.33	820.6700000000001	1490.33	1356.5	851.0	285.0	48.0	458.0	958.0	603.0	350.0	1259.67	500.0	107.5	770.5	1296.33	241.0	489.0	315.67	284.5	195.32999999999998	564.0	331.0	242.0	103.0	417.0	652.5	0.0	22.0	490.5	65.0
EC:1.2.1.85	35.0	104.0	80.0	0.0	63.0	137.0	0.0	0.0	352.0	235.0	38.0	0.0	6.0	88.0	702.0	0.0	0.0	7.0	37.0	45.0	34.0	18.0	0.0	0.0	0.0	0.0	0.0	0.0	0.0	0.0	227.0	0.0	22.0	472.0	103.0	229.0	95.0	120.0	175.0	225.0	127.0	113.0	45.0	0.0	0.0	0.0	0.0	89.0	0.0
EC:1.2.1.87	495.6	71.0	218.0	89.6	1141.3999999999999	702.8	4670.0	755.2	474.99999999999994	99.8	743.6	24.0	86.4	230.0	345.4	669.1999999999999	348.20000000000005	193.60000000000002	118.0	176.0	147.0	35.0	230.0	103.0	163.60000000000002	28.0	116.19999999999999	292.4	262.2	127.0	223.0	12.0	29.2	337.6	200.0	399.6	274.2	736.5999999999999	697.1999999999999	547.8	294.0	1880.6000000000001	234.0	161.6	201.2	73.0	152.0	282.0	118.60000000000001
EC:1.2.1.88	1785.33	6019.01	2450.33	351.31999999999994	1161.0099999999998	2391.33	9289.92	418.0	3648.8399999999997	7383.48	520.34	42.0	2146.17	2162.5	2322.34	1602.3400000000001	582.66	365.67	3533.17	1085.99	2916.33	5069.610000000001	2912.7200000000003	386.0	464.0	5479.68	3203.35	1938.1599999999999	9750.99	2939.01	956.67	390.83	2883.3399999999997	1837.25	1342.83	888.1600000000001	3104.26	18089.41	3416.63	954.3399999999999	533.0	6928.58	1364.41	1200.99	1673.11	249.07999999999998	166.49	988.1700000000001	1668.5799999999997
EC:1.2.1.9	77.54	300.82	394.8	17.8	10425.0	315.0	0.0	439.0	376.40000000000003	95.61999999999999	0.0	0.0	211.60000000000002	175.8	43.25	2.85	26.0	254.0	17.75	11.25	0.0	141.86	5.6899999999999995	35.2	130.0	0.0	517.0600000000001	96.0	397.81999999999994	13.0	155.4	3138.0	92.47	35.75	105.4	28.5	0.0	30.0	0.0	0.0	33.25	1269.92	27.5	289.4	0.0	0.0	17.6	14.0	0.0
EC:1.2.1.91	76.0	0.0	117.0	0.0	0.0	56.0	4.5	0.0	0.0	0.0	0.0	0.0	0.0	0.0	0.0	0.0	34.0	21.0	87.0	36.0	61.0	208.5	0.0	13.0	0.0	0.0	0.0	0.0	0.0	26.0	0.0	11.5	17.5	0.0	0.0	7.0	0.0	2.5	0.0	0.0	0.0	0.0	0.0	68.0	104.5	0.0	0.0	32.5	0.0
EC:1.2.3.3	161.67	90.66	148.07999999999998	94.0	42.67	204.33	0.0	7.0	159.92000000000002	80.67	5.67	86.0	16.83	260.6700000000001	154.32999999999998	53.33	177.0	11.0	564.0	595.6700000000001	519.3299999999999	347.83	0.0	105.67	48.0	71.33	444.66999999999996	136.0	365.5	136.25	237.15	66.0	173.32999999999998	395.66999999999996	305.5	210.99999999999997	87.0	272.0	100.41	194.0	178.0	1459.42	20.0	330.40999999999997	16.0	0.0	83.49	297.83	28.0
EC:1.2.4.1	2982.67	7747.5	4041.89	830.22	22208.349999999995	3846.49	85.49	1317.0	4588.27	6985.79	697.6800000000001	302.0	2063.0600000000004	2464.88	3902.17	1748.0000000000002	1155.83	820.6699999999998	5668.49	3591.37	4976.65	6809.82	2431.67	1117.6399999999999	358.0	1778.3400000000004	5194.92	2237.83	2887.6299999999997	4099.85	4349.969999999999	6888.03	3356.17	4540.5	1796.2799999999997	2363.8199999999997	916.3399999999999	1754.1699999999998	900.4799999999999	2007.3400000000001	1506.17	8790.34	465.0	3347.41	1268.6599999999999	54.16	425.38	2269.67	249.5
EC:1.2.4.2	2081.33	7238.68	3017.33	463.31999999999994	1401.0099999999998	2780.33	183.49	517.0	3240.0	7514.32	658.34	42.0	2131.0	1810.0	1267.3400000000001	2045.3400000000001	452.33	464.67	4805.33	1106.99	3754.33	6681.16	3174.67	467.0	48.0	1928.68	4111.68	2474.33	1772.9900000000002	4049.01	3082.67	457.83	3126.51	2176.0	1628.0	1090.66	321.67	640.1700000000001	247.32999999999998	812.3399999999999	452.67	1142.0	237.00000000000003	1435.99	1731.16	23.66	454.0	1112.17	134.0
EC:1.2.4.4	442.0	253.0	86.0	221.5	97.0	3405.25	223.01	14.0	401.0	153.0	130.15	0.0	0.0	309.0	1852.0	78.0	444.75	14.0	1445.0	1504.0	1308.0	103.62	1621.38	275.0	389.0	528.0	244.0	353.0	631.0	647.0	429.0	172.0	405.0	916.75	3351.75	461.0	194.76	18006.440000000002	1362.43	608.8000000000001	494.25	1980.75	316.25	840.0	2602.9300000000003	156.0	644.25	609.95	80.25
EC:1.2.5.1	1520.33	5946.68	2391.33	378.82	1118.0099999999998	5067.58	308.07	411.0	2730.6699999999996	6063.99	650.49	42.0	1827.0	1539.0	887.6700000000001	1665.3400000000001	157.07999999999998	499.67	2900.33	296.99	2259.33	4982.16	2437.17	286.0	197.0	1611.68	3156.68	1790.33	1729.99	2634.01	908.6700000000001	346.8299999999999	2275.51	1462.0	583.4200000000001	767.66	240.5	18306.370000000003	836.3	482.14000000000004	307.59000000000003	2523.0	357.0	907.99	1114.96	167.91	121.25	693.1200000000001	51.0
EC:1.2.7.1	1998.42	15055.729999999998	44089.83	2545.3999999999996	7776.41	6791.46	21612.549999999996	9201.87	12899.960000000001	10327.22	3612.09	1824.65	8716.07	9119.5	4534.5	2033.3899999999999	2983.51	4797.52	4533.34	1030.27	2484.35	13431.4	9248.859999999999	1375.6	9013.599999999999	5936.51	5778.660000000001	25081.66	14301.06	2900.6900000000005	1089.67	533.48	3093.0099999999993	2431.7200000000003	16029.63	13818.56	8903.84	29141.54	11768.739999999998	11618.37	6553.27	38748.45000000001	10477.21	2753.24	5378.51	2561.61	3774.51	12180.12	7189.049999999999
EC:1.2.7.11	997.4	2781.3199999999997	2166.0	6648.0199999999995	277.0	12475.220000000001	50533.24	9345.0	5140.860000000001	5764.639999999999	3490.6	922.0	1454.68	4215.0	6768.4	318.0	2624.8199999999997	539.0	2619.36	2168.0	2070.0	1018.3000000000001	8735.2	524.5	2486.0	16602.32	1295.18	2071.2200000000003	38770.5	906.0	1298.0	332.0	2205.32	3593.4	22659.199999999997	29653.96	18145.56	73921.08	18509.160000000003	4216.92	3535.6000000000004	65935.82	8918.84	1380.0	12751.1	2096.3	3596.04	26116.64	11138.3
EC:1.2.7.3	1216.8000000000002	4538.9800000000005	3536.0	9671.38	320.0	18377.88	75451.36000000002	13770.0	7313.040000000001	8343.96	5242.9	1764.0	2259.02	5922.000000000001	9258.6	354.0	3555.48	635.0	3343.04	2292.0	2279.0	1464.7	13247.700000000003	559.0	3627.0	24831.98	1571.02	3166.58	57879.0	906.0	1424.0	400.0	3094.98	4269.3	33157.46	43474.26	26521.84	110140.62	27240.739999999998	5390.38	4924.799999999999	97768.98000000001	12885.26	1380.0	19131.899999999998	3107.7000000000003	5323.06	38562.03999999999	16281.199999999999
EC:1.2.7.4	404.85	1794.0	1119.5	250.85	1128.8999999999999	605.55	4246.5	1555.7	772.2499999999999	167.8	500.6	0.0	282.9	1252.5	1016.4	449.2	832.95	365.85	403.5	0.0	33.0	175.5	1421.25	72.75	1034.6	23.5	299.20000000000005	709.9000000000001	560.95	0.0	134.0	87.0	19.2	520.6	1579.0	1794.85	1099.7	1996.6	1882.95	1272.8	1579.0	6817.349999999999	2435.5	135.6	429.95	883.0	454.0	1646.0	984.8499999999999
EC:1.2.7.5	0.0	76.0	18.0	162.0	0.0	0.0	545.0	0.0	31.0	58.0	219.0	0.0	0.0	426.0	0.0	0.0	206.0	0.0	56.0	0.0	0.0	54.0	0.0	0.0	0.0	86.0	40.0	228.0	0.0	158.0	0.0	36.0	45.0	0.0	2376.0	0.0	96.0	0.0	0.0	191.0	110.0	864.0	117.0	0.0	0.0	0.0	576.0	0.0	186.0
EC:1.2.7.8	449.5	2076.66	683.0	477.15999999999997	65.0	6274.0599999999995	33237.12	3914.0	2188.51	3258.6499999999996	1558.3	818.0	785.34	3342.0	3090.87	1176.0	1000.66	291.5	463.68	0.0	0.0	189.9	6584.200000000001	34.5	2003.9999999999998	8157.66	237.34	1115.86	18304.5	0.0	174.0	30.0	889.66	667.5	13869.259999999998	3367.5	10527.949999999999	43951.54	11426.410000000002	2974.46	3752.3999999999996	32703.16	7888.42	26.0	6720.3	1681.9	2813.0199999999995	2783.9	7147.9
EC:1.2.99.2	1605.8	12149.33	53503.0	444.46	8465.699999999999	3912.9000000000005	19676.5	7393.6	10651.990000000002	3918.38	3069.8	272.33	8354.2	6716.0	7302.050000000001	2100.6000000000004	2615.9300000000003	4556.299999999999	2454.0	464.98999999999995	377.67	5675.67	5280.0	1474.67	8225.8	128.0	1893.93	29175.199999999997	3155.6	89.67	1748.0	157.33	397.6	3787.7999999999997	8132.0	7294.63	4387.95	10213.8	8621.75	6843.4	7662.0	32775.47	8237.5	1732.1299999999999	1509.6	2382.5	2489.0	6020.0	3651.8
EC:1.2.99.5	18.75	13.0	273.5	0.0	0.0	3.0	21.33	21.0	122.0	0.0	0.0	0.0	9.5	3.0	0.0	0.0	180.0	5.75	112.5	0.0	0.0	45.75	11.75	0.0	245.0	0.0	19.25	71.25	0.0	0.0	0.0	15.0	0.0	57.0	5.67	11.5	0.0	147.0	96.75	0.0	47.67	52.0	38.5	0.0	18.5	18.25	0.0	18.75	0.0
EC:1.2.99.7	244.0	13.0	0.0	0.0	724.0	82.0	264.0	391.0	0.0	81.0	0.0	0.0	0.0	185.0	209.0	0.0	245.0	63.0	28.0	0.0	0.0	0.0	144.0	0.0	87.0	0.0	0.0	78.0	94.0	0.0	0.0	0.0	0.0	64.0	163.0	139.0	74.0	346.0	175.0	199.0	215.0	216.0	196.0	0.0	18.5	73.0	152.0	163.0	77.0
EC:1.20.4.1	4080.7599999999998	23455.66	35032.84	930.3399999999999	9326.09	9358.04	17550.58	5557.7	11389.59	15181.42	3144.1	551.0	9082.73	8425.34	3792.7400000000007	3691.91	2215.94	4485.1900000000005	8309.0	1894.4100000000003	5719.33	15700.859999999999	10065.53	1280.67	9699.599999999999	7045.6900000000005	8802.400000000001	19875.24	15537.59	5649.93	4223.69	1070.9299999999998	5709.49	4034.61	11461.460000000001	5790.25	7180.89	27288.620000000003	9959.249999999998	6009.780000000001	5564.76	27981.459999999995	6945.8	4038.9899999999993	6183.08	1798.3200000000002	2957.9399999999996	5437.54	5436.099999999999
EC:1.20.4.3	35.0	104.0	80.0	0.0	63.0	137.0	0.0	0.0	352.0	235.0	38.0	0.0	6.0	88.0	702.0	0.0	0.0	7.0	41.33	55.67	47.33	18.0	0.0	0.0	0.0	0.0	0.0	0.0	0.0	8.67	227.0	0.0	22.0	483.33000000000004	103.0	229.0	95.0	120.0	175.0	225.0	127.0	113.0	45.0	0.0	0.0	0.0	0.0	89.0	0.0
EC:1.21.4.1	93.75	21045.0	1632.5	0.0	2330.0	15.0	506.0	2010.0	985.0	630.0	1650.0	2065.0	2582.5	1277.0	305.0	90.0	160.0	403.75	772.5	0.0	0.0	228.75	1968.75	0.0	980.0	0.0	96.25	756.25	2745.0	0.0	330.0	75.0	85.0	305.0	2301.7	1302.15	770.0	4951.0	1795.75	0.0	1570.0	8806.0	1168.5	0.0	92.5	271.25	990.0	1372.1	880.0
EC:1.21.4.2	723.0	29855.64	1761.0	228.27999999999997	3524.0	664.0	17974.0	3224.0	1572.7199999999998	1276.6399999999999	5264.0	3995.64	4113.0	1826.03	427.0	2352.0	512.64	1027.0	884.0	1179.92	212.36	406.36	3050.0	93.36	1230.0	10.0	656.64	1010.0	4523.030000000001	106.36	687.0	110.64	121.0	672.0	2656.02	1444.63	861.0	6163.0	4979.0	507.0	1603.0	9838.36	1319.0	564.64	1052.0	253.0	1007.0	1392.01	867.0
EC:1.21.4.4	261.75	4246.99	326.5	79.97999999999999	466.0	171.0	6616.0	783.0	291.02	162.99	1236.0	1229.99	516.5	295.0	61.0	873.0	77.99000000000001	167.75	182.5	410.97	47.01	80.75999999999999	531.75	35.01	286.0	0.0	50.24	156.25	549.0	23.009999999999998	66.0	30.990000000000002	17.0	121.0	460.34	284.82000000000005	154.0	1232.0	803.75	156.0	314.0	2014.01	271.5	75.99000000000001	262.0	54.25	198.0	274.41999999999996	176.0
EC:1.21.98.1	27.0	0.0	0.0	0.0	0.0	0.0	1295.5	131.5	0.0	0.0	0.0	0.0	0.0	0.0	0.0	0.0	34.0	0.0	0.0	36.0	61.0	0.0	0.0	0.0	0.0	0.0	0.0	0.0	0.0	26.0	0.0	0.0	0.0	0.0	253.0	22.0	0.0	0.0	0.0	75.0	0.0	613.0	146.5	68.0	11.0	38.0	42.0	27.0	0.0
EC:1.3.1.1	2838.66	11991.36	4355.66	424.39000000000004	2253.5199999999995	3988.91	170.98	1146.0	4446.42	11690.31	1009.6800000000001	36.0	3776.0	2884.0	314.00999999999993	3126.6800000000003	106.91	795.84	5518.0	149.64	4169.0	9871.07	4706.34	341.25	138.0	2943.86	6002.110000000001	3500.91	2516.2300000000005	5078.68	939.34	609.6599999999999	4530.02	1407.3400000000001	0.0	852.0699999999999	285.17	891.34	842.8299999999999	3601.1800000000003	193.34	486.75	338.50000000000006	1481.98	2282.57	62.56999999999999	26.0	850.59	220.25
EC:1.3.1.10	1822.53	6363.01	2755.93	1993.35	1161.0099999999998	5348.91	12871.55	2529.5	3762.17	7575.21	1570.4900000000002	79.0	2159.17	2922.5	2429.11	1602.3400000000001	910.41	379.67	3651.84	1103.92	2964.0	5902.610000000001	4451.42	386.0	464.0	5738.01	3492.35	2478.7599999999998	10976.99	3088.34	3138.87	436.42999999999995	3008.3399999999997	2105.12	8070.63	7894.0599999999995	4571.4800000000005	18643.940000000002	4632.450000000001	1336.5699999999997	1069.27	16799.33	2151.71	1275.99	4308.0599999999995	477.60999999999996	1571.5099999999998	7138.12	2767.2
EC:1.3.1.104	57.0	0.0	0.0	0.0	0.0	0.0	0.0	0.0	0.0	0.0	0.0	0.0	0.0	0.0	0.0	0.0	0.0	0.0	0.0	109.0	75.0	0.0	0.0	0.0	0.0	0.0	0.0	0.0	77.0	149.0	0.0	39.0	88.0	0.0	0.0	0.0	0.0	0.0	0.0	0.0	0.0	0.0	0.0	197.0	0.0	0.0	0.0	0.0	0.0
EC:1.3.1.106	254.49	2414.07	13676.5	293.95	1157.2999999999997	1410.85	3708.5	1552.9	2839.0800000000004	1306.55	632.2	433.0	2028.3	1691.5	1127.4699999999998	532.25	441.65	1002.95	708.8299999999999	231.67000000000002	194.32999999999998	688.1099999999999	1373.44	479.25	1842.1999999999998	106.5	734.86	7351.299999999999	1195.27	135.67000000000002	595.0	57.0	151.87	1068.5299999999997	2183.0	2285.95	1528.5700000000002	3861.2	2268.9799999999996	1607.6	2288.0	13655.369999999999	3204.5	631.2	453.65	579.0	514.0	1764.0	1357.9499999999998
EC:1.3.1.12	2433.6	12916.42	18160.81	860.5600000000002	16727.079999999998	6968.99	17865.289999999994	6194.04	8333.91	9620.68	2213.42	128.0	5428.0	7450.13	5095.75	2065.87	2043.19	3674.2700000000004	4441.25	1133.51	3038.66	10018.15	8093.81	815.12	5813.26	5794.84	5366.570000000001	10695.74	13068.14	3095.26	3493.42	3722.1	3342.8699999999994	2899.8500000000004	12486.529999999999	5648.35	6325.909999999999	27667.630000000005	9577.599999999999	5826.5199999999995	5307.12	31114.680000000004	7999.79	2631.3999999999996	5234.379999999999	1957.11	3126.27	5283.53	4892.969999999999
EC:1.3.1.14	975.76	7221.14	16136.98	1937.4999999999995	15629.07	4842.46	21061.559999999998	7936.040000000001	6180.249999999999	3708.31	2515.08	823.3299999999999	3616.5	5572.799999999999	4623.41	769.3800000000001	1911.19	3385.35	1161.42	618.5099999999999	509.0	4552.639999999999	6136.859999999999	543.79	5913.26	4217.16	2287.9300000000003	8881.66	12344.44	365.92	889.7499999999999	3380.6	930.8300000000002	1856.7999999999997	11948.869999999999	11663.25	7509.5	27678.700000000004	10053.149999999998	5395.179999999999	5333.85	36929.020000000004	8192.539999999999	1666.74	4174.85	2012.45	2744.27	10457.78	5530.219999999999
EC:1.3.1.20	0.0	0.0	0.0	0.0	0.0	0.0	0.0	0.0	0.0	0.0	0.0	0.0	0.0	0.0	0.0	0.0	60.0	0.0	0.0	0.0	0.0	0.0	0.0	0.0	68.0	0.0	0.0	0.0	0.0	0.0	0.0	0.0	0.0	13.0	0.0	0.0	0.0	49.0	28.0	0.0	0.0	0.0	0.0	0.0	0.0	0.0	0.0	0.0	0.0
EC:1.3.1.22	44.0	240.32999999999998	0.0	88.83	0.0	2899.78	10718.73	131.5	749.8399999999999	1287.16	130.15	0.0	319.17	833.4999999999999	1189.1	0.0	273.08	14.0	108.84	0.0	0.0	36.45	1841.35	0.0	416.0	4076.33	74.67	343.43	9031.0	0.0	0.0	0.0	427.83	137.25	5006.959999999999	96.0	4089.1400000000003	18025.77	4269.79	499.23	405.53	9166.33	1604.71	0.0	3135.9	404.95	812.51	152.95	2408.2
EC:1.3.1.28	1419.33	5688.68	2170.33	204.32000000000002	1055.0099999999998	1976.33	85.49	411.0	2204.67	5789.99	482.34000000000003	18.0	1821.0	1319.0000000000002	92.67	1563.3400000000001	20.33	323.67	2742.33	75.99	2078.33	4929.16	2292.67	162.0	0.0	1470.68	2988.6800000000003	1738.33	1091.9900000000002	2507.01	469.67	304.8299999999999	2234.51	662.0	0.0	268.65999999999997	6.0	282.16999999999996	15.0	109.34	69.67	0.0	48.0	728.99	1100.16	23.66	13.0	350.17	37.0
EC:1.3.1.31	89.6	61.0	559.0	74.6	942.3999999999999	418.80000000000007	173.0	61.2	591.0	422.8	241.6	24.0	1552.4	348.0	329.4	62.199999999999996	755.2	203.6	87.0	176.0	114.0	35.0	26.0	103.0	696.6	28.0	116.2	248.39999999999998	417.20000000000005	127.0	100.0	0.0	156.2	453.6	851.0	488.6	639.2	1368.6	1109.1999999999998	306.8	79.0	4670.6	535.0	258.6	190.2	135.0	80.0	387.0	351.59999999999997
EC:1.3.1.33	0.0	0.0	0.0	0.0	0.0	0.0	0.0	0.0	0.0	0.0	0.0	0.0	0.0	0.0	0.0	0.0	60.0	0.0	0.0	0.0	0.0	0.0	0.0	0.0	68.0	0.0	0.0	0.0	0.0	0.0	0.0	0.0	0.0	13.0	0.0	0.0	0.0	49.0	28.0	0.0	0.0	0.0	0.0	0.0	0.0	0.0	0.0	0.0	0.0
EC:1.3.1.34	1820.33	7094.68	2756.33	245.32000000000002	1421.0099999999998	2617.33	425.49	510.0	3304.0	7621.32	696.34	18.0	2137.0	1746.0	1529.3400000000001	2006.3400000000001	80.33	436.67	4105.0	176.32000000000002	2971.0	6063.16	3143.67	243.0	68.0	1854.68	3806.6800000000003	2270.33	1441.9900000000002	3529.34	1023.67	353.8299999999999	2934.51	1862.67	206.0	782.6600000000002	198.67	659.1700000000001	413.33	598.3399999999999	370.67	226.0	138.0	912.99	1659.16	23.66	13.0	642.1700000000001	74.0
EC:1.3.1.43	0.0	0.0	0.0	0.0	0.0	0.0	0.0	0.0	0.0	0.0	0.0	0.0	0.0	0.0	0.0	0.0	0.0	0.0	86.0	26.0	18.0	0.0	0.0	33.0	0.0	0.0	0.0	0.0	0.0	37.0	0.0	0.0	0.0	0.0	0.0	0.0	0.0	0.0	0.0	0.0	0.0	0.0	0.0	0.0	0.0	0.0	0.0	0.0	0.0
EC:1.3.1.44	250.54	124.07	0.0	0.0	785.0	84.0	810.0	839.0	0.0	134.62	0.0	0.0	35.0	702.0	765.0	2.85	406.0	126.0	21.0	0.0	0.0	10.61	678.69	0.0	409.0	0.0	27.46	166.0	217.62	0.0	0.0	0.0	3.47	126.0	498.0	710.0	402.0	983.0	948.0	2100.0	810.0	1206.92	961.0	26.0	88.0	348.0	253.0	776.0	269.0
EC:1.3.1.54	254.49	2414.07	13676.5	293.95	1157.2999999999997	1410.85	3708.5	1552.9	2839.0800000000004	1306.55	632.2	433.0	2028.3	1691.5	1127.4699999999998	532.25	441.65	1002.95	708.8299999999999	231.67000000000002	194.32999999999998	688.1099999999999	1373.44	479.25	1842.1999999999998	106.5	734.86	7351.299999999999	1195.27	135.67000000000002	595.0	57.0	151.87	1068.5299999999997	2183.0	2285.95	1528.5700000000002	3861.2	2268.9799999999996	1607.6	2288.0	13655.369999999999	3204.5	631.2	453.65	579.0	514.0	1764.0	1357.9499999999998
EC:1.3.1.76	2113.8199999999997	12307.75	15909.83	519.27	6006.31	3727.1799999999994	5923.99	4349.9	7185.42	6563.209999999999	1615.54	427.0	4385.299999999999	4698.5	2226.4700000000003	2134.59	1200.98	3015.6200000000003	3978.83	864.99	2801.33	9338.269999999999	5047.110000000001	659.25	2407.2	1627.18	4421.540000000001	9769.63	3403.2599999999998	2812.01	3098.67	447.83	2542.38	1958.1999999999998	4926.0	3737.6099999999997	2353.9	4395.370000000001	4470.65	4087.94	2867.67	16503.369999999995	4400.5	1789.1899999999998	1670.81	1138.6599999999999	1530.0	3451.17	2126.95
EC:1.3.1.86	35.0	104.0	80.0	0.0	63.0	137.0	0.0	0.0	352.0	235.0	38.0	0.0	6.0	88.0	702.0	0.0	0.0	7.0	37.0	45.0	34.0	18.0	0.0	0.0	0.0	0.0	0.0	0.0	0.0	0.0	227.0	0.0	22.0	472.0	103.0	229.0	95.0	120.0	175.0	225.0	127.0	113.0	45.0	0.0	0.0	0.0	0.0	89.0	0.0
EC:1.3.1.87	49.0	0.0	117.0	0.0	0.0	56.0	4.5	0.0	0.0	0.0	0.0	0.0	0.0	0.0	0.0	0.0	0.0	21.0	87.0	0.0	0.0	208.5	0.0	13.0	0.0	0.0	0.0	0.0	0.0	0.0	0.0	11.5	17.5	0.0	0.0	7.0	0.0	2.5	0.0	0.0	0.0	0.0	0.0	0.0	93.5	0.0	0.0	5.5	0.0
EC:1.3.1.9	2510.09	13404.819999999998	18757.91	3845.9299999999994	16727.079999999998	9901.569999999998	30996.11	10612.87	9378.08	10940.859999999999	3692.9100000000003	630.0	5756.67	8408.64	6265.5199999999995	2188.72	2671.94	3840.02	4788.93	1426.44	3406.33	10338.579999999998	10610.21	869.1200000000001	6135.6	10003.17	5685.950000000001	11233.09	23547.43	3382.59	3681.62	3832.0299999999997	3837.1699999999996	3324.3900000000003	19558.5	19346.239999999998	11928.32	46015.310000000005	14201.6	6292.1	6061.720000000001	53552.350000000006	10201.92	3029.3999999999996	8545.41	2452.06	4233.11	17433.57	8379.75
EC:1.3.1.98	2487.09	13114.82	18675.31	2301.8199999999997	16727.079999999998	7000.789999999999	19579.049999999996	8246.710000000001	8647.25	9646.63	2914.42	841.33	5437.5	7510.3	5164.58	2086.72	2234.52	3680.0200000000004	4609.75	1374.5000000000002	3202.33	10206.13	8467.529999999999	826.79	5863.26	5835.84	5646.610000000001	10903.99	13723.43	3107.9300000000003	3556.42	3750.43	3410.3399999999992	3111.8	13497.869999999999	12394.91	7701.17	28075.870000000003	10018.479999999998	5835.5199999999995	5709.52	38091.020000000004	8421.039999999999	2656.7299999999996	5253.51	2084.6099999999997	3198.27	11349.95	5854.719999999999
EC:1.3.3.3	1446.33	5688.68	2170.33	204.32000000000002	1066.0099999999998	2073.33	85.49	411.0	2275.0	5861.32	482.34000000000003	18.0	1821.0	1319.0000000000002	250.34	1563.3400000000001	103.33	323.67	2877.0	177.32000000000002	2189.0	4929.16	2292.67	195.0	0.0	1470.68	2988.6800000000003	1738.33	1091.9900000000002	2561.34	556.6700000000001	304.8299999999999	2234.51	740.6700000000001	29.0	315.65999999999997	8.67	283.16999999999996	72.33	164.34	130.67000000000002	0.0	62.0	796.99	1111.16	23.66	13.0	386.17	37.0
EC:1.3.3.4	389.20000000000005	266.0	308.6	267.2	95.0	412.8	86.25999999999999	7.0	857.0	284.4	38.0	60.0	6.0	132.0	1028.0	141.0	343.0	197.0	756.3299999999999	1093.27	874.3299999999999	164.62	274.28	315.0	245.0	86.0	308.0	73.0	238.0	504.66999999999996	677.2	137.6	240.0	1407.28	502.0	663.9	456.26	17878.239999999998	689.13	578.0	445.4	1055.75	167.25	583.0	19.13	24.75	75.0	537.0	38.25
EC:1.3.3.6	35.0	104.0	80.0	0.0	63.0	137.0	0.0	0.0	352.0	235.0	38.0	0.0	6.0	88.0	702.0	0.0	0.0	7.0	37.0	45.0	34.0	18.0	0.0	0.0	0.0	0.0	0.0	0.0	0.0	0.0	227.0	0.0	22.0	472.0	103.0	229.0	95.0	120.0	175.0	225.0	127.0	113.0	45.0	0.0	0.0	0.0	0.0	89.0	0.0
EC:1.3.5.1	4748.26	12898.02	5362.66	4006.0199999999995	5235.820000000001	11768.42	25457.1	6665.74	8831.68	17768.22	2935.5	156.0	4452.139999999999	6192.32	5936.68	3533.08	2683.88	2110.54	7986.0	2613.9800000000005	6323.66	10433.220000000001	9502.18	1019.9999999999999	2004.52	11360.02	7252.1	5079.98	22365.379999999997	6132.02	2485.34	909.0	6048.079999999999	5012.76	12029.26	17194.0	10101.34	40941.74	10890.640000000001	5271.040000000001	5243.54	39396.520000000004	5352.08	3061.1800000000003	8666.52	1381.2199999999998	2198.3599999999997	15345.9	6137.94
EC:1.3.5.2	1455.33	5841.68	2436.33	348.82	1066.0099999999998	4967.58	1974.4899999999998	542.5	2306.0	5938.32	701.34	18.0	1821.0	1897.0	332.34000000000003	1563.3400000000001	228.07999999999998	323.67	2937.33	187.99	2202.33	5587.16	2347.17	195.0	197.0	1632.68	3153.6800000000003	1871.33	1374.9900000000002	2649.01	2582.67	322.83	2330.51	911.0	2476.5	704.41	1384.67	18070.17	941.3299999999999	431.34	447.92	1815.0	350.5	847.99	1172.16	106.91	593.25	819.6700000000001	1036.0
EC:1.3.5.3	1428.33	5928.68	2436.33	285.32000000000005	1055.0099999999998	1998.33	628.49	411.0	2235.67	5866.99	701.34	18.0	1821.0	1985.0	114.67	1563.3400000000001	183.32999999999998	323.67	2773.0	65.32	2065.0	5587.16	2408.67	162.0	68.0	1609.68	3153.6800000000003	1871.33	1499.9900000000002	2577.34	2495.67	322.83	2339.51	814.6700000000001	1411.0	561.66	102.0	407.16999999999996	96.0	212.34	141.67000000000002	2279.0	229.0	753.99	1161.16	55.66	461.0	600.1700000000001	255.0
EC:1.3.5.4	7812.919999999999	25396.38	10792.42	5370.259999999999	17854.839999999997	16427.08	31659.079999999998	10125.74	13944.519999999999	29914.6	6210.18	278.0	8227.14	14785.32	7271.02	6698.76	4482.54	3010.8799999999997	14582.0	3325.2200000000003	11004.66	22394.539999999997	15198.52	1456.0	2264.5200000000004	15293.380000000001	14424.460000000001	9829.64	25628.36	12018.2	7658.879999999999	4854.26	11288.099999999999	7063.1	26511.26	19266.32	11731.34	43183.08	12021.140000000001	7926.72	7848.879999999999	58437.02000000001	8180.08	4909.66	11560.84	1834.5399999999997	6181.360000000001	17565.239999999998	8867.94
EC:1.3.7.9	0.0	0.0	0.0	0.0	0.0	0.0	0.0	0.0	0.0	0.0	0.0	0.0	0.0	0.0	0.0	0.0	60.0	0.0	0.0	0.0	0.0	0.0	0.0	0.0	68.0	0.0	0.0	0.0	0.0	0.0	0.0	0.0	0.0	13.0	0.0	0.0	0.0	49.0	28.0	0.0	0.0	0.0	0.0	0.0	0.0	0.0	0.0	0.0	0.0
EC:1.3.8.1	112.83	1786.14	13150.5	65.0	988.5	838.5	3697.33	2913.5	1594.33	479.57	696.0	409.0	2009.5	2489.5	1382.17	308.7	512.0	741.75	532.5	84.0	87.0	629.97	1212.13	338.0	2049.0	70.0	502.17	7056.25	1339.24	0.0	134.0	23.0	54.94	431.0	3035.67	1816.5	1285.67	2104.0	3640.58	7795.5	1328.67	3742.34	2075.5	409.0	321.5	297.25	668.0	1692.75	981.5
EC:1.3.8.12	0.0	0.0	0.0	0.0	0.0	0.0	0.0	0.0	0.0	0.0	0.0	0.0	0.0	0.0	0.0	0.0	0.0	0.0	86.0	26.0	18.0	0.0	0.0	33.0	0.0	0.0	0.0	0.0	0.0	37.0	0.0	0.0	0.0	0.0	0.0	0.0	0.0	0.0	0.0	0.0	0.0	0.0	0.0	0.0	0.0	0.0	0.0	0.0	0.0
EC:1.3.8.2	0.0	0.0	43.0	0.0	0.0	0.0	0.0	0.0	20.0	0.0	0.0	0.0	0.0	0.0	0.0	0.0	0.0	0.0	21.0	80.0	27.0	0.0	0.0	0.0	0.0	0.0	0.0	0.0	0.0	0.0	0.0	47.0	0.0	36.0	83.0	0.0	87.0	0.0	0.0	0.0	0.0	0.0	0.0	0.0	0.0	0.0	0.0	40.0	0.0
EC:1.3.8.4	0.0	0.0	0.0	0.0	11.0	97.0	0.0	0.0	70.33	71.33	0.0	0.0	0.0	0.0	217.67000000000002	0.0	0.0	0.0	107.0	26.0	18.0	0.0	0.0	33.0	0.0	0.0	0.0	0.0	0.0	37.0	87.0	0.0	0.0	43.0	0.0	47.0	2.67	1.0	57.33	86.0	85.0	0.0	14.0	26.0	0.0	0.0	0.0	40.0	0.0
EC:1.3.8.6	62.0	104.0	80.0	0.0	74.0	234.0	0.0	0.0	422.33	306.33	38.0	61.0	6.0	189.0	919.67	0.0	34.0	7.0	144.0	107.0	113.0	103.0	0.0	33.0	0.0	0.0	66.0	0.0	122.0	63.0	314.0	0.0	22.0	515.0	103.0	276.0	97.67	171.0	232.32999999999998	311.0	256.0	199.0	59.0	122.0	11.0	0.0	0.0	156.0	0.0
EC:1.3.8.7	175.0	520.0	400.0	0.0	337.0	879.0	0.0	0.0	2017.31	1419.31	190.0	0.0	30.0	440.0	3988.69	0.0	0.0	35.0	709.66	421.34000000000003	343.65999999999997	90.0	0.0	198.0	0.0	0.0	0.0	0.0	60.0	321.34000000000003	1309.0	0.0	171.0	2528.66	515.0	1239.0	493.69	607.0	1091.31	1330.0	729.0	565.0	253.0	76.0	0.0	0.0	0.0	508.0	0.0
EC:1.3.8.8	0.0	0.0	0.0	0.0	0.0	0.0	0.0	0.0	0.0	0.0	0.0	0.0	0.0	0.0	0.0	0.0	0.0	0.0	86.0	26.0	18.0	0.0	0.0	33.0	0.0	0.0	0.0	0.0	0.0	37.0	0.0	0.0	0.0	0.0	0.0	0.0	0.0	0.0	0.0	0.0	0.0	0.0	0.0	0.0	0.0	0.0	0.0	0.0	0.0
EC:1.3.98.1	528.6700000000001	397.73999999999995	587.48	305.89	10395.67	3381.11	12904.06	779.17	1124.1599999999999	1460.56	490.48	114.0	351.6	1269.63	1590.68	338.33	571.41	258.0	813.9200000000001	791.52	648.3299999999999	503.53	1935.02	243.87	609.66	4159.66	820.9399999999999	496.76	9574.699999999999	276.25	349.75	3235.27	711.1600000000001	781.0	5540.870000000001	494.17	4331.8	18478.100000000002	4541.200000000001	863.8800000000001	802.45	11954.08	1690.5400000000002	547.81	3226.9	404.95	937.2700000000001	620.78	2490.87
EC:1.3.99.16	178.0	208.0	160.0	0.0	126.0	274.0	0.0	0.0	820.65	571.65	76.0	0.0	12.0	176.0	1567.35	0.0	136.0	14.0	246.0	286.0	348.0	36.0	0.0	66.0	0.0	0.0	0.0	0.0	0.0	178.0	454.0	0.0	44.0	1004.0	206.0	458.0	203.35	245.0	451.65	545.0	254.0	226.0	90.0	272.0	44.0	0.0	0.0	331.0	0.0
EC:1.3.99.22	5811.84	31509.579999999994	38170.469999999994	3345.0699999999993	23632.499999999993	12445.8	27551.539999999997	14213.24	17877.01	23080.690000000002	5992.85	1570.6599999999999	11593.4	16021.8	7752.66	5785.45	3993.9599999999996	7415.71	11242.25	1885.1300000000003	7667.0	24512.020000000004	18269.589999999997	1546.71	11540.859999999999	9262.7	13283.960000000001	23128.55	18756.48	8498.28	7128.759999999999	4636.92	8161.53	5738.6900000000005	26325.12	17605.559999999998	11001.300000000001	72323.75	16671.190000000002	10913.300000000001	10644.26	60436.71000000001	14887.289999999997	5238.639999999999	10816.210000000001	3698.1800000000003	6631.2699999999995	16292.24	9465.32
EC:1.3.99.26	52.29	1099.0700000000002	13097.5	0.0	320.0	149.0	0.0	21.0	990.0	8.620000000000001	0.0	0.0	1517.5	232.0	0.0	2.85	34.0	257.75	529.8299999999999	72.67	92.33	574.36	98.44	371.0	1310.0	0.0	46.71	6831.25	117.61999999999999	71.67	0.0	15.0	3.47	29.33	0.0	123.5	0.0	130.0	12.75	0.0	97.0	75.92	145.5	257.0	29.5	18.25	0.0	93.75	38.0
EC:1.3.99.28	52.29	1099.0700000000002	13097.5	0.0	320.0	149.0	0.0	21.0	990.0	8.620000000000001	0.0	0.0	1517.5	232.0	0.0	2.85	34.0	257.75	529.8299999999999	72.67	92.33	574.36	98.44	371.0	1310.0	0.0	46.71	6831.25	117.61999999999999	71.67	0.0	15.0	3.47	29.33	0.0	123.5	0.0	130.0	12.75	0.0	97.0	75.92	145.5	257.0	29.5	18.25	0.0	93.75	38.0
EC:1.3.99.29	52.29	1099.0700000000002	13097.5	0.0	320.0	149.0	0.0	21.0	990.0	8.620000000000001	0.0	0.0	1517.5	232.0	0.0	2.85	34.0	257.75	529.8299999999999	72.67	92.33	574.36	98.44	371.0	1310.0	0.0	46.71	6831.25	117.61999999999999	71.67	0.0	15.0	3.47	29.33	0.0	123.5	0.0	130.0	12.75	0.0	97.0	75.92	145.5	257.0	29.5	18.25	0.0	93.75	38.0
EC:1.3.99.31	52.29	1099.0700000000002	13097.5	0.0	320.0	149.0	0.0	21.0	990.0	8.620000000000001	0.0	0.0	1517.5	232.0	0.0	2.85	34.0	257.75	529.8299999999999	72.67	92.33	574.36	98.44	371.0	1310.0	0.0	46.71	6831.25	117.61999999999999	71.67	0.0	15.0	3.47	29.33	0.0	123.5	0.0	130.0	12.75	0.0	97.0	75.92	145.5	257.0	29.5	18.25	0.0	93.75	38.0
EC:1.3.99.33	0.0	380.0	90.0	840.0	0.0	28.0	4710.0	0.0	388.0	300.0	2190.0	16.0	0.0	4262.67	0.0	0.0	1158.0	0.0	728.0	168.0	174.0	590.0	0.0	0.0	18.0	880.0	400.0	1140.0	13.67	795.0	0.0	196.0	450.0	186.0	11906.0	0.0	1002.0	5.0	0.0	1340.0	1144.0	8694.0	720.0	0.0	0.0	0.0	2880.0	0.0	1860.0
EC:1.3.99.4	0.0	0.0	0.0	0.0	0.0	0.0	0.0	0.0	0.0	0.0	0.0	0.0	0.0	0.0	0.0	0.0	0.0	0.0	86.0	26.0	18.0	0.0	0.0	33.0	0.0	0.0	0.0	0.0	0.0	37.0	0.0	0.0	0.0	0.0	0.0	0.0	0.0	0.0	0.0	0.0	0.0	0.0	0.0	0.0	0.0	0.0	0.0	0.0	0.0
EC:1.4.1.1	354.0	590.41	2061.1499999999996	275.23	309.0	3163.11	10774.15	680.5	1358.4900000000002	1911.56	308.15	89.0	338.6	1249.3000000000002	1479.68	39.0	766.0799999999999	265.0	925.59	1037.85	885.0	474.82	2437.23	235.2	3428.0	4160.33	625.27	868.4300000000001	9364.7	563.5799999999999	227.42000000000002	186.6	729.8300000000002	966.7500000000001	5273.54	522.8299999999999	3296.4	19435.010000000002	4254.33	868.23	890.1200000000001	12878.160000000002	1843.46	1025.48	3258.03	421.69999999999993	930.27	636.12	1817.4499999999998
EC:1.4.1.11	0.0	0.0	0.0	0.0	0.0	0.0	21.33	0.0	0.0	0.0	0.0	0.0	0.0	0.0	0.0	0.0	0.0	0.0	0.0	0.0	0.0	0.0	0.0	0.0	0.0	0.0	68.0	0.0	65.0	0.0	0.0	0.0	0.0	0.0	72.67	0.0	0.0	65.0	0.0	0.0	22.67	132.0	0.0	0.0	0.0	0.0	0.0	0.0	0.0
EC:1.4.1.13	5137.09	23854.489999999998	47748.76	3139.4999999999995	35384.72	17536.350000000002	48074.830000000016	15157.44	19355.1	21553.15	5434.25	505.0	13068.210000000001	16008.82	12687.85	4371.98	4709.91	9482.390000000001	9406.34	2383.58	6201.66	18791.89	19474.46	1906.75	11039.12	15981.85	10238.390000000001	28436.809999999998	34560.57	6139.02	2602.54	7341.6	7138.049999999998	5840.009999999999	30839.219999999998	17738.15	20191.85	74345.10999999999	24105.210000000003	12597.57	12779.869999999999	76249.54	18380.789999999997	5103.78	13862.369999999999	4608.17	6765.87	16151.35	14794.49
EC:1.4.1.14	5137.09	23854.489999999998	47748.76	3139.4999999999995	35384.72	17536.350000000002	48074.830000000016	15157.44	19355.1	21553.15	5434.25	505.0	13068.210000000001	16008.82	12687.85	4371.98	4709.91	9482.390000000001	9406.34	2383.58	6201.66	18791.89	19474.46	1906.75	11039.12	15981.85	10238.390000000001	28436.809999999998	34560.57	6139.02	2602.54	7341.6	7138.049999999998	5840.009999999999	30839.219999999998	17738.15	20191.85	74345.10999999999	24105.210000000003	12597.57	12779.869999999999	76249.54	18380.789999999997	5103.78	13862.369999999999	4608.17	6765.87	16151.35	14794.49
EC:1.4.1.16	487.8	5056.33	706.0	1608.0299999999997	4202.400000000001	3958.38	15371.560000000001	5317.87	1822.1700000000005	3004.29	1873.75	12.0	1043.5700000000002	3277.5	2726.5	449.2	1381.28	2461.6000000000004	337.84000000000003	20.0	94.0	141.78	4691.75	21.0	1550.6000000000001	4183.33	423.87000000000006	971.83	11076.2	0.0	350.0	42.0	541.0300000000001	747.0500000000001	8912.630000000001	9558.0	5955.009999999999	23754.37	7889.320000000001	3689.03	3955.5999999999995	28373.930000000004	5737.21	467.6	3686.1	1400.95	2145.51	8693.95	3953.7999999999997
EC:1.4.1.2	417.75	817.33	669.5	232.41	138.5	463.25	2158.0	155.0	823.0899999999999	286.33	385.0	725.3299999999999	79.5	233.67	995.0	444.0	279.58000000000004	219.25	916.5	1060.99	780.6700000000001	237.17	97.75	273.92	119.0	76.5	557.3299999999999	167.5	483.91999999999996	439.67	523.0	148.33	247.0	1266.0	362.34000000000003	600.91	339.5	603.0	366.25	586.5	356.0	1380.42	162.0	673.3299999999999	120.25	33.5	22.0	459.67	115.25
EC:1.4.1.21	206.0	330.33	18.0	162.0	0.0	110.0	14152.35	331.0	804.17	1365.49	734.15	0.0	319.17	1302.5000000000002	1169.67	570.0	426.33	72.0	20.84	0.0	0.0	90.45	824.05	0.0	279.00000000000006	3988.0	114.67	421.83	8708.0	158.0	0.0	36.0	502.83	59.25	3309.41	0.25	2818.76	498.44	3364.9300000000003	624.8	335.65999999999997	11953.58	1511.41	0.0	726.75	306.41999999999996	695.49	30.45	1682.5799999999997
EC:1.4.1.3	143.0	104.0	189.0	53.0	74.0	311.0	2158.0	127.0	454.33	345.33	340.0	0.0	6.0	132.0	859.67	387.0	94.0	156.0	103.0	81.0	128.0	18.0	69.0	21.0	98.0	0.0	150.0	0.0	161.0	26.0	437.0	42.0	22.0	655.0	103.0	398.0	97.67	363.0	416.33	332.0	174.0	844.0	59.0	182.0	86.0	0.0	0.0	161.0	0.0
EC:1.4.1.4	2310.09	13790.819999999998	16826.309999999998	2151.74	16651.579999999998	9747.819999999998	29933.110000000004	8331.87	9175.5	10793.46	2870.57	127.0	5807.67	7727.630000000001	6070.5199999999995	1927.7199999999998	2192.52	3525.5200000000004	3908.59	459.51	2478.66	9921.999999999998	10249.879999999997	723.37	3681.26	9756.67	5148.700000000001	10572.67	22356.01	2830.26	3321.42	3508.1	3580.1699999999996	2670.05	17091.16	12205.0	11674.81	45688.64000000001	14184.770000000002	5985.25	5832.72	45280.43000000001	9957.75	2040.3999999999996	8405.16	2476.31	3683.7799999999993	11131.48	8064.669999999999
EC:1.4.1.9	92.0	104.0	123.0	15.0	63.0	151.0	0.0	0.0	411.0	240.0	38.0	0.0	6.0	88.0	762.0	0.0	64.0	7.0	335.0	370.0	259.0	43.0	0.0	66.0	9.0	10.0	0.0	0.0	77.0	223.0	227.0	94.0	110.0	601.0	199.0	229.0	203.0	120.0	175.0	256.0	187.0	140.0	45.0	223.0	0.0	0.0	0.0	160.0	0.0
EC:1.4.3.16	2380.96	12781.150000000001	16434.83	1962.7599999999995	16362.91	6307.96	20829.049999999996	8068.870000000001	7907.589999999999	9343.849999999999	2953.75	463.0	5197.07	6047.16	4635.34	2219.2400000000002	1724.86	3405.0200000000004	3699.67	477.31999999999994	2489.0	8926.33	8298.220000000001	677.25	2945.26	5668.51	4291.470000000001	9979.66	12445.68	2837.34	1012.6700000000001	3496.83	3097.4799999999996	2218.05	11100.630000000001	11566.75	7388.17	27188.87	9736.569999999998	5431.0199999999995	5115.27	33138.350000000006	8053.039999999999	1757.5899999999997	5251.51	2012.11	2544.1800000000003	10458.45	5515.719999999999
EC:1.4.3.19	260.0	117.0	75.0	137.0	32.0	181.0	0.0	7.0	295.33	20.33	0.0	24.0	0.0	0.0	265.67	39.0	295.0	35.0	651.3299999999999	913.6700000000001	738.3299999999999	86.0	0.0	191.0	48.0	74.0	140.0	71.0	77.0	377.67	173.0	86.0	208.0	628.3299999999999	167.0	197.0	220.67000000000002	75.0	20.33	288.0	180.0	129.0	58.0	404.0	0.0	0.0	22.0	260.0	28.0
EC:1.4.3.21	49.0	0.0	117.0	0.0	0.0	56.0	4.5	0.0	0.0	0.0	0.0	0.0	0.0	0.0	0.0	0.0	0.0	21.0	87.0	0.0	0.0	208.5	0.0	13.0	0.0	0.0	0.0	0.0	0.0	0.0	0.0	11.5	17.5	0.0	0.0	7.0	0.0	2.5	0.0	0.0	0.0	0.0	0.0	0.0	93.5	0.0	0.0	5.5	0.0
EC:1.4.3.4	66.0	45.0	32.0	58.0	0.0	60.0	0.0	0.0	142.0	0.0	0.0	24.0	0.0	0.0	93.0	0.0	84.0	35.0	55.0	176.0	114.0	35.0	0.0	103.0	0.0	12.0	18.0	0.0	0.0	127.0	89.0	0.0	10.0	193.0	37.0	74.0	131.0	22.0	0.0	75.0	79.0	27.0	38.0	65.0	0.0	0.0	0.0	65.0	0.0
EC:1.4.3.5	1490.33	6038.68	2577.33	1685.1499999999999	1129.0099999999998	5132.11	1650.12	2391.0	2627.0	6144.32	1351.49	18.0	1827.0	1868.0	2223.44	1563.3400000000001	238.07999999999998	344.67	3002.0	242.32000000000002	2284.0	5597.16	4089.9700000000003	195.0	293.0	1918.0100000000002	3113.6800000000003	1971.9299999999998	2262.99	2561.34	2809.67	304.8299999999999	2316.51	1453.67	3532.8	7626.66	130.22	18314.7	1518.82	517.5700000000002	414.54	8401.75	570.8	847.99	3746.11	207.19	764.02	6860.12	92.62
EC:1.4.4.2	2303.33	6676.67	2463.5299999999997	1957.6699999999998	1193.0099999999998	5786.11	21329.549999999996	3512.5	3959.52	7428.94	2799.4900000000002	642.66	2386.17	2617.84	2704.4399999999996	2781.34	1095.0700000000002	611.6700000000001	4302.17	2138.17	3670.6699999999996	5237.950000000001	4968.02	530.34	790.0	5714.01	3346.01	2288.76	10990.33	3407.3500000000004	1171.07	506.69	3212.3399999999997	2430.25	5811.629999999999	7818.32	4731.81	19124.94	6229.120000000001	1755.57	1620.87	21910.670000000002	2410.71	1742.6499999999999	4750.0599999999995	601.6099999999999	959.5100000000001	7470.12	2839.2
EC:1.4.7.1	415.6	1710.0	13460.0	253.6	4589.400000000001	1258.7999999999997	5996.5	4381.7	4482.0	1852.8	971.6	0.0	2546.3999999999996	4001.0	2015.9	449.2	1091.1999999999998	2946.1	595.0	19.0	72.0	3713.0	2680.0	359.0	2603.6000000000004	162.0	1222.2	7774.400000000001	1428.2	82.0	268.0	42.0	252.2	666.5999999999999	5404.0	3983.1	2763.2	6844.6	3973.2000000000003	3967.3	3990.0	14292.099999999999	5063.0	934.6	538.2	1295.0	1631.0	3618.0	2633.6000000000004
EC:1.4.9.1	0.0	0.0	0.0	0.0	22.0	194.0	0.0	0.0	94.0	102.0	0.0	0.0	0.0	0.0	250.0	0.0	0.0	0.0	86.0	26.0	18.0	0.0	0.0	33.0	0.0	0.0	0.0	0.0	0.0	37.0	174.0	0.0	0.0	62.0	0.0	94.0	0.0	0.0	74.0	72.0	94.0	0.0	28.0	0.0	0.0	0.0	0.0	0.0	0.0
EC:1.4.9.2	0.0	0.0	0.0	0.0	22.0	194.0	0.0	0.0	94.0	102.0	0.0	0.0	0.0	0.0	250.0	0.0	0.0	0.0	0.0	0.0	0.0	0.0	0.0	0.0	0.0	0.0	0.0	0.0	0.0	0.0	174.0	0.0	0.0	62.0	0.0	94.0	0.0	0.0	74.0	72.0	94.0	0.0	28.0	0.0	0.0	0.0	0.0	0.0	0.0
EC:1.4.99.6	0.0	0.0	0.0	0.0	11.0	97.0	0.0	0.0	93.66	91.66	0.0	0.0	0.0	0.0	190.34	0.0	0.0	0.0	86.0	26.0	18.0	0.0	0.0	33.0	0.0	0.0	0.0	0.0	0.0	37.0	87.0	0.0	0.0	55.0	0.0	47.0	5.34	2.0	77.66	74.0	47.0	0.0	14.0	0.0	0.0	0.0	0.0	18.0	0.0
EC:1.5.1.1	0.0	0.0	0.0	0.0	11.0	97.0	0.0	0.0	47.0	51.0	0.0	0.0	0.0	0.0	125.0	0.0	0.0	0.0	0.0	0.0	0.0	0.0	0.0	0.0	0.0	0.0	0.0	0.0	0.0	0.0	87.0	0.0	0.0	31.0	0.0	47.0	0.0	0.0	37.0	36.0	47.0	0.0	14.0	0.0	0.0	0.0	0.0	0.0	0.0
EC:1.5.1.2	2505.84	13635.49	18788.41	885.5100000000002	16748.579999999998	9889.289999999997	18264.799999999996	6268.04	8591.66	9684.7	2303.1699999999996	541.0	5507.17	7483.13	5107.75	2086.72	1966.19	3722.2700000000004	4638.25	1161.1100000000001	3077.66	10134.13	8382.279999999999	832.3700000000001	5759.26	5873.34	5457.280000000001	10899.49	13324.01	3177.26	3495.62	3761.7	3424.3399999999997	2990.8	13358.29	5740.33	7715.17	28026.200000000004	10047.229999999998	5955.0199999999995	5664.52	31821.27	8270.539999999999	2707.3999999999996	5311.76	2072.8599999999997	3198.27	5411.7	5861.469999999999
EC:1.5.1.20	2019.8000000000002	12219.75	15917.21	2029.8099999999995	4249.580000000001	6519.54	29291.890000000003	6932.37	6112.999999999999	10379.44	2914.42	115.0	5664.17	7205.63	5198.42	2209.87	1796.2699999999998	3097.7700000000004	3713.09	422.91	2466.66	6486.52	8619.26	664.87	3329.26	9610.34	4156.49	9741.32	21409.89	2753.26	3029.22	345.5	3356.7	1912.3	11021.690000000002	11469.0	9927.999999999998	26829.870000000003	11598.399999999998	5216.0199999999995	4778.18	41418.51000000001	8542.699999999999	1721.3999999999996	5826.079999999999	1950.2799999999997	2502.76	10685.28	6986.299999999999
EC:1.5.1.28	137.0	660.0	58.0	94.75	53.5	151.25	0.0	7.0	143.75	0.0	45.0	0.0	64.0	0.0	140.0	39.0	180.25	22.5	567.0	568.0	491.0	63.75	17.0	105.25	48.0	64.5	146.75	85.25	38.25	93.0	84.0	47.0	110.0	393.0	101.0	137.75	113.5	52.0	22.5	203.5	87.0	268.75	40.5	142.0	45.25	15.25	22.0	201.25	62.25
EC:1.5.1.3	3933.6699999999996	17995.5	20418.14	2490.3899999999994	17659.09	8781.369999999999	21431.539999999994	8087.540000000001	10277.17	15067.619999999999	3577.76	859.33	7167.0	8239.3	4046.92	3935.06	2071.6	3997.4400000000005	7177.25	1394.8200000000004	5187.33	15043.459999999997	9751.449999999999	971.54	5784.26	7304.02	8508.290000000003	12476.82	14674.17	5606.27	3799.0899999999997	4040.26	5583.849999999999	3203.4700000000003	12986.869999999999	12150.32	7414.67	26378.040000000005	9486.729999999998	5299.86	5258.1900000000005	37661.770000000004	7652.539999999999	3359.7199999999993	6120.42	1907.27	3064.2699999999995	11234.12	5441.47
EC:1.5.1.33	0.0	0.0	0.0	0.0	0.0	0.0	0.0	0.0	0.0	0.0	0.0	0.0	0.0	0.0	60.0	0.0	0.0	0.0	21.0	0.0	0.0	0.0	0.0	0.0	0.0	0.0	0.0	0.0	0.0	0.0	0.0	0.0	0.0	0.0	0.0	0.0	0.0	0.0	0.0	31.0	38.0	0.0	0.0	26.0	0.0	0.0	0.0	31.0	0.0
EC:1.5.1.34	1419.33	5726.68	2179.33	285.32000000000005	1055.0099999999998	1976.33	637.49	411.0	2235.67	5818.99	920.34	18.0	1821.0	2171.0	32.67	1563.3400000000001	123.33	323.67	2829.0	65.32	2065.0	4983.16	2292.67	162.0	0.0	1642.68	3028.6800000000003	1852.33	1091.9900000000002	2577.34	469.67	322.83	2279.51	650.6700000000001	1188.0	268.65999999999997	198.0	282.16999999999996	15.0	212.34	175.67	864.0	120.0	702.99	1100.16	23.66	301.0	319.17	409.0
EC:1.5.1.36	49.0	0.0	117.0	0.0	0.0	56.0	4.5	0.0	0.0	0.0	0.0	0.0	0.0	0.0	0.0	0.0	49.0	21.0	140.0	50.0	45.0	208.5	0.0	13.0	0.0	0.0	0.0	0.0	0.0	0.0	0.0	11.5	17.5	47.0	29.0	7.0	0.0	2.5	0.0	0.0	14.0	0.0	0.0	0.0	93.5	0.0	0.0	5.5	0.0
EC:1.5.1.38	1794.33	6147.68	2783.93	342.91999999999996	1362.01	2371.33	539.49	1141.0	2991.33	6614.049999999999	818.34	46.0	1947.0	1946.5	1517.51	1602.3400000000001	390.33	510.67	3480.33	1117.5900000000001	2931.33	5096.16	3425.67	386.0	48.0	1544.68	3365.68	1864.33	1656.99	3083.01	871.87	439.42999999999995	2585.51	1869.0000000000002	840.3399999999999	896.9900000000002	673.3399999999999	2455.17	1138.6599999999999	1125.34	856.67	4725.0	1016.5	1631.9899999999998	1538.1599999999999	293.15999999999997	182.0	948.84	609.5
EC:1.5.1.39	28.2	137.0	382.0	7.6	190.0	12.8	433.75	150.0	175.0	404.0	342.75	16.0	120.0	145.5	54.5	0.0	34.0	159.0	0.0	0.0	0.0	24.0	507.4	0.0	0.0	0.0	92.0	94.0	346.0	0.0	63.0	0.0	33.0	159.20000000000002	281.59000000000003	54.98	165.5	153.0	558.5	91.0	282.40000000000003	2713.0	256.5	172.0	188.0	130.5	0.0	66.92	236.5
EC:1.5.1.41	1419.33	5688.68	2170.33	204.32000000000002	1055.0099999999998	1976.33	85.49	411.0	2204.67	5789.99	482.34000000000003	18.0	1821.0	1319.0000000000002	32.67	1563.3400000000001	20.33	323.67	2717.0	65.32	2065.0	4929.16	2292.67	162.0	0.0	1470.68	2988.6800000000003	1738.33	1091.9900000000002	2498.34	469.67	304.8299999999999	2234.51	650.6700000000001	0.0	268.65999999999997	6.0	282.16999999999996	15.0	78.34	31.67	0.0	48.0	702.99	1100.16	23.66	13.0	319.17	37.0
EC:1.5.1.5	2487.09	13112.82	18616.31	2301.8199999999997	16727.079999999998	7003.789999999999	19460.049999999996	8227.04	8616.25	9646.63	2914.42	841.33	5437.5	7469.8	5095.75	2086.72	2159.52	3680.0200000000004	4637.75	1374.5000000000002	3202.33	10190.8	8423.529999999999	826.79	5795.26	5835.84	5563.610000000001	10823.99	13690.43	3107.9300000000003	3556.42	3750.43	3371.3399999999992	3098.8	13436.869999999999	12394.91	7701.17	27922.870000000003	9932.479999999998	5835.5199999999995	5661.52	37872.020000000004	8346.539999999999	2656.7299999999996	5272.01	2036.11	3198.27	11310.95	5813.219999999999
EC:1.5.1.6	0.0	0.0	0.0	0.0	0.0	0.0	6.75	0.0	0.0	0.0	44.75	0.0	0.0	0.0	0.0	0.0	0.0	14.0	0.0	0.0	0.0	0.0	0.0	0.0	0.0	0.0	0.0	0.0	0.0	0.0	0.0	0.0	0.0	0.0	11.25	0.25	8.5	0.0	15.5	0.0	0.0	3.0	0.0	0.0	13.0	0.0	0.0	0.25	14.0
EC:1.5.1.7	431.47	4876.66	624.3299999999999	1689.0299999999997	3248.57	3823.88	15459.56	4904.7	1667.5100000000004	2777.63	1775.42	12.0	1024.4	3280.17	2508.0	76.53	1327.28	2248.1000000000004	382.84000000000003	73.67	153.32999999999998	198.28	4979.75	50.67	1205.6000000000001	4192.66	308.54	981.8299999999999	10936.2	64.67	171.32999999999998	19.0	584.36	653.7199999999999	7980.46	9301.5	6001.339999999999	24310.040000000005	7122.490000000001	2410.0299999999997	3335.5999999999995	25564.100000000002	5834.21	318.93	3919.1	1388.45	1694.84	8401.279999999999	4485.8
EC:1.5.3.1	0.0	0.0	0.0	0.0	44.0	388.0	0.0	0.0	188.0	204.0	0.0	0.0	0.0	0.0	500.0	0.0	0.0	0.0	4.33	10.67	13.33	0.0	0.0	0.0	0.0	0.0	0.0	0.0	0.0	8.67	348.0	0.0	0.0	135.32999999999998	0.0	188.0	0.0	0.0	148.0	144.0	188.0	0.0	56.0	0.0	0.0	0.0	0.0	0.0	0.0
EC:1.5.5.1	0.0	0.0	0.0	0.0	11.0	97.0	0.0	0.0	70.33	71.33	0.0	0.0	0.0	0.0	217.67000000000002	0.0	49.0	0.0	160.0	76.0	63.0	0.0	0.0	33.0	0.0	0.0	0.0	0.0	0.0	37.0	87.0	0.0	0.0	90.0	29.0	47.0	2.67	1.0	57.33	86.0	99.0	0.0	14.0	26.0	0.0	0.0	0.0	40.0	0.0
EC:1.5.5.2	1564.33	5947.01	2407.33	272.32000000000005	1129.0099999999998	2270.33	9255.83	411.0	3518.8399999999997	7383.48	520.34	42.0	2146.17	2162.5	2182.34	1563.3400000000001	386.65999999999997	365.67	2994.17	372.99	2289.33	5016.99	2886.84	298.0	416.0	5417.68	3081.3500000000004	1865.1599999999999	9673.99	2671.01	872.6700000000001	304.8299999999999	2685.3399999999997	1468.4999999999998	1151.1599999999999	765.16	3005.0	17921.17	3407.5	751.3399999999999	423.33	6710.83	1336.1599999999999	793.99	1642.9799999999998	237.32999999999998	132.49	775.17	1630.33
EC:1.6.1.1	1419.33	5688.68	2170.33	204.32000000000002	1055.0099999999998	1976.33	85.49	411.0	2204.67	5789.99	482.34000000000003	18.0	1821.0	1319.0000000000002	32.67	1563.3400000000001	20.33	323.67	2717.0	65.32	2065.0	4929.16	2292.67	162.0	0.0	1470.68	2988.6800000000003	1738.33	1091.9900000000002	2498.34	469.67	304.8299999999999	2234.51	650.6700000000001	0.0	268.65999999999997	6.0	282.16999999999996	15.0	78.34	31.67	0.0	48.0	702.99	1100.16	23.66	13.0	319.17	37.0
EC:1.6.1.2	3454.66	11861.36	5078.66	661.6199999999999	2269.0199999999995	4744.66	188.98	1046.01	5608.33	12597.96	1198.6599999999999	84.0	3654.0	3614.9799999999996	2805.35	3126.6800000000003	442.65	782.34	6276.99	858.64	4798.0	11172.32	4817.35	629.0	346.98	2965.36	6521.36	3554.6499999999996	2691.9800000000005	5439.68	5884.34	674.67	4668.02	3214.33	909.0	2096.34	545.99	1142.33	653.99	1145.63	1010.34	421.99	358.99	1946.98	2355.32	47.32	359.01	1926.33	302.01
EC:1.6.3.4	0.0	0.0	59.0	0.0	0.0	0.0	0.0	0.0	31.0	0.0	0.0	0.0	0.0	0.0	0.0	0.0	15.0	0.0	0.0	0.0	0.0	8.0	0.0	0.0	0.0	0.0	72.0	0.0	33.0	0.0	0.0	0.0	8.0	0.0	0.0	0.0	0.0	62.0	26.0	0.0	0.0	53.0	0.0	0.0	0.0	0.0	0.0	39.0	0.0
EC:1.6.5.2	3071.66	11640.36	5608.21	484.44	2512.0199999999995	4295.66	335.30999999999995	822.0	4908.99	12696.98	1320.68	146.0	3670.5999999999995	3205.8	778.34	3191.6800000000003	173.66	1078.3400000000001	5643.0	503.64000000000004	4442.0	11330.32	4684.34	438.2	83.0	2953.36	6718.96	3620.66	3655.68	5452.93	5369.24	678.66	4877.02	2182.34	688.0699999999999	1411.32	394.0	882.34	268.75	593.68	429.01	3610.25	413.0	2448.13	2506.32	118.32	327.1	1384.8400000000001	259.0
EC:1.6.5.3	17700.84	78104.81999999999	42841.3	18480.3	21502.600000000002	53970.1	132654.91999999998	34811.0	44106.59999999999	77199.07	15009.900000000001	2342.65	25220.7	29735.84	27599.399999999998	15897.25	9561.25	8493.2	32987.4	5878.15	25312.35	58631.600000000006	52149.84999999999	3678.8500000000004	16975.0	56137.09999999999	33657.11	31775.1	109857.36	27844.750000000004	10086.7	3538.9500000000003	27838.869999999995	18125.2	62252.30000000001	84022.25000000001	49731.020000000004	201376.48	53412.66	17104.7	19196.7	186798.07	33797.1	11029.55	44136.06	8268.599999999999	12085.099999999999	75568.7	30997.999999999996
EC:1.6.5.5	1581.33	6000.68	2410.33	204.32000000000002	1266.0099999999998	2581.33	85.49	411.0	3471.3199999999997	6698.639999999999	596.34	18.0	1839.0	1583.0	2612.02	1563.3400000000001	20.33	344.67	3025.33	390.99	2330.33	4983.16	2292.67	228.00000000000003	0.0	1470.68	2988.6800000000003	1738.33	1228.9900000000002	2812.01	1324.67	343.83	2449.51	2200.0	309.0	1049.6600000000003	304.35	647.17	715.65	951.3399999999999	544.6700000000001	339.0	211.00000000000003	1001.99	1100.16	23.66	13.0	662.1700000000001	37.0
EC:1.6.99.1	57.0	0.0	0.0	0.0	0.0	0.0	0.0	0.0	0.0	0.0	0.0	16.0	0.0	2.67	0.0	0.0	0.0	0.0	0.0	109.0	75.0	0.0	0.0	0.0	0.0	0.0	0.0	0.0	90.67	154.0	0.0	39.0	88.0	0.0	0.0	0.0	0.0	5.0	0.0	0.0	0.0	0.0	0.0	197.0	0.0	0.0	0.0	0.0	0.0
EC:1.6.99.3	2018.53	6375.68	4369.53	519.95	1374.01	5714.909999999999	603.1200000000001	425.0	3392.0	6304.12	650.49	87.0	2036.0	2287.0	2596.4399999999996	1641.3400000000001	564.0799999999999	552.6700000000001	4192.33	1799.19	3521.33	6078.16	4135.57	474.0	3128.0	2023.0100000000002	4081.6800000000003	2756.33	2519.99	3305.01	3359.07	579.03	2803.51	2422.2000000000003	4631.28	1324.72	1777.22	18726.7	1950.82	980.5699999999998	1010.9399999999999	2441.15	533.0	2140.99	3746.11	198.19	860.8199999999999	1432.46	1005.62
EC:1.7.1.13	1857.2	7923.09	16301.46	1939.2999999999997	13409.18	5611.16	11965.05	3400.67	4574.66	8540.15	1810.1600000000003	30.0	3766.6	3670.9700000000003	1941.0199999999998	1718.67	1034.66	2931.17	4128.59	877.24	2816.33	6458.77	4865.42	712.12	1973.0	5737.84	3939.3700000000003	9273.01	11961.439999999999	2897.01	2905.4	3607.83	3182.6699999999996	1893.54	6855.860000000001	8691.31	5041.31	21574.609999999997	5088.620000000001	2928.07	2328.5199999999995	20586.250000000004	3282.21	1862.7199999999998	4484.8099999999995	754.86	1402.44	7772.7	3474.45
EC:1.7.1.15	3314.66	11819.36	4650.66	697.64	2322.0199999999995	4796.66	170.98	836.0	5860.33	12217.97	1040.68	84.0	3654.0	2814.0	2283.3500000000004	3204.6800000000003	656.66	731.34	6952.0	1844.6400000000003	5531.0	10091.32	4585.34	772.0	173.0	3099.36	6257.36	3618.66	2183.9800000000005	5510.68	1913.34	711.66	4753.02	3565.34	495.0	1483.3200000000002	667.01	1004.34	542.99	1273.68	765.34	511.0	330.0	1819.98	2200.32	47.32	70.0	1345.3400000000001	130.0
EC:1.7.1.7	1709.0	5817.34	2839.0099999999998	433.91999999999996	11450.68	2343.66	556.49	856.9999999999999	2498.92	5969.389999999999	707.01	104.0	1837.83	2049.67	219.67000000000002	1718.67	326.33	606.6700000000001	3403.0	778.59	2692.33	5391.99	2324.67	312.67	48.0	1628.01	3789.02	1988.33	1838.49	2862.59	821.3599999999999	3617.43	2629.84	1185.34	1493.5	601.66	191.67000000000002	668.84	151.07999999999998	425.34000000000003	319.66999999999996	2984.09	140.0	1455.3999999999999	1116.16	23.66	384.49	662.0	251.0
EC:1.7.2.1	110.0	242.0	315.0	58.0	96.0	510.0	0.0	0.0	635.0	436.0	38.0	24.0	6.0	230.0	1252.0	0.0	84.0	42.0	96.33	231.67000000000002	161.32999999999998	657.0	31.0	103.0	0.0	12.0	143.0	19.0	254.0	135.67000000000002	2603.0	0.0	83.0	920.3299999999999	310.0	660.0	226.0	218.0	286.0	408.0	347.0	176.0	125.0	116.0	61.0	0.0	131.0	351.0	32.0
EC:1.7.2.2	389.0	1553.0	870.0	1521.83	240.0	3344.78	1656.13	2079.0	341.0	1389.0	969.15	0.0	304.0	579.0	134.1	443.0	134.75	134.0	1380.0	41.0	899.0	1902.5	1149.5	94.0	197.0	609.3299999999999	943.0	603.0	1675.0	1031.0	2126.0	60.5	697.5	402.0	681.6	7145.0	26.549999999999997	17973.03	709.49	148.23	24.87	9510.15	548.0	235.0	740.45	215.53	275.82000000000005	6495.45	92.62
EC:1.7.2.3	2838.66	11453.36	4500.66	570.6400000000001	2110.0199999999995	3952.66	1590.98	822.0	4502.34	11637.98	1840.68	36.0	3642.0	4342.0	65.34	3126.6800000000003	246.66	647.34	5658.0	130.64	4130.0	10020.32	4585.34	324.0	0.0	3285.36	6057.360000000001	3704.66	2239.9800000000005	5154.68	939.34	645.66	4604.02	1301.3400000000001	2494.0	605.3199999999999	396.0	564.3399999999999	30.0	424.68	398.34	1800.0	240.0	1405.98	2200.32	47.32	602.0	802.34	818.0
EC:1.7.2.4	27.0	0.0	0.0	0.0	11.0	97.0	0.0	0.0	47.0	51.0	0.0	0.0	0.0	0.0	125.0	0.0	34.0	0.0	0.0	36.0	61.0	0.0	0.0	0.0	0.0	0.0	0.0	0.0	0.0	26.0	87.0	0.0	0.0	31.0	0.0	47.0	0.0	0.0	37.0	36.0	47.0	0.0	14.0	68.0	11.0	0.0	0.0	27.0	0.0
EC:1.7.2.5	75.0	138.0	218.0	58.0	22.0	298.0	0.0	0.0	236.0	150.0	0.0	24.0	0.0	196.0	425.0	102.0	84.0	155.0	114.0	176.0	147.0	639.0	31.0	103.0	0.0	12.0	161.0	19.0	270.0	127.0	2289.0	42.0	61.0	533.0	148.0	549.0	131.0	98.0	74.0	147.0	173.0	265.0	66.0	130.0	61.0	0.0	131.0	300.0	32.0
EC:1.7.7.1	48.89	5591.070000000001	13351.5	69.6	1259.4	737.8	376.0	1239.2	1678.0000000000002	329.41999999999996	513.6	0.0	2437.8999999999996	1088.0	554.4	130.05	261.20000000000005	670.3499999999999	556.5	0.0	46.0	594.36	1552.44	359.0	1586.6	76.0	501.90999999999997	7297.65	1384.82	0.0	334.0	45.0	53.67	211.60000000000002	607.0	561.1	487.20000000000005	2421.6	1640.95	2164.8	517.0	4175.52	1049.5	450.6	523.7	177.25	147.0	391.75	635.5999999999999
EC:1.7.99.1	1974.77	12070.739999999998	43768.33	2093.52	6730.81	7330.759999999999	17768.549999999996	7366.4	10610.439999999999	9193.029999999999	2422.69	1392.6599999999999	7754.97	6862.5	3469.07	2113.59	1752.2199999999998	4165.370000000001	4457.84	527.3	2410.34	10161.31	8163.8099999999995	1272.0900000000001	8404.2	5750.51	5176.620000000001	24349.21	13366.760000000002	2513.6800000000003	1079.67	486.49	2849.2099999999996	1991.3200000000002	10328.43	11442.669999999998	7201.039999999999	26541.14	9307.689999999999	5162.67	4908.27	36823.439999999995	8309.409999999998	2367.85	5209.71	2033.36	2429.31	10401.37	5528.15
EC:1.7.99.4	10721.85	42961.829999999994	41925.31	2324.24	8415.07	15623.31	1291.43	2898.0	19706.01	41842.87	3709.38	198.0	16020.0	10967.000000000002	3801.37	11369.230000000001	1619.31	3357.69	22146.0	3109.24	16699.0	36560.729999999996	16343.38	2479.0	3146.0	10602.76	22275.22	26468.31	8918.55	18650.38	7277.6900000000005	2511.81	16255.039999999999	8497.689999999999	5732.0	4182.62	1087.68	3416.19	963.3199999999999	2612.38	1651.69	3690.92	1144.0	6727.93	7762.12	165.62	1440.0	3868.19	637.0
EC:1.8.1.14	137.0	72.0	43.0	79.0	32.0	121.0	0.0	7.0	130.0	0.0	0.0	0.0	0.0	0.0	140.0	39.0	162.0	0.0	539.0	568.0	491.0	51.0	0.0	88.0	48.0	62.0	122.0	71.0	0.0	93.0	84.0	47.0	110.0	365.0	101.0	123.0	87.0	52.0	0.0	194.0	87.0	102.0	20.0	142.0	0.0	0.0	22.0	186.0	28.0
EC:1.8.1.15	101.0	149.0	112.0	58.0	63.0	197.0	0.0	0.0	494.0	235.0	38.0	24.0	6.0	88.0	795.0	0.0	84.0	42.0	96.33	231.67000000000002	161.32999999999998	53.0	0.0	103.0	0.0	12.0	18.0	0.0	0.0	135.67000000000002	316.0	0.0	32.0	676.3299999999999	140.0	303.0	226.0	142.0	175.0	300.0	206.0	140.0	83.0	65.0	0.0	0.0	0.0	154.0	0.0
EC:1.8.1.2	3241.66	11707.36	4815.66	566.6400000000001	2207.0199999999995	4529.66	170.98	836.0	4880.33	11889.97	964.6800000000001	36.0	3642.0	2932.0	1162.35	3204.6800000000003	530.66	647.34	6767.0	1592.6400000000003	5456.0	11168.32	4647.34	533.0	96.0	3065.36	6539.36	3656.66	2865.9800000000005	5502.68	5420.34	742.66	4940.02	2556.34	608.0	1399.32	194.01	888.34	201.99	802.6800000000001	520.3399999999999	347.0	178.0	2278.98	2344.32	47.32	332.0	1580.3400000000001	194.0
EC:1.8.1.4	3077.75	12939.75	5831.709999999999	2418.5199999999995	12573.18	10090.939999999999	20368.559999999994	4522.17	5770.3099999999995	9880.27	3034.9700000000003	472.33	3090.7	4511.77	6824.36	3094.67	1686.07	1160.92	6802.08	2906.7699999999995	5279.66	7591.4800000000005	8052.82	892.99	4195.66	6587.84	5424.55	4026.5899999999997	13194.48	4746.6	4594.02	3887.0299999999997	4149.67	4827.08	11851.02	10102.41	5429.07	39289.71000000001	7797.870000000001	3097.5199999999995	3463.37	31724.25	3836.7900000000004	2802.5299999999997	7822.24	1102.1100000000001	2426.12	9363.9	3242.3699999999994
EC:1.8.1.7	1661.0	5894.09	3402.8099999999995	317.71999999999997	21679.679999999993	2366.66	85.49	1296.0	2440.32	6007.389999999999	488.01000000000005	133.0	1866.4299999999998	1845.47	404.92	1616.67	223.32999999999998	486.67	3547.75	678.84	2611.33	6070.24	2323.67	401.87	48.0	1542.01	3879.95	1921.33	2115.69	2758.59	2847.42	6609.43	2567.84	1209.09	615.24	852.49	8.67	738.1700000000001	210.74	322.34	316.91999999999996	2837.42	77.5	1303.8000000000002	1177.16	23.66	262.09000000000003	979.6700000000001	97.0
EC:1.8.1.8	2946.8599999999997	11901.69	4676.66	1978.0700000000002	2132.0199999999995	7081.24	12976.369999999999	2933.5	5389.84	13086.8	2100.23	48.0	3961.17	4137.5	1711.7800000000002	3126.6800000000003	581.74	661.34	5672.84	236.64	4297.0	10622.769999999999	6833.09	324.0	416.0	7187.6900000000005	6217.030000000001	4008.0899999999997	12062.98	5101.68	3202.34	627.66	5001.85	1756.7899999999997	6586.3	7741.719999999999	4264.4800000000005	18715.309999999998	4492.25	945.71	879.61	17815.33	2174.71	1550.98	5410.02	533.27	1286.51	7099.49	2776.2
EC:1.8.1.9	4017.94	16768.370000000003	36336.39	2582.5799999999995	32850.649999999994	9322.919999999998	27723.05	13420.41	11905.399999999998	11191.8	4492.349999999999	1364.33	7837.33	12327.43	8568.9	2654.95	4475.549999999999	6549.120000000001	5702.83	2206.6199999999994	3841.66	11701.1	12864.080000000002	1367.1599999999999	14395.519999999999	6034.17	7188.0	19763.72	16404.07	4039.1800000000003	4207.369999999999	7292.3	4081.8099999999995	4593.150000000001	19175.11	16084.18	10336.699999999999	36135.8	14707.419999999998	8610.470000000001	9891.77	55890.21000000001	14199.369999999997	4610.139999999999	6389.709999999999	3520.11	5292.03	15285.78	8135.49
EC:1.8.2.1	0.0	0.0	0.0	0.0	0.0	0.0	0.0	0.0	46.66	40.66	0.0	0.0	0.0	0.0	65.34	0.0	0.0	0.0	0.0	0.0	0.0	0.0	0.0	0.0	0.0	0.0	0.0	0.0	0.0	0.0	0.0	0.0	0.0	24.0	0.0	0.0	5.34	2.0	40.66	38.0	0.0	0.0	0.0	0.0	0.0	0.0	0.0	18.0	0.0
EC:1.8.2.2	27.0	0.0	0.0	0.0	11.0	97.0	0.0	0.0	93.66	91.66	0.0	0.0	0.0	0.0	250.34	0.0	34.0	0.0	21.0	36.0	61.0	0.0	0.0	0.0	0.0	0.0	0.0	0.0	0.0	26.0	87.0	0.0	0.0	55.0	0.0	47.0	5.34	2.0	77.66	105.0	85.0	0.0	14.0	94.0	11.0	0.0	0.0	76.0	0.0
EC:1.8.2.3	0.0	0.0	0.0	0.0	0.0	0.0	316.0	0.0	31.0	0.0	0.0	0.0	0.0	0.0	0.0	0.0	0.0	0.0	0.0	0.0	0.0	54.0	0.0	0.0	0.0	0.0	0.0	0.0	0.0	0.0	0.0	0.0	45.0	0.0	0.0	0.0	0.0	0.0	0.0	0.0	47.0	0.0	0.0	0.0	0.0	0.0	0.0	0.0	0.0
EC:1.8.4.11	2558.16	8199.23	18332.989999999998	2378.0699999999997	12734.85	6781.07	16338.050000000001	4788.84	8119.750000000001	7899.23	1875.49	931.33	4785.93	4798.97	3860.1	2116.8500000000004	1577.7400000000002	1427.92	5721.5	2851.02	4485.66	10602.13	5484.53	1036.21	4935.66	5814.67	6068.33	10289.01	13004.48	3655.1800000000003	3802.7700000000004	3880.3599999999997	3706.4699999999993	3468.62	9019.710000000001	9941.39	5664.139999999999	21478.269999999997	6752.52	2855.2200000000003	2833.77	27786.09	4153.04	3322.54	4789.0599999999995	958.36	1848.7600000000002	9083.2	3724.87
EC:1.8.4.12	2106.16	7714.48	17707.39	2168.4699999999993	2171.8500000000004	6073.07	15840.050000000001	3389.84	7704.750000000001	7833.83	1755.49	906.33	4652.93	3990.97	3035.85	2038.8500000000001	983.74	1275.9199999999998	4634.75	1550.1699999999996	3367.66	10247.88	5087.53	836.21	4755.66	5690.67	5378.33	10107.01	12551.48	3273.1800000000003	3541.5700000000006	599.7600000000001	3289.4699999999993	2677.87	7494.710000000001	9255.89	5281.14	20619.269999999997	5864.52	2059.2199999999993	2175.52	25232.09	3229.5400000000004	2508.54	4523.0599999999995	748.36	1361.76	8336.2	3492.87
EC:1.8.4.8	1859.53	6103.68	2457.33	348.92	1161.0099999999998	2532.38	2561.33	1118.0	2899.0	6278.32	867.09	42.0	1827.0	1861.0	1517.3400000000001	1887.34	448.08	408.67	3491.33	1085.99	2962.33	5638.78	3444.9500000000003	386.0	78.0	1544.68	3253.68	1830.33	1394.9900000000002	2939.01	2982.67	390.83	2515.51	1970.95	888.92	1085.56	596.43	2472.41	793.96	1050.3399999999997	764.74	2158.75	862.25	1225.99	1542.29	196.66000000000003	325.0	971.9200000000001	519.25
EC:1.8.5.2	194.0	181.0	43.0	142.5	32.0	2993.25	194.5	7.0	130.0	0.0	85.4	0.0	0.0	88.0	140.0	39.0	183.75	0.0	539.0	677.0	566.0	51.0	112.5	88.0	245.0	191.0	122.0	71.0	260.0	242.0	84.0	86.0	207.0	373.0	336.5	196.75	87.0	17810.2	611.8	266.8	96.25	1785.0	199.0	339.0	1.8	77.25	110.25	338.7	28.0
EC:1.8.5.3	1419.33	5802.68	2197.33	447.31999999999994	1055.0099999999998	1976.33	1571.49	411.0	2328.67	5876.99	482.34000000000003	18.0	1821.0	1319.0000000000002	32.67	1563.3400000000001	329.33	323.67	2717.0	65.32	2065.0	5145.16	2292.67	162.0	0.0	1470.68	3108.68	2080.33	1091.9900000000002	2735.34	469.67	358.83	2414.51	650.6700000000001	3564.0	268.65999999999997	6.0	282.16999999999996	15.0	480.34	306.67	2592.0	264.0	702.99	1100.16	23.66	877.0	319.17	37.0
EC:1.8.7.1	101.0	149.0	112.0	58.0	63.0	197.0	0.0	0.0	494.0	235.0	38.0	24.0	6.0	88.0	795.0	0.0	84.0	42.0	96.33	231.67000000000002	161.32999999999998	53.0	0.0	103.0	0.0	12.0	86.0	0.0	65.0	135.67000000000002	316.0	0.0	32.0	676.3299999999999	207.0	303.0	226.0	207.0	175.0	300.0	206.0	247.0	83.0	65.0	0.0	0.0	0.0	154.0	0.0
EC:1.8.98.1	732.0	0.0	0.0	0.0	2172.0	237.0	4742.49	1567.5	0.0	243.0	0.0	0.0	0.0	555.0	627.0	0.0	1095.0	189.0	0.0	0.0	0.0	0.0	432.0	0.0	669.0	0.0	0.0	219.0	282.0	0.0	0.0	0.0	0.0	270.0	1265.01	483.0	222.0	1332.0	693.0	822.0	713.01	2562.0	1027.5	0.0	0.0	333.0	582.0	489.0	231.0
EC:1.8.99.2	488.0	0.0	0.0	0.0	1570.0	158.0	528.0	2530.0	0.0	440.0	0.0	0.0	70.0	1618.0	1698.0	0.0	650.0	252.0	0.0	0.0	0.0	0.0	472.0	0.0	494.0	0.0	0.0	146.0	422.0	0.0	0.0	0.0	0.0	410.0	1286.0	1064.0	932.0	1378.0	1914.0	4246.0	880.0	2906.0	1016.0	0.0	0.0	368.0	536.0	1042.0	704.0
EC:1.9.3.1	780.0	447.0	336.0	174.0	266.0	1270.0	0.0	0.0	1904.32	1143.32	114.0	72.0	18.0	264.0	3570.68	0.0	471.0	126.0	662.99	1657.01	1337.99	159.0	0.0	408.0	0.0	36.0	54.0	0.0	462.0	1542.01	1557.0	234.0	624.0	2340.99	449.0	1238.0	688.6800000000001	430.0	865.3199999999999	1321.0	1075.0	420.0	347.0	1795.0	55.0	0.0	0.0	726.0	0.0
EC:1.97.1.4	9204.369999999999	54361.8	85385.53	6734.229999999999	46153.479999999996	24399.84	69913.01999999999	31910.98	33242.35999999999	38065.74	12171.62	1787.66	24736.64	29194.440000000002	16926.3	9298.22	8068.259999999999	13365.830000000002	17254.02	2111.3	10984.0	39605.92	35636.75	2955.33	22472.72	19660.54	20926.24	49548.6	45109.07	11609.45	7993.679999999999	8144.52	12489.699999999997	8235.23	41953.06	40209.84	24841.82	110114.72	37172.47	26031.120000000006	19832.95	129736.49	31048.149999999998	8637.39	19912.059999999998	8023.88	11095.269999999999	37466.939999999995	20340.8
EC:1.97.1.9	4606.589999999999	18183.04	19479.99	644.5600000000001	4549.430000000001	6598.790000000001	3664.47	1932.2	8050.009999999998	18327.769999999997	1812.6200000000001	54.0	7076.4	4798.0	323.40999999999997	5102.22	503.19	1680.6100000000001	8728.0	279.96000000000004	6282.0	15486.48	7239.01	824.0	1747.6	4438.040000000001	9098.240000000002	12257.390000000001	3675.17	7495.02	1420.01	952.49	6873.73	2256.6099999999997	598.0	1532.58	351.2	2404.1099999999997	660.1999999999999	698.8199999999999	1617.01	5905.6	818.0	2399.57	3437.6800000000003	274.98	334.0	1586.51	507.6
EC:2.1.1.10	426.0	217.75	1000.8	149.8	23107.0	584.0	169.0	1662.67	353.4	166.0	268.0	4.0	50.599999999999994	986.8	429.58	141.0	327.0	2079.0	692.75	688.25	599.0	297.58000000000004	329.0	168.2	117.0	148.0	791.6	91.0	858.2	276.0	228.4	6404.0	376.0	644.75	1559.7399999999998	657.8299999999999	530.0	813.0	957.0	2273.0	473.25	2561.0	558.5	897.4	5.0	30.0	242.6	571.6700000000001	421.0
EC:2.1.1.104	0.0	0.0	0.0	0.0	0.0	0.0	0.0	0.0	0.0	0.0	0.0	0.0	0.0	0.0	0.0	0.0	0.0	0.0	0.0	0.0	0.0	0.0	0.0	0.0	0.0	0.0	68.0	0.0	65.0	0.0	0.0	0.0	0.0	0.0	67.0	0.0	0.0	65.0	0.0	0.0	0.0	107.0	0.0	0.0	0.0	0.0	0.0	0.0	0.0
EC:2.1.1.107	4019.5499999999997	18500.43	19291.16	805.9899999999999	7341.92	6185.71	10019.98	5755.2	10579.749999999998	14042.06	3070.28	493.0	6190.9	6827.0	5249.08	4244.73	1812.11	3765.19	7669.16	2052.9800000000005	5747.66	15028.429999999998	7561.78	1202.25	2691.6000000000004	3167.86	7893.020000000001	11630.560000000001	5424.050000000001	5740.02	6473.34	799.66	5079.69	4858.6	5417.0	5175.17	2968.04	5407.9400000000005	5725.11	6948.9800000000005	3791.34	15260.269999999997	4336.0	3202.5799999999995	3122.77	1194.82	1815.0	4810.34	2123.85
EC:2.1.1.113	81.0	0.0	0.0	0.0	0.0	55.0	2158.0	127.0	0.0	0.0	302.0	0.0	0.0	0.0	0.0	285.0	0.0	29.0	0.0	0.0	0.0	0.0	37.0	0.0	30.0	0.0	0.0	0.0	0.0	0.0	0.0	0.0	0.0	0.0	0.0	0.0	0.0	69.0	137.0	52.0	0.0	59.0	0.0	0.0	75.0	0.0	0.0	0.0	0.0
EC:2.1.1.13	2708.42	19312.079999999998	16276.83	691.1000000000001	9637.91	7014.959999999999	19292.049999999996	7232.2	8400.919999999998	9609.23	2533.09	54.0	6180.07	7975.0	6188.509999999999	2015.3899999999999	2848.86	5312.02	3894.67	529.99	2538.33	9479.72	9819.859999999999	776.25	3986.6000000000004	5647.51	4678.01	10539.66	13409.060000000001	2909.01	3361.67	400.83	3028.0099999999993	2891.0500000000006	12560.63	6683.41	8383.179999999998	31246.54	11455.899999999998	6467.37	6780.27	31114.100000000002	10663.21	2062.5899999999997	5536.51	2882.61	3240.51	6448.12	6289.549999999999
EC:2.1.1.130	500.14	6264.400000000001	13190.0	346.92999999999995	3306.4	1367.33	15228.310000000001	3456.7	5618.169999999998	2860.91	1013.6	24.0	2718.5699999999997	3539.0	3289.1700000000005	452.04999999999995	1279.53	1263.1	663.5	242.34	207.66	3813.06	3280.7400000000002	462.0	2880.6000000000004	4035.33	1318.33	7859.2300000000005	10169.82	144.34	650.0	42.0	534.5000000000001	1121.51	5986.68	3683.6	5068.51	24023.17	7018.02	2564.73	4013.95	20855.75	6083.91	751.6	1056.3000000000002	1379.2	1614.06	3267.0	3495.2999999999997
EC:2.1.1.131	394.89	6698.070000000001	13499.5	269.35	4682.900000000001	1376.0499999999997	4065.5	4277.7	4933.079999999998	1667.75	805.6	409.0	2472.8999999999996	3566.5	2595.07	185.05	1065.4499999999998	2819.3500000000004	723.16	66.34	93.66	3800.11	2927.44	376.25	2498.6000000000004	78.5	1269.6599999999999	7810.900000000001	1760.07	17.34	561.0	57.0	122.66999999999999	1141.2600000000002	5497.0	3898.35	2553.37	6552.6	4136.780000000001	2493.8	4091.0	15716.769999999997	5160.5	686.6	457.45	1288.0	1642.0	3491.0	2306.35
EC:2.1.1.132	665.2	5366.33	402.0	176.53	4609.800000000001	1587.13	17580.809999999998	4964.4	5078.17	3666.0899999999997	1548.2	24.0	1196.97	4429.5	3979.57	759.4	1679.73	2773.2	437.17	231.67000000000002	161.32999999999998	3292.45	4235.85	103.0	1879.2	4111.33	913.0699999999999	1222.23	9933.400000000001	135.67000000000002	404.0	30.0	611.23	1283.7799999999997	7117.88	4284.7	5726.709999999999	26749.77	8458.220000000001	2868.0299999999997	5422.95	29646.53	7699.209999999999	410.2	1397.4999999999998	1787.7	2074.26	4142.0	3942.3999999999996
EC:2.1.1.133	460.89	6743.070000000001	13531.5	327.35	4682.900000000001	1436.0499999999997	4065.5	4277.7	5075.079999999998	1667.75	805.6	433.0	2472.8999999999996	3566.5	2688.07	185.05	1149.4499999999998	2854.3500000000004	773.8299999999999	231.67000000000002	194.32999999999998	3835.11	2927.44	479.25	2498.6000000000004	90.5	1287.6599999999999	7810.900000000001	1760.07	135.67000000000002	650.0	57.0	132.67	1322.9299999999998	5534.0	3972.35	2684.37	6574.6	4136.780000000001	2568.8	4170.0	15743.769999999997	5198.5	751.6	457.45	1288.0	1642.0	3556.0	2306.35
EC:2.1.1.14	1922.0	6059.42	4777.8099999999995	390.03999999999996	13937.68	2739.66	708.49	1434.67	3151.6600000000003	7855.049999999999	1520.67	404.33	2668.43	3211.8	1161.92	1616.67	445.98999999999995	2801.67	3626.41	1013.5000000000001	2766.33	6697.91	2675.34	347.54	301.65999999999997	1628.01	4486.280000000001	2101.66	3630.3599999999997	2875.9300000000003	4956.42	3584.43	2921.84	2105.75	1378.92	2101.8199999999997	1222.33	3447.5	1384.74	4386.99	916.92	7191.419999999999	1564.83	2328.13	1653.1599999999999	196.66	439.76	1954.3400000000001	990.6700000000001
EC:2.1.1.144	1717.33	6425.68	2297.33	323.72999999999996	1139.5099999999998	2224.58	91.49	485.67	2759.08	6197.98	618.0	42.0	1891.0	1497.6599999999999	1090.01	1563.3400000000001	122.58	405.17	2914.33	286.32000000000005	2228.0	4994.91	2403.34	282.25	198.66	1485.18	3176.4300000000003	1752.58	1130.2400000000002	2625.34	785.6700000000001	304.8299999999999	2277.51	1387.0	163.0	605.75	288.5	458.5	287.15999999999997	469.48999999999995	280.66999999999996	322.08	169.82999999999998	785.99	1145.41	38.91	36.67	525.75	105.92
EC:2.1.1.148	53.49	9001.399999999998	288.5	199.01	992.0	148.55	973.5	1033.0	262.09	188.95	743.0	272.33	1099.5	778.0	460.5	2.85	251.58	277.75	312.83	231.66	161.99999999999997	105.78000000000002	1494.8400000000001	28.92	92.0	12.5	81.79	245.5	1122.87	16.34	132.0	28.33	3.47	255.53000000000003	1106.0	889.48	739.5	2353.0	1208.75	937.5	708.4000000000001	2649.34	1451.5	25.33	355.75	312.0	247.0	656.0	935.25
EC:2.1.1.151	465.14	6160.400000000001	13110.0	346.92999999999995	3243.4	1230.33	15228.310000000001	3456.7	5266.169999999999	2625.91	975.6	24.0	2712.5699999999997	3451.0000000000005	2587.17	452.04999999999995	1279.53	1256.1	622.1700000000001	186.67000000000002	160.32999999999998	3795.06	3280.7400000000002	462.0	2880.6000000000004	4035.33	1318.33	7859.2300000000005	10169.82	135.67000000000002	423.0	42.0	512.5	638.18	5883.68	3454.6	4973.51	23903.17	6843.02	2339.7299999999996	3886.95	20742.75	6038.91	751.6	1056.3000000000002	1379.2	1614.06	3178.0	3495.2999999999997
EC:2.1.1.152	101.0	149.0	112.0	58.0	63.0	197.0	0.0	0.0	517.3299999999999	255.32999999999998	38.0	24.0	6.0	88.0	827.67	0.0	84.0	42.0	96.33	231.67000000000002	161.32999999999998	53.0	0.0	103.0	0.0	12.0	18.0	0.0	0.0	135.67000000000002	316.0	0.0	32.0	688.3299999999999	140.0	303.0	228.67000000000002	143.0	195.32999999999998	319.0	206.0	140.0	83.0	65.0	0.0	0.0	0.0	163.0	0.0
EC:2.1.1.163	1855.88	7392.01	15826.83	1980.3499999999997	1893.41	5997.71	12810.31	2611.7	5397.839999999999	7554.28	1634.0900000000001	54.0	3922.0699999999997	3113.5	2390.84	1766.54	826.6099999999999	883.02	4191.67	1105.99	3010.33	5778.9800000000005	4671.85	745.0	1920.6000000000001	5754.01	3721.8	9462.01	11325.189999999999	3018.01	1287.67	465.83	2956.54	2132.8	6887.83	7846.16	4594.27	18937.78	4734.200000000001	1395.37	1168.27	18952.280000000002	2303.26	1665.5899999999997	4298.889999999999	507.60999999999996	1171.71	7014.87	2790.0499999999993
EC:2.1.1.166	1428.33	5819.68	2436.33	285.32000000000005	1066.0099999999998	2095.33	556.49	411.0	2306.0	5938.32	701.34	18.0	1821.0	1897.0	332.34000000000003	1563.3400000000001	172.32999999999998	323.67	2933.0	141.32	2128.0	5587.16	2323.67	195.0	0.0	1556.68	3153.6800000000003	1871.33	1345.9900000000002	2614.34	2582.67	322.83	2330.51	891.6700000000001	1387.0	608.66	104.67	359.16999999999996	72.33	298.34	240.67	900.0	134.0	779.99	1161.16	23.66	432.0	640.1700000000001	255.0
EC:2.1.1.170	2487.09	12959.82	18616.31	2301.8199999999997	16727.079999999998	7000.789999999999	19460.049999999996	8227.04	8482.25	8848.63	2914.42	841.33	5437.5	7282.8	5095.75	2086.72	2105.52	3444.0200000000004	4511.75	1374.5000000000002	3202.33	10162.8	8423.529999999999	826.79	5657.26	5835.84	5462.610000000001	10818.99	13690.43	3107.9300000000003	3556.42	3750.43	3310.3399999999992	3071.8	13282.869999999999	12077.91	7543.17	27198.870000000003	9813.479999999998	5797.5199999999995	4904.52	36894.020000000004	8189.539999999999	2576.7299999999996	5205.51	1967.11	3198.27	11058.95	5603.219999999999
EC:2.1.1.171	1749.6000000000001	7301.34	15599.41	389.58	4332.080000000001	3401.46	2299.49	2874.87	4335.59	6498.79	851.27	103.0	3632.2299999999996	4001.83	2619.9	1704.87	703.8599999999999	2590.27	3440.66	350.66	2287.66	6323.99	3527.34	653.6700000000001	2140.26	1508.01	3822.55	9178.06	2454.69	2714.26	3018.8199999999997	375.5	2430.04	1889.6	3401.5	2723.6	1557.8600000000001	2613.1000000000004	2501.61	3262.79	2031.67	8674.349999999999	2436.83	1423.0000000000002	1284.3600000000001	744.16	984.16	2781.33	1168.77
EC:2.1.1.172	1705.0	5996.09	5015.8099999999995	296.72	11964.68	2457.66	180.49	849.9999999999999	2916.99	6571.0599999999995	704.01	132.0	2604.43	2075.47	1137.25	1577.67	171.32999999999998	744.67	2923.75	442.84000000000003	2316.33	6145.24	2336.67	317.87	2609.0	1492.01	3945.95	2411.33	2360.69	2851.59	2988.42	3593.43	2668.84	1633.0900000000001	1094.2399999999998	1191.4900000000002	459.0	1314.17	608.4100000000001	500.34000000000003	447.92	3626.42	263.5	1725.7999999999997	1311.16	55.66	263.09000000000003	1074.67	241.0
EC:2.1.1.173	1428.33	5781.68	2486.33	204.32000000000002	1055.0099999999998	1998.33	124.49	411.0	2235.67	5837.99	482.34000000000003	18.0	1821.0	1511.5	229.17000000000002	1563.3400000000001	35.33	323.67	2738.0	65.32	2065.0	5541.16	2367.67	162.0	0.0	1470.68	3196.68	1757.33	1378.9900000000002	2498.34	2495.67	304.8299999999999	2293.51	801.6700000000001	231.0	561.66	6.0	462.17	73.0	109.34	69.67	237.0	122.5	779.99	1161.16	72.16	144.0	670.1700000000001	110.5
EC:2.1.1.174	1419.33	5688.68	2170.33	204.32000000000002	1055.0099999999998	1976.33	85.49	411.0	2204.67	5789.99	482.34000000000003	18.0	1821.0	1319.0000000000002	32.67	1563.3400000000001	20.33	323.67	2717.0	65.32	2065.0	4929.16	2292.67	162.0	0.0	1470.68	2988.6800000000003	1738.33	1091.9900000000002	2498.34	469.67	304.8299999999999	2234.51	650.6700000000001	0.0	268.65999999999997	6.0	282.16999999999996	15.0	78.34	31.67	0.0	48.0	702.99	1100.16	23.66	13.0	319.17	37.0
EC:2.1.1.176	2309.89	12853.489999999998	18609.31	848.7300000000001	16738.079999999998	4164.21	7683.99	6040.87	7908.74	8380.47	2249.6099999999997	829.33	5118.33	6906.64	3953.3199999999997	2086.72	2005.11	3649.02	4618.58	1430.5	3189.33	10138.349999999999	6239.11	859.79	5331.6	1814.5100000000002	5442.9400000000005	10521.230000000001	4219.43	3223.9300000000003	3580.42	3746.7599999999998	2977.5099999999998	3011.0200000000004	9436.24	5626.17	3624.04	9900.769999999999	5694.0199999999995	5481.64	5210.92	23203.359999999997	6544.5	2647.7299999999996	2117.61	1582.1599999999999	2650.0899999999997	5227.67	3460.3500000000004
EC:2.1.1.177	2386.09	12950.82	18445.31	2243.8199999999997	16725.079999999998	6803.79	19421.049999999996	8389.04	8091.25	9456.63	2876.42	817.3299999999999	5466.5	7464.3	4354.25	2086.72	2144.52	3701.0200000000004	4513.42	1142.8300000000002	3041.0	10129.8	8431.529999999999	723.79	5932.26	5823.84	5462.610000000001	10818.99	13774.43	2972.26	3240.42	3750.43	3331.3399999999992	2468.4700000000003	13235.869999999999	12241.91	7597.17	27888.870000000003	10112.479999999998	7243.52	5520.52	37691.020000000004	8300.039999999999	2591.7299999999996	5253.51	1987.61	3198.27	11211.95	5827.719999999999
EC:2.1.1.178	1419.33	5688.68	2170.33	204.32000000000002	1055.0099999999998	1976.33	85.49	411.0	2204.67	5789.99	482.34000000000003	18.0	1821.0	1319.0000000000002	32.67	1563.3400000000001	20.33	323.67	2717.0	65.32	2065.0	4929.16	2292.67	162.0	0.0	1470.68	2988.6800000000003	1738.33	1091.9900000000002	2498.34	469.67	304.8299999999999	2234.51	650.6700000000001	0.0	268.65999999999997	6.0	282.16999999999996	15.0	78.34	31.67	0.0	48.0	702.99	1100.16	23.66	13.0	319.17	37.0
EC:2.1.1.181	1419.33	5797.68	2170.33	267.82000000000005	1055.0099999999998	4848.58	286.74	411.0	2204.67	5789.99	612.49	18.0	1821.0	1407.0000000000002	32.67	1563.3400000000001	73.08	337.67	2717.0	65.32	2065.0	4929.16	2405.17	162.0	197.0	1599.68	2988.6800000000003	1790.33	1568.9900000000002	2498.34	469.67	304.8299999999999	2243.51	658.6700000000001	437.75	342.65999999999997	14.5	18040.370000000003	642.3	151.14000000000001	40.92	1686.0	274.0	702.99	1114.96	167.91	121.25	472.12	51.0
EC:2.1.1.182	2487.09	17190.82	18616.31	2301.8199999999997	17132.079999999998	7000.789999999999	19460.049999999996	8065.040000000001	8616.25	9646.63	3244.42	841.33	5909.5	7359.8	5060.75	2086.72	2243.52	3692.0200000000004	4651.75	1374.5000000000002	3202.33	10190.8	8393.529999999999	826.79	5815.26	5835.84	5563.610000000001	10898.99	14116.43	3107.9300000000003	3622.42	3750.43	3371.3399999999992	3078.8	13436.869999999999	12244.91	7579.17	27972.870000000003	9870.479999999998	4237.52	5596.52	37712.020000000004	8235.539999999999	2656.7299999999996	5253.51	2036.11	3198.27	11216.95	5757.219999999999
EC:2.1.1.184	0.0	165.0	70.0	1445.5	206.0	2952.86	1405.71	2064.0	56.0	0.0	786.4	0.0	745.0	1044.0	1361.43	0.0	173.0	58.0	16.0	20.0	61.0	46.0	689.5	0.0	175.0	382.0	0.0	65.0	539.0	0.0	0.0	0.0	77.0	0.0	1192.3500000000001	6955.0	1506.72	858.2	1151.66	226.23000000000002	395.53999999999996	8190.15	550.0	0.0	55.949999999999996	101.28	170.82000000000002	6313.2	982.29
EC:2.1.1.185	2458.89	13108.82	18616.31	2294.2199999999993	16727.079999999998	6987.989999999999	19313.049999999996	8227.04	8557.25	9601.63	2914.42	829.33	5437.5	7456.8	5083.75	2086.72	2143.52	3680.0200000000004	4609.75	1374.5000000000002	3202.33	10166.8	8207.130000000001	826.79	5992.26	5835.84	5563.610000000001	10848.99	13632.43	3107.9300000000003	3493.42	3750.43	3402.3399999999992	3064.6	13447.869999999999	12388.51	7639.17	45344.87	10295.479999999998	5725.5199999999995	5600.12	37855.020000000004	8268.539999999999	2656.7299999999996	5253.51	2016.11	3239.27	11310.95	5737.219999999999
EC:2.1.1.186	1428.33	5781.68	2427.33	204.32000000000002	1055.0099999999998	1998.33	85.49	411.0	2204.67	5837.99	482.34000000000003	18.0	1821.0	1471.0	174.67000000000002	1563.3400000000001	20.33	323.67	2738.0	65.32	2065.0	5533.16	2323.67	162.0	0.0	1470.68	3113.6800000000003	1757.33	1345.9900000000002	2498.34	2495.67	304.8299999999999	2285.51	801.6700000000001	170.0	561.66	6.0	358.16999999999996	15.0	109.34	69.67	36.0	48.0	779.99	1161.16	23.66	144.0	631.1700000000001	69.0
EC:2.1.1.187	1533.0	5900.09	4288.8099999999995	430.7199999999999	1587.18	2241.16	1209.99	1350.0	2572.99	6451.0599999999995	704.01	132.0	2610.43	2540.97	686.25	1577.67	295.33	631.1700000000001	2870.08	299.51	2266.66	5458.24	3402.67	293.87	2677.0	1492.01	3586.95	2392.33	1929.69	2711.26	735.42	416.42999999999995	2418.84	1113.42	2010.2400000000002	1438.99	1056.0	3169.17	1282.91	1172.3400000000001	966.92	5984.42	1600.5	1340.8000000000002	1542.1599999999999	351.66	430.09	1196.67	1151.5
EC:2.1.1.189	1463.33	5885.68	2507.33	204.32000000000002	1118.0099999999998	2135.33	85.49	411.0	2556.6699999999996	6072.99	520.34	18.0	1827.0	1559.0	816.6700000000001	1563.3400000000001	20.33	330.67	2754.0	110.32	2099.0	5551.16	2323.67	162.0	0.0	1470.68	3113.6800000000003	1757.33	1345.9900000000002	2498.34	2722.67	304.8299999999999	2307.51	1273.67	273.0	790.6600000000001	101.0	478.17	190.0	303.34	158.67	149.0	93.0	753.99	1161.16	23.66	144.0	689.1700000000001	69.0
EC:2.1.1.190	2940.09	13604.82	20468.31	2248.1599999999994	21066.079999999998	7492.79	25343.049999999996	12940.37	8541.25	10287.3	3851.76	817.3299999999999	6331.5	10753.140000000001	6650.749999999999	2371.7200000000003	3587.1899999999996	5748.02	4575.09	1161.8300000000002	3065.0	10369.8	10744.859999999999	723.79	9676.6	5969.84	5685.610000000001	11841.66	14703.43	3075.26	3240.42	3811.7599999999998	3576.3399999999997	2949.1400000000003	18261.87	14761.57	9503.51	49483.54	14021.48	9159.87	8321.52	48832.69	11912.209999999997	3090.7299999999996	5955.509999999999	3130.1099999999997	4872.599999999999	13935.62	7655.549999999999
EC:2.1.1.191	2668.09	13246.49	18074.31	2153.4999999999995	18872.579999999998	7241.29	25457.549999999996	11463.37	8169.91	9485.97	3492.76	525.0	5563.5	9341.47	5781.75	2269.7200000000003	2991.8599999999997	5286.02	4309.09	957.84	2997.33	9434.13	10783.859999999999	691.1199999999999	6402.6	5873.84	5018.280000000001	10984.66	13476.76	2964.59	1004.4200000000001	3673.43	3277.3399999999992	2332.1400000000003	15768.529999999999	13264.91	8791.509999999998	31001.54	12058.979999999998	6948.370000000001	7178.52	45250.520000000004	10954.21	2356.3999999999996	5862.509999999999	2843.61	4097.6	12766.95	7077.549999999999
EC:2.1.1.192	2591.69	13258.82	18770.309999999998	2399.4199999999996	17067.479999999996	7414.589999999999	22232.049999999996	8488.24	8980.25	9694.43	3619.02	841.33	5619.9	7995.8	5112.15	2433.92	2435.7199999999993	3732.6200000000003	4665.75	1374.5000000000002	3202.33	10244.8	8767.329999999998	826.79	6174.860000000001	5937.84	5620.81	11147.99	13906.630000000001	3186.9300000000003	3567.42	3768.43	3435.5399999999995	3180.4000000000005	15095.07	12599.51	7921.369999999999	45618.47	11339.679999999998	6162.32	5771.52	42173.219999999994	8795.339999999998	2678.33	5425.71	2138.1099999999997	3551.47	11514.95	6046.82
EC:2.1.1.193	2487.09	13093.82	18557.31	2286.8199999999997	16727.079999999998	6986.789999999999	19319.049999999996	8207.37	8546.25	9641.63	2914.42	841.33	5437.5	7429.3	5026.92	2086.72	2080.52	3680.0200000000004	4525.75	1290.5	3115.33	10150.47	8379.529999999999	826.79	5786.26	5825.84	5480.610000000001	10818.99	13657.43	3107.9300000000003	3556.42	3742.43	3363.3399999999992	3005.8	13260.869999999999	12350.91	7680.17	27818.870000000003	9874.479999999998	5835.5199999999995	5543.52	37494.020000000004	8256.039999999999	2656.7299999999996	5253.51	1987.61	3147.27	11225.95	5771.719999999999
EC:2.1.1.195	484.89	6703.400000000001	13419.5	170.68	4619.900000000001	1321.58	14918.810000000001	4063.2	5307.589999999998	2670.58	1069.6	409.0	2786.0699999999997	4017.5	3034.5000000000005	470.04999999999995	1358.78	2795.8500000000004	698.3399999999999	0.0	33.0	3818.56	3517.2900000000004	376.25	3012.6000000000004	4025.83	1344.33	7945.33	10276.07	0.0	334.0	57.0	519.5000000000001	651.85	5935.88	3169.35	4846.34	23962.17	6983.9400000000005	2124.73	3783.95	22015.600000000002	5862.21	686.6	1077.5500000000002	1435.1999999999998	1705.26	3179.0	3434.0499999999997
EC:2.1.1.196	25.29	1844.0700000000002	13274.5	68.75	413.5	367.25	0.0	21.0	1339.75	131.62	45.0	409.0	1777.5	441.0	0.0	122.85	18.25	502.25	514.5	0.0	33.0	607.11	147.44	376.25	1440.0	2.5	581.46	6932.5	658.87	0.0	257.0	57.0	20.47	216.0	67.0	260.25	26.5	354.0	54.25	9.5	97.0	1062.67	184.0	443.0	45.25	33.5	0.0	118.0	125.25
EC:2.1.1.197	1472.33	6022.01	2427.33	293.15	1088.0099999999998	5189.11	9734.05	411.0	3118.8399999999997	7298.48	612.49	18.0	2140.17	2304.5	1771.44	1563.3400000000001	342.40999999999997	337.67	2899.84	115.32	2110.0	5569.61	4165.02	162.0	416.0	5547.01	3256.35	2155.7599999999998	10441.99	2498.34	2756.67	304.8299999999999	2713.3399999999997	1090.92	5153.629999999999	776.66	4159.81	18449.940000000002	4436.12	660.57	688.87	8738.33	1626.21	779.99	4297.0599999999995	410.60999999999996	914.5100000000001	793.1200000000001	2553.2
EC:2.1.1.198	2933.09	14620.149999999998	19121.31	3904.6499999999996	16978.079999999998	10364.569999999998	41049.109999999986	10405.54	9941.42	12891.119999999999	4102.57	841.33	6060.67	8980.3	6442.5199999999995	2529.72	2762.6	3793.0200000000004	6120.59	1501.5	4207.33	11401.249999999998	11192.879999999997	907.79	6300.26	14073.17	6567.280000000001	11863.42	32065.43	4243.93	3743.42	3817.43	4823.17	3606.05	20044.5	19308.91	14486.980000000001	46036.64000000001	16598.6	6768.750000000001	6337.720000000001	58767.35000000001	11077.25	2908.7299999999996	9259.41	2631.06	4298.78	17555.9	9940.42
EC:2.1.1.199	2812.09	17865.82	18998.31	2351.8199999999997	19695.079999999998	7447.789999999999	24605.049999999996	12206.04	11490.25	11328.63	4004.42	841.33	6844.5	10178.8	7086.749999999999	2371.7200000000003	3148.5199999999995	4566.02	4765.75	1374.5000000000002	3202.33	13365.8	10859.53	826.79	6936.26	5895.84	6315.610000000001	11526.99	14850.43	3107.9300000000003	3622.42	3750.43	3512.3399999999997	3484.8	18153.87	15395.91	9803.17	34178.87	13982.48	9120.52	9192.52	49313.02000000001	12529.539999999997	3050.73	5826.509999999999	3163.11	4643.2699999999995	14341.95	7571.219999999999
EC:2.1.1.200	1428.33	5781.68	2427.33	204.32000000000002	1055.0099999999998	1998.33	85.49	411.0	2204.67	5837.99	482.34000000000003	18.0	1821.0	1471.0	174.67000000000002	1563.3400000000001	20.33	323.67	2738.0	65.32	2065.0	5533.16	2323.67	162.0	0.0	1470.68	3113.6800000000003	1757.33	1345.9900000000002	2498.34	2495.67	304.8299999999999	2285.51	801.6700000000001	170.0	561.66	6.0	358.16999999999996	15.0	109.34	69.67	36.0	48.0	779.99	1161.16	23.66	144.0	631.1700000000001	69.0
EC:2.1.1.201	1855.88	7392.01	15826.83	1980.3499999999997	1893.41	5997.71	12810.31	2611.7	5397.839999999999	7554.28	1634.0900000000001	54.0	3922.0699999999997	3113.5	2390.84	1766.54	826.6099999999999	883.02	4191.67	1105.99	3010.33	5778.9800000000005	4671.85	745.0	1920.6000000000001	5754.01	3721.8	9462.01	11325.189999999999	3018.01	1287.67	465.83	2956.54	2132.8	6887.83	7846.16	4594.27	18937.78	4734.200000000001	1395.37	1168.27	18952.280000000002	2303.26	1665.5899999999997	4298.889999999999	507.60999999999996	1171.71	7014.87	2790.0499999999993
EC:2.1.1.207	2286.89	12666.489999999998	18434.31	755.3900000000001	16664.079999999998	3891.21	7218.99	6115.54	7313.409999999999	8124.469999999999	2045.27	805.3299999999999	5112.33	6548.3	3111.6499999999996	2086.72	1686.4399999999998	3624.0200000000004	4408.91	1097.5	2932.33	10031.35	6295.78	723.79	5379.26	1716.5100000000002	5470.9400000000005	10420.56	4219.43	2954.9300000000003	3177.42	3750.43	2911.5099999999998	2262.35	8156.24	5274.51	3324.0299999999997	9755.1	5467.69	5036.29	4917.92	22222.69	6393.83	2523.7299999999996	2106.61	1582.1599999999999	2385.7599999999998	5026.0	3329.02
EC:2.1.1.217	753.5600000000001	6846.81	15938.98	424.41	15598.07	1774.8799999999997	6617.5	5629.87	4976.409999999999	2106.8199999999997	1291.27	787.3299999999999	3291.33	4445.14	2613.81	523.3799999999999	1487.78	3283.35	1394.25	945.51	776.0000000000001	4436.1900000000005	3871.44	528.79	5263.6	159.83	2080.26	8535.900000000001	2775.44	331.92	594.75	3405.93	562.0	1340.0200000000002	6564.24	4590.51	3194.7	9180.6	5303.36	4694.3	4593.25	20991.359999999997	6167.0	1734.7400000000002	945.45	1510.0	1930.0900000000001	4274.5	2977.8500000000004
EC:2.1.1.219	206.0	149.0	112.0	103.66	63.0	218.0	6.0	74.67	494.0	314.33	90.66	24.0	6.0	253.66	906.0	0.0	95.33	59.0	173.65999999999997	231.67000000000002	176.32999999999998	53.0	56.67	103.0	115.66	12.0	104.0	13.33	0.0	135.67000000000002	316.0	21.67	43.0	695.66	217.0	378.34000000000003	250.66000000000003	188.33	209.0	343.65	290.0	163.33	101.33	74.0	0.0	0.0	23.67	226.33	54.67
EC:2.1.1.220	206.0	149.0	112.0	103.66	63.0	218.0	6.0	74.67	494.0	314.33	90.66	24.0	6.0	253.66	906.0	0.0	95.33	59.0	173.65999999999997	231.67000000000002	176.32999999999998	53.0	56.67	103.0	115.66	12.0	104.0	13.33	0.0	135.67000000000002	316.0	21.67	43.0	695.66	217.0	378.34000000000003	250.66000000000003	188.33	209.0	343.65	290.0	163.33	101.33	74.0	0.0	0.0	23.67	226.33	54.67
EC:2.1.1.222	1473.33	5688.68	2241.33	204.32000000000002	1066.0099999999998	2073.33	668.99	542.5	2275.0	5861.32	482.34000000000003	18.0	1821.0	1319.0000000000002	310.34000000000003	1563.3400000000001	137.32999999999998	323.67	2898.0	213.32000000000002	2250.0	4929.16	2292.67	195.0	0.0	1470.68	2988.6800000000003	1738.33	1119.9900000000002	2587.34	556.6700000000001	304.8299999999999	2234.51	740.6700000000001	88.0	371.65999999999997	8.67	283.16999999999996	72.33	195.34	168.67000000000002	36.0	79.5	890.99	1122.16	23.66	13.0	526.1700000000001	37.0
EC:2.1.1.223	1650.88	10990.01	2983.83	1790.1	2067.9100000000003	5607.96	15047.550000000001	4499.7	3730.26	8266.95	2054.09	439.0	2818.0699999999997	3569.5	2114.17	1928.54	676.8599999999999	792.5199999999999	3162.34	205.32000000000002	2274.0	5751.110000000001	5371.17	179.25	1131.6	5606.51	3350.55	2525.66	11677.439999999999	2524.34	2635.67	327.83	2810.54	1353.72	7397.63	9044.91	5367.839999999999	22637.539999999997	6253.240000000001	3078.870000000001	2340.27	24587.680000000004	4055.71	923.59	4490.51	945.11	1659.51	8189.12	3482.0499999999997
EC:2.1.1.226	822.56	6923.81	16066.98	434.07	15629.07	1857.8799999999997	6662.5	5697.54	5355.739999999999	2436.4799999999996	1381.93	811.3299999999999	3297.33	4739.3	3466.98	484.37999999999994	1372.1100000000001	3342.35	1030.91	551.1800000000001	392.33	4421.1900000000005	3972.11	576.79	5322.26	99.83	2213.26	8478.23	2873.44	411.59000000000003	826.7499999999999	3372.6	503.0	1589.6799999999998	6795.24	4845.85	3340.0299999999997	9486.929999999998	5590.69	4862.95	4774.25	21333.69	6322.83	1666.74	945.45	1558.5	1931.76	4362.83	3046.02
EC:2.1.1.227	822.56	6923.81	16066.98	434.07	15629.07	1857.8799999999997	6662.5	5697.54	5355.739999999999	2436.4799999999996	1381.93	811.3299999999999	3297.33	4739.3	3466.98	484.37999999999994	1372.1100000000001	3342.35	1030.91	551.1800000000001	392.33	4421.1900000000005	3972.11	576.79	5322.26	99.83	2213.26	8478.23	2873.44	411.59000000000003	826.7499999999999	3372.6	503.0	1589.6799999999998	6795.24	4845.85	3340.0299999999997	9486.929999999998	5590.69	4862.95	4774.25	21333.69	6322.83	1666.74	945.45	1558.5	1931.76	4362.83	3046.02
EC:2.1.1.228	2487.09	13099.82	18616.31	2301.8199999999997	16727.079999999998	7000.789999999999	20043.549999999996	8358.54	8616.25	9601.63	2914.42	841.33	5437.5	7456.8	5083.75	2086.72	2143.52	3680.0200000000004	4609.75	1374.5000000000002	3202.33	10190.8	8423.529999999999	826.79	5795.26	5835.84	5563.610000000001	10818.99	13632.43	3107.9300000000003	3556.42	3750.43	3371.3399999999992	3098.8	13436.869999999999	12416.91	7701.17	27922.870000000003	9829.479999999998	5725.5199999999995	5661.52	37872.020000000004	8364.039999999999	2656.7299999999996	5253.51	2036.11	3198.27	11310.95	5813.219999999999
EC:2.1.1.242	1672.33	5787.68	2427.33	204.32000000000002	1779.01	2077.33	388.49	821.6700000000001	2204.67	5918.99	482.34000000000003	18.0	1821.0	1696.5	392.5	1563.3400000000001	314.33	386.67	2770.0	115.32	2110.0	5540.49	2511.67	162.0	87.0	1470.68	3124.6800000000003	1830.33	1439.9900000000002	2498.34	2495.67	304.8299999999999	2285.51	912.6700000000001	423.0	700.66	80.0	746.1700000000001	222.0	277.34000000000003	260.67	418.0	318.5	753.99	1161.16	145.16	296.0	763.1700000000001	187.5
EC:2.1.1.245	525.5	1206.0	577.0	31.5	1491.0	218.5	1620.0	1396.0	271.5	162.0	90.0	0.0	147.0	1164.0	1194.0	0.0	800.5	182.5	225.0	0.0	0.0	117.0	1299.5	34.5	762.0	5.0	88.0	493.0	264.5	0.0	0.0	30.0	0.0	278.0	996.0	1172.5	613.0	1640.0	1196.5	741.0	1464.0	2383.5	1818.0	0.0	266.5	763.0	506.0	1370.0	494.5
EC:2.1.1.246	0.0	4091.0	0.0	0.0	466.0	0.0	0.0	0.0	0.0	0.0	330.0	0.0	507.0	0.0	61.0	0.0	92.0	75.0	42.0	0.0	0.0	0.0	22.0	0.0	89.0	0.0	0.0	80.0	485.0	0.0	66.0	0.0	0.0	13.0	0.0	0.0	0.0	213.0	220.0	0.0	0.0	0.0	0.0	0.0	0.0	0.0	0.0	0.0	0.0
EC:2.1.1.250	0.0	575.0	15.0	15.75	21.5	27.25	0.0	0.0	13.75	0.0	45.0	0.0	64.0	0.0	0.0	0.0	618.25	22.5	0.0	0.0	0.0	12.75	17.0	17.25	680.0	2.5	24.75	9.25	38.25	0.0	0.0	0.0	0.0	158.0	0.0	14.75	26.5	490.0	302.5	9.5	0.0	166.75	20.5	0.0	26.75	15.25	0.0	15.25	34.25
EC:2.1.1.258	262.75	603.0	288.5	15.75	745.5	109.25	810.0	698.0	135.75	81.0	45.0	0.0	73.5	582.0	597.0	0.0	400.25	91.25	112.5	0.0	0.0	58.5	649.75	17.25	381.0	2.5	44.0	246.5	132.25	0.0	0.0	15.0	0.0	139.0	498.0	586.25	306.5	820.0	598.25	370.5	732.0	1191.75	909.0	0.0	133.25	381.5	253.0	685.0	247.25
EC:2.1.1.264	1428.33	5781.68	2486.33	204.32000000000002	1055.0099999999998	1998.33	124.49	411.0	2235.67	5837.99	482.34000000000003	18.0	1821.0	1511.5	229.17000000000002	1563.3400000000001	35.33	323.67	2738.0	65.32	2065.0	5541.16	2367.67	162.0	0.0	1470.68	3196.68	1757.33	1378.9900000000002	2498.34	2495.67	304.8299999999999	2293.51	801.6700000000001	231.0	561.66	6.0	462.17	73.0	109.34	69.67	237.0	122.5	779.99	1161.16	72.16	144.0	670.1700000000001	110.5
EC:2.1.1.265	1453.0	5822.09	2464.21	237.11999999999998	1065.6799999999998	2058.66	85.49	411.0	2258.99	5866.66	488.01000000000005	26.0	1840.4299999999998	1536.47	172.25	1577.67	35.33	334.67	2750.75	104.24	2093.33	5659.24	2323.67	190.87	0.0	1480.01	3266.95	1802.33	1560.69	2554.59	2579.22	323.8299999999999	2328.84	868.09	372.58	654.8199999999999	6.0	528.1700000000001	40.41	78.34	75.92	2353.42	57.5	896.8000000000001	1177.16	23.66	206.08999999999997	714.3399999999999	69.0
EC:2.1.1.266	1428.33	5890.68	2427.33	257.82000000000005	1066.0099999999998	4967.58	236.24	411.0	2275.0	5909.32	612.49	18.0	1821.0	1559.0	332.34000000000003	1563.3400000000001	78.08	337.67	2877.0	141.32	2128.0	5533.16	2536.9700000000003	195.0	197.0	1599.68	3113.6800000000003	1762.9299999999998	1528.9900000000002	2535.34	2582.67	304.8299999999999	2294.51	891.6700000000001	590.95	647.16	17.17	18117.370000000003	699.6299999999999	237.14000000000001	139.92000000000002	1855.6	247.8	779.99	1175.96	87.91	256.45000000000005	697.1200000000001	83.0
EC:2.1.1.271	460.89	6743.070000000001	13531.5	327.35	4682.900000000001	1436.0499999999997	4065.5	4277.7	5075.079999999998	1667.75	805.6	433.0	2472.8999999999996	3566.5	2688.07	185.05	1149.4499999999998	2854.3500000000004	773.8299999999999	231.67000000000002	194.32999999999998	3835.11	2927.44	479.25	2498.6000000000004	90.5	1287.6599999999999	7810.900000000001	1760.07	135.67000000000002	650.0	57.0	132.67	1322.9299999999998	5534.0	3972.35	2684.37	6574.6	4136.780000000001	2568.8	4170.0	15743.769999999997	5198.5	751.6	457.45	1288.0	1642.0	3556.0	2306.35
EC:2.1.1.289	25.29	1844.0700000000002	13274.5	68.75	413.5	367.25	0.0	21.0	1339.75	131.62	45.0	409.0	1777.5	441.0	0.0	122.85	18.25	502.25	514.5	0.0	33.0	607.11	147.44	376.25	1440.0	2.5	581.46	6932.5	658.87	0.0	257.0	57.0	20.47	216.0	67.0	260.25	26.5	354.0	54.25	9.5	97.0	1062.67	184.0	443.0	45.25	33.5	0.0	118.0	125.25
EC:2.1.1.297	2480.55	11843.75	5792.3099999999995	2301.8199999999997	16335.08	6685.79	19460.049999999996	8227.04	7444.25	9554.009999999998	2914.42	841.33	3733.5	7089.8	5095.75	2083.87	2219.52	3326.0200000000004	4273.75	1374.5000000000002	3202.33	9642.189999999999	8336.84	488.79	4464.26	5835.84	5244.150000000001	3966.99	13340.81	3107.9300000000003	3422.42	3750.43	3367.8699999999994	3111.8	13436.869999999999	12282.91	7701.17	27841.870000000003	9960.479999999998	5835.5199999999995	5589.52	37823.100000000006	8221.539999999999	2327.7299999999996	5253.51	2036.11	3198.27	11262.95	5775.219999999999
EC:2.1.1.298	1428.33	5819.68	2436.33	285.32000000000005	1066.0099999999998	2095.33	556.49	411.0	2306.0	5938.32	701.34	18.0	1821.0	1897.0	332.34000000000003	1563.3400000000001	172.32999999999998	323.67	2847.0	115.32	2110.0	5587.16	2323.67	162.0	0.0	1556.68	3153.6800000000003	1871.33	1345.9900000000002	2577.34	2582.67	322.83	2330.51	891.6700000000001	1387.0	608.66	104.67	359.16999999999996	72.33	298.34	240.67	900.0	134.0	779.99	1161.16	23.66	432.0	640.1700000000001	255.0
EC:2.1.1.33	2487.09	13091.49	18616.31	2275.16	16727.079999999998	7000.789999999999	19460.049999999996	8227.04	8584.91	9634.3	2914.42	569.0	5437.5	7469.8	5095.75	2086.72	2144.19	3680.0200000000004	4609.75	1237.5100000000002	3186.66	10179.13	8423.529999999999	815.12	5795.26	5835.84	5553.280000000001	10818.99	13690.43	3100.26	3556.42	3745.1	3371.3399999999992	3078.8	13436.869999999999	12390.58	7701.17	27922.870000000003	9932.479999999998	5835.5199999999995	5661.52	37857.350000000006	8346.539999999999	2631.3999999999996	5253.51	2036.11	3198.27	11310.95	5813.219999999999
EC:2.1.1.34	1473.33	5688.68	2170.33	204.32000000000002	1055.0099999999998	1976.33	1402.32	542.5	2204.67	5789.99	482.34000000000003	18.0	1821.0	1319.0000000000002	32.67	1563.3400000000001	88.33	323.67	2717.0	137.32	2187.0	4929.16	2292.67	162.0	0.0	1470.68	2988.6800000000003	1738.33	1091.9900000000002	2550.34	469.67	304.8299999999999	2234.51	650.6700000000001	258.66999999999996	290.65999999999997	6.0	282.16999999999996	15.0	153.34	54.34	638.0	194.5	838.99	1122.16	61.66	55.0	373.17	37.0
EC:2.1.1.35	1428.33	5781.68	2427.33	204.32000000000002	1055.0099999999998	1998.33	85.49	411.0	2204.67	5837.99	482.34000000000003	22.0	1821.0	1471.0	114.67	1563.3400000000001	69.33	323.67	2770.0	134.32	2149.0	5533.16	2323.67	162.0	0.0	1470.68	3113.6800000000003	1757.33	1424.9900000000002	2580.34	2495.67	304.8299999999999	2346.51	848.6700000000001	202.34	570.99	6.0	379.16999999999996	15.0	78.34	45.67	36.0	48.0	829.99	1161.16	23.66	144.0	618.84	69.0
EC:2.1.1.37	2912.2799999999997	30320.469999999998	3296.96	3878.5	10409.58	7697.94	30626.630000000005	16095.04	11685.92	13325.669999999998	5597.93	374.33	5988.0	11131.13	9358.529999999999	2825.57	3267.52	5856.77	5192.34	816.98	3681.0	12926.039999999999	15245.53	431.54	3202.92	6476.01	6529.740000000001	4584.59	15569.97	3926.51	2096.7199999999993	515.16	3731.6399999999994	3806.2	20753.010000000002	23875.300000000007	10226.68	41347.100000000006	15981.44	8130.7300000000005	10457.73	70854.58	18004.579999999998	2277.48	6968.449999999999	4116.34	5378.0199999999995	21221.83	8507.47
EC:2.1.1.44	35.0	104.0	80.0	0.0	63.0	137.0	0.0	0.0	352.0	235.0	38.0	0.0	6.0	88.0	702.0	0.0	0.0	7.0	37.0	45.0	34.0	18.0	0.0	0.0	0.0	0.0	0.0	0.0	0.0	0.0	227.0	0.0	22.0	472.0	103.0	229.0	95.0	120.0	175.0	225.0	127.0	113.0	45.0	0.0	0.0	0.0	0.0	89.0	0.0
EC:2.1.1.45	2433.6	12147.42	18327.81	2052.8099999999995	16543.079999999998	6616.24	17910.549999999996	6336.04	8228.16	9457.68	2711.42	569.0	5232.0	7147.8	5588.25	2083.87	1789.94	3509.2700000000004	4413.25	1153.51	3053.66	10085.019999999999	6671.6900000000005	797.87	5717.26	6038.34	5481.820000000001	10868.49	13393.56	3100.26	3556.42	3722.1	3427.87	2829.6000000000004	11388.87	11114.43	6716.67	25693.870000000003	8989.729999999998	4711.0199999999995	4509.12	32964.68	6252.040000000001	2631.3999999999996	4688.26	1524.1100000000001	2637.27	10256.95	4619.97
EC:2.1.1.61	1428.33	5819.68	2436.33	285.32000000000005	1066.0099999999998	2095.33	159.49	411.0	2275.0	5938.32	482.34000000000003	18.0	1821.0	1471.0	272.34000000000003	1563.3400000000001	172.32999999999998	323.67	2770.0	115.32	2110.0	5533.16	2323.67	162.0	0.0	1470.68	3153.6800000000003	1871.33	1345.9900000000002	2577.34	2582.67	322.83	2285.51	891.6700000000001	1387.0	608.66	8.67	359.16999999999996	72.33	267.34000000000003	121.67	900.0	134.0	753.99	1161.16	23.66	432.0	609.1700000000001	69.0
EC:2.1.1.63	3809.4199999999996	18781.5	20421.84	2519.3399999999992	4951.090000000001	8851.119999999999	18793.789999999994	6534.54	8503.849999999999	14744.949999999999	3355.9100000000003	859.33	7248.9	7640.0	5099.09	3650.0599999999995	1972.52	2022.6899999999998	7435.75	1572.8200000000004	5398.33	11954.96	10252.2	1043.59	5563.26	7359.52	7729.6900000000005	12230.99	14535.220000000001	5772.27	4318.69	913.59	5567.849999999999	4045.47	12314.72	11754.82	6879.339999999999	44011.24	9248.109999999999	5543.66	4358.1900000000005	34682.020000000004	7228.039999999999	3190.3199999999993	6326.469999999999	1595.77	3011.6699999999996	10512.57	5069.22
EC:2.1.1.64	1473.33	5688.68	2241.33	204.32000000000002	1066.0099999999998	2073.33	668.99	542.5	2275.0	5861.32	482.34000000000003	18.0	1821.0	1319.0000000000002	310.34000000000003	1563.3400000000001	137.32999999999998	323.67	2898.0	213.32000000000002	2250.0	4929.16	2292.67	195.0	0.0	1470.68	2988.6800000000003	1738.33	1119.9900000000002	2587.34	556.6700000000001	304.8299999999999	2234.51	740.6700000000001	88.0	371.65999999999997	8.67	283.16999999999996	72.33	195.34	168.67000000000002	36.0	79.5	890.99	1122.16	23.66	13.0	526.1700000000001	37.0
EC:2.1.1.67	0.0	0.0	0.0	0.0	11.0	97.0	0.0	0.0	47.0	51.0	0.0	0.0	0.0	0.0	125.0	0.0	0.0	0.0	0.0	0.0	0.0	0.0	0.0	0.0	0.0	0.0	0.0	0.0	0.0	0.0	87.0	0.0	0.0	31.0	0.0	47.0	0.0	0.0	37.0	36.0	47.0	0.0	14.0	0.0	0.0	0.0	0.0	0.0	0.0
EC:2.1.1.72	8580.29	50525.240000000005	69616.58	9940.56	39311.88	15367.459999999997	103825.02999999998	27980.69	29449.429999999997	37068.619999999995	13068.04	2806.99	19995.129999999997	24196.22	17189.81	9186.720000000001	5546.619999999999	10566.43	15255.93	2560.0400000000004	10327.67	39465.81999999999	31896.689999999995	2648.95	16749.64	30702.04	19434.7	40086.68	69994.13999999998	11067.870000000003	10268.579999999998	8175.52	12948.96	8747.89	46885.85999999999	51781.579999999994	34130.20999999999	170716.23	41847.1	22144.58	16243.499999999998	146387.72000000003	30340.86	7994.969999999998	21819.94	6908.69	10260.8	46321.52	24218.32
EC:2.1.1.74	312.67	244.41000000000003	2687.4799999999996	300.4	10917.17	488.83	1240.5	1463.67	467.32000000000005	700.0699999999999	221.67	90.0	789.43	1265.97	770.9100000000001	155.32999999999998	334.0	544.5	784.75	750.52	691.3300000000002	625.4100000000001	1230.0	194.87	2657.0	71.33	1169.27	725.0	1316.7	356.25000000000006	383.75	3377.6	469.33	737.42	2141.2400000000002	1479.33	1006.0	3119.0	1284.91	1291.0	943.25	6909.42	1635.5	1136.81	442.0	359.0	439.09	1238.5	1142.5
EC:2.1.1.77	1512.33	5733.68	2202.33	262.32000000000005	1077.0099999999998	2230.33	85.49	411.0	2487.33	5932.65	482.34000000000003	42.0	1821.0	1319.0000000000002	561.01	1563.3400000000001	236.32999999999998	358.67	3006.0	403.32	2348.0	4964.16	2292.67	298.0	0.0	1482.68	3006.6800000000003	1738.33	1091.9900000000002	2688.34	732.6700000000001	304.8299999999999	2244.51	1023.67	95.0	436.65999999999997	142.34	306.16999999999996	129.66	325.34000000000003	308.66999999999996	27.0	114.0	887.99	1111.16	23.66	13.0	491.17	37.0
EC:2.1.1.79	1925.87	7470.5	15336.33	302.98	2308.01	2936.33	3465.49	1970.67	4355.66	6718.929999999999	1033.0	43.0	3670.0	3287.66	2842.9300000000003	1916.19	709.3299999999999	1007.67	3527.0699999999997	250.58000000000004	2223.99	5638.0199999999995	3813.03	587.0	2071.66	1530.68	3664.14	8780.33	1898.61	2598.3500000000004	1358.67	334.8299999999999	2312.9799999999996	1958.74	1535.0	1969.5	733.67	2142.5	2063.99	1317.9899999999998	1912.92	5524.25	1849.83	1268.99	1491.1599999999999	547.66	582.6700000000001	1933.5000000000002	612.6700000000001
EC:2.1.1.80	630.75	1625.0	816.5	91.0	3037.5	1299.5	3880.5	2091.5	3410.66	1689.6599999999999	687.0	0.0	521.5	1640.5	1318.84	728.0	429.0	2138.75	1652.5	211.0	1031.0	4465.25	1540.75	127.0	670.0	384.0	1699.25	1039.25	928.0	1325.0	321.0	114.5	777.5	534.0	2792.0	1129.5	865.34	1315.5	1756.9099999999999	1225.5	1201.0	3299.5	1373.5	859.0	762.0	386.25	711.0	1597.25	693.5
EC:2.1.1.90	0.0	575.0	15.0	15.75	21.5	27.25	0.0	0.0	13.75	0.0	45.0	0.0	64.0	0.0	0.0	0.0	18.25	22.5	0.0	0.0	0.0	12.75	17.0	17.25	0.0	2.5	24.75	9.25	38.25	0.0	0.0	0.0	0.0	28.0	0.0	14.75	26.5	0.0	22.5	9.5	0.0	166.75	20.5	0.0	26.75	15.25	0.0	15.25	34.25
EC:2.1.2.1	2557.09	12991.82	18504.31	2301.8199999999997	16738.079999999998	7210.789999999999	23737.049999999996	8408.04	8678.91	9685.289999999999	3398.42	432.33	5313.67	7335.3	5145.59	2638.7200000000003	2230.52	3738.0200000000004	4637.75	1393.5	3241.33	10182.3	8210.529999999999	826.79	5908.26	5835.84	5353.610000000001	10823.99	13544.43	3189.9300000000003	3643.42	3750.43	3407.3399999999997	3111.8	13221.04	12441.91	7706.509999999999	27910.200000000004	9791.139999999998	6013.5199999999995	5708.52	37559.19	8286.039999999999	2723.7299999999996	5339.01	1987.61	3198.27	11289.95	5718.719999999999
EC:2.1.2.10	2278.33	7463.34	2892.93	1891.4099999999999	1401.0099999999998	5842.110000000001	16840.549999999996	3043.5	4111.18	8747.21	2093.4900000000002	342.33	2450.17	2600.17	2469.44	2615.34	919.74	594.6700000000001	4914.17	1291.5800000000002	3870.0	6203.280000000001	5231.02	478.67	738.9999999999999	6036.01	4103.68	2739.7599999999998	11096.66	4064.6800000000003	1121.87	454.75999999999993	3572.3399999999997	2236.25	5482.629999999999	7679.99	4558.81	18992.940000000002	4974.120000000001	1379.5699999999997	1210.87	18774.000000000004	2212.71	1486.32	4956.06	539.6099999999999	892.5100000000001	7201.12	2717.2
EC:2.1.2.11	1842.13	7465.01	15784.33	2003.3499999999997	13504.41	6056.71	14531.05	5127.2	7541.839999999999	7762.28	1575.0900000000001	439.0	3947.57	3738.0	3190.84	1682.54	1016.61	1210.77	3930.17	929.9900000000001	2863.33	8854.61	5132.42	645.0	2072.6000000000004	5656.01	4281.550000000001	9811.16	11535.189999999999	2891.01	1075.67	3546.83	3007.5399999999995	2026.0500000000002	9323.630000000001	9253.16	5621.009999999999	19969.539999999997	6647.320000000001	4189.870000000001	2088.2699999999995	22575.43	4208.21	1739.5899999999997	4308.76	1040.1100000000001	1692.51	8205.119999999999	3737.2999999999997
EC:2.1.2.13	1419.33	5688.68	2170.33	204.32000000000002	1055.0099999999998	1976.33	85.49	411.0	2204.67	5789.99	482.34000000000003	18.0	1821.0	1319.0000000000002	32.67	1563.3400000000001	20.33	323.67	2717.0	65.32	2065.0	4929.16	2292.67	162.0	0.0	1470.68	2988.6800000000003	1738.33	1091.9900000000002	2498.34	469.67	304.8299999999999	2234.51	650.6700000000001	0.0	268.65999999999997	6.0	282.16999999999996	15.0	78.34	31.67	0.0	48.0	702.99	1100.16	23.66	13.0	319.17	37.0
EC:2.1.2.2	3932.4199999999996	19099.83	21043.64	2594.97	17782.09	11911.149999999998	29552.27	8769.54	11594.09	16792.11	3526.9100000000003	859.33	7577.67	9774.3	6492.19	3650.0599999999995	2427.68	4017.6900000000005	7546.92	1459.4900000000002	5276.66	15760.409999999998	12588.55	1021.79	6211.26	11382.85	8751.960000000001	12919.75	24127.420000000002	5707.9400000000005	6052.09	4055.26	6145.679999999999	4061.05	17706.83	13066.82	10518.980000000001	46307.810000000005	13922.6	6388.090000000001	5938.72	46461.350000000006	9872.25	3444.7199999999993	9539.57	2428.9700000000003	4052.7799999999997	12095.57	7509.419999999999
EC:2.1.2.3	2559.29	13384.149999999998	18686.31	3790.2499999999995	16727.079999999998	9913.369999999999	30384.280000000002	10207.04	9425.09	10933.789999999999	3745.57	853.33	5756.67	8303.3	6284.849999999999	2086.72	2574.6	3694.0200000000004	4718.59	1394.5	3263.33	10297.249999999998	10450.48	826.79	6279.26	9943.17	5638.280000000001	11211.82	23161.43	3107.9300000000003	3619.42	3750.43	3799.1699999999996	3283.2499999999995	18173.63	19190.309999999998	11852.31	45997.64000000001	14250.270000000002	6259.75	6176.449999999999	52585.75000000001	10044.949999999999	2656.7299999999996	8389.41	2452.06	3944.58	17414.9	8297.42
EC:2.1.2.5	62.75	1016.6600000000001	372.25	1592.58	21.5	2960.36	12373.06	2237.5	951.8399999999999	1316.16	996.15	12.0	512.6700000000001	937.4999999999999	1203.43	0.0	570.3299999999999	42.25	221.34	20.0	61.0	207.95000000000002	2146.1	17.25	525.0	4109.83	284.67	592.93	9641.75	94.58	93.82	33.0	427.83	249.25000000000003	5844.299999999999	6837.25	2897.6400000000003	18212.1	4541.45	565.73	291.2	16786.33	2008.7100000000003	65.08	3264.15	487.45	1062.67	6155.45	1737.4499999999996
EC:2.1.2.9	2493.63	13208.89	18616.31	2301.8199999999997	16727.079999999998	7005.79	19466.799999999996	8227.04	8616.25	9655.25	2959.17	841.33	5437.5	7469.8	5095.75	2089.5699999999997	2219.52	3694.0200000000004	4609.75	1374.5000000000002	3202.33	10201.41	8429.22	826.79	5863.26	5835.84	5591.070000000001	10818.99	13697.05	3107.9300000000003	3556.42	3750.43	3374.8099999999995	3111.8	13448.119999999999	12395.16	7709.67	27971.870000000003	9975.979999999998	5835.5199999999995	5661.52	37923.94	8346.539999999999	2656.7299999999996	5266.51	2036.11	3198.27	11311.2	5827.219999999999
EC:2.1.3.1	264.0	180.0	128.0	232.0	0.0	240.0	0.0	0.0	568.0	0.0	0.0	96.0	0.0	0.0	372.0	0.0	336.0	140.0	237.32	746.6800000000001	509.32	140.0	0.0	412.0	0.0	48.0	72.0	0.0	0.0	542.6800000000001	356.0	0.0	40.0	817.3199999999999	148.0	296.0	524.0	88.0	0.0	300.0	316.0	108.0	152.0	260.0	0.0	0.0	0.0	260.0	0.0
EC:2.1.3.11	99.2	240.32999999999998	0.0	96.42999999999999	0.0	2912.5800000000004	10233.73	131.5	749.8399999999999	1287.16	130.15	0.0	319.17	833.4999999999999	1189.1	0.0	307.08	14.0	108.84	36.0	61.0	36.45	2057.75	0.0	416.0	4076.33	74.67	398.43	9031.0	26.0	0.0	0.0	427.83	143.45	4881.959999999999	102.4	4151.14	18025.77	4289.79	424.23	514.93	8570.33	1553.71	68.0	3146.9	386.95	770.51	179.95	2484.2
EC:2.1.3.2	2545.09	12932.82	18350.31	2220.8199999999997	18082.079999999998	7099.789999999999	19213.049999999996	8227.04	8656.25	9569.63	2963.42	841.33	5437.5	7018.8	5013.75	2086.72	2145.52	5218.02	4632.75	1374.5000000000002	3202.33	9532.8	8392.529999999999	826.79	5795.26	5835.84	5398.610000000001	10620.99	13497.43	3028.9300000000003	1530.42	3732.43	3245.3399999999992	3031.8	12186.869999999999	12171.91	7932.17	27871.870000000003	9749.479999999998	5806.5199999999995	5585.52	38422.020000000004	8565.539999999999	2605.7299999999996	5197.51	2107.1099999999997	2779.27	11109.95	5940.219999999999
EC:2.1.3.3	2784.62	13967.159999999998	18666.98	1050.7900000000002	16615.010000000002	4013.4099999999994	7192.82	5760.17	7790.410000000001	9424.669999999998	2152.0	416.33	5356.1	6631.13	3503.25	2474.19	1913.2399999999998	3775.92	6286.91	1879.8299999999997	4335.0	10983.19	6414.780000000001	978.12	5546.66	2149.1800000000003	6092.07	10757.16	4071.23	4157.26	3548.09	3827.43	3531.9799999999996	3437.08	8281.74	5767.08	3641.16	6414.83	5335.16	5358.99	4815.59	18566.42	5445.33	2717.7999999999997	2401.41	1441.66	2246.4300000000003	5243.0	3363.92
EC:2.1.3.6	0.0	0.0	0.0	0.0	0.0	0.0	39.0	0.0	0.0	0.0	0.0	0.0	0.0	40.5	54.5	0.0	0.0	0.0	0.0	0.0	0.0	4.0	44.0	0.0	0.0	0.0	22.33	0.0	0.0	0.0	10.66	0.0	0.0	0.0	61.0	0.0	0.0	52.33	35.66	0.0	0.0	159.32999999999998	74.5	0.0	0.0	48.5	0.0	0.0	41.5
EC:2.1.3.9	0.0	0.0	0.0	0.0	0.0	0.0	0.0	0.0	0.0	0.0	0.0	0.0	0.0	0.0	60.0	0.0	0.0	0.0	21.0	0.0	0.0	0.0	0.0	0.0	0.0	0.0	0.0	0.0	0.0	0.0	0.0	0.0	0.0	0.0	0.0	0.0	0.0	0.0	0.0	31.0	38.0	0.0	0.0	26.0	0.0	0.0	0.0	31.0	0.0
EC:2.10.1.1	2166.62	8081.080000000001	15853.83	656.73	2564.51	2974.58	4358.49	1687.0	7045.42	6573.599999999999	1524.3400000000001	354.33	3604.5	3789.67	1661.0100000000002	1992.19	1039.9099999999999	1211.9199999999998	4335.83	1424.98	3097.0	9599.94	3335.11	909.92	1847.0	1877.1800000000003	4445.47	9357.83	2138.5299999999997	3273.6800000000003	3328.67	489.15999999999997	2663.9799999999996	2408.0	3730.0	1871.24	1195.84	2181.17	989.91	1294.84	1566.67	5481.34	1215.0	1847.3199999999997	1437.4099999999999	316.15999999999997	1178.0	1657.17	1139.25
EC:2.2.1.1	6599.929999999999	43756.24000000001	64807.880000000005	3114.4199999999996	27345.139999999992	15163.8	67698.89	21420.31	23396.51999999999	28373.95	9951.24	1720.33	17981.039999999997	20833.64	13461.69	8134.51	5693.439999999999	8064.160000000001	11587.43	1634.48	7606.99	25146.88	22733.399999999998	2266.63	14128.06	16976.52	14598.710000000001	37889.51	39457.63	8334.37	5374.599999999999	4458.59	9542.25	6269.28	27967.920000000002	22219.530000000002	19496.31	44669.84	28228.77	16200.32	15300.0	91657.93	22455.86	6803.089999999999	11135.67	5726.389999999999	7658.03	21206.950000000004	14810.5
EC:2.2.1.2	4100.15	23801.090000000004	32497.16	2480.74	19026.319999999996	9673.289999999999	20488.539999999994	8710.74	12033.599999999999	15765.35	4007.69	761.3299999999999	8546.470000000001	8030.83	4968.74	3982.93	2242.0499999999997	4750.290000000001	7458.0	1392.3000000000002	5239.0	15258.88	9487.800000000001	1345.92	4522.860000000001	7227.1900000000005	8593.220000000001	18834.719999999998	15278.92	5550.02	3863.34	3943.6600000000003	5649.719999999999	3697.4500000000003	9038.970000000001	12249.269999999999	6056.369999999999	27859.64	8899.77	5990.16	5012.54	33866.7	7787.039999999999	3667.5099999999993	3929.8700000000003	1905.77	2501.18	11167.29	4701.32
EC:2.2.1.6	11933.119999999999	43284.310000000005	43538.14	5781.499999999999	55495.999999999985	24661.999999999996	47657.06	27194.14	32610.059999999998	45052.18000000001	7951.400000000001	266.0	17721.399999999998	25641.06	16122.91	11102.5	7024.599999999999	13243.42	20545.58	3604.6200000000003	15382.65	46923.270000000004	32481.86	2613.94	8859.72	17593.4	24570.36	29242.1	32855.34	16651.55	13642.719999999998	11872.92	16095.18	11252.56	36843.46	33763.34	20320.079999999998	70290.62000000001	28309.519999999997	20061.000000000004	18682.97	106817.56	26845.579999999994	9023.359999999999	16037.060000000001	6915.860000000001	9993.14	31724.24	15276.14
EC:2.2.1.7	2483.97	14343.41	32075.33	2259.79	17595.809999999998	10175.84	38280.51999999999	9481.24	10817.43	12753.189999999999	3280.5	479.0	7339.139999999999	9161.830000000002	6743.670000000001	1993.59	2511.47	4342.370000000001	4448.01	527.3199999999999	2534.0	10443.63	9844.15	1036.25	7806.860000000001	13506.84	5570.130000000001	17943.07	31605.93	2942.34	3306.67	3634.5	4107.039999999999	2853.35	15658.59	13381.25	13917.249999999998	31393.999999999996	16330.68	8743.550000000003	7030.199999999999	56387.11	12571.499999999998	2717.1899999999996	6279.98	2942.5600000000004	3482.69	12171.15	9531.77
EC:2.2.1.9	1795.53	10378.01	2846.93	1859.0199999999998	1616.01	10985.24	11103.38	2504.0	3669.5099999999998	7464.55	1681.49	79.0	2666.17	3048.5	4541.1	1704.3400000000001	653.41	574.6700000000001	3569.17	1002.5900000000001	2886.33	5848.610000000001	5455.42	374.0	676.9999999999999	6341.68	3602.35	2330.7599999999998	11680.99	2876.01	3240.87	442.42999999999995	2963.3399999999997	2141.4500000000003	5466.63	8246.06	4554.81	21151.609999999997	4839.460000000001	1093.5699999999997	1201.9399999999998	16930.33	2741.21	1321.99	4297.0599999999995	569.6099999999999	953.51	7441.12	2652.87
EC:2.3.1.1	2340.93	12608.43	16224.73	784.7300000000001	16703.41	4095.8799999999997	6876.99	5469.87	7924.48	8367.18	1896.6	42.0	5098.0	5442.96	4285.66	1949.54	1723.1099999999997	3465.2700000000004	4161.41	1084.8400000000001	2922.33	8942.16	5373.34	776.45	2720.26	1623.18	4589.2300000000005	9918.31	3219.64	3084.01	1505.27	3549.1	2822.71	2942.6800000000003	8677.4	5205.35	3189.7	7594.1	5309.86	5357.29	4847.92	19180.68	5847.33	2009.9899999999998	1748.11	1404.91	2334.27	4640.75	2660.0200000000004
EC:2.3.1.109	1419.33	5688.68	2170.33	204.32000000000002	1055.0099999999998	1976.33	85.49	411.0	2204.67	5789.99	482.34000000000003	18.0	1821.0	1319.0000000000002	32.67	1563.3400000000001	20.33	323.67	2803.0	91.32	2083.0	4929.16	2292.67	195.0	0.0	1470.68	2988.6800000000003	1738.33	1091.9900000000002	2535.34	469.67	304.8299999999999	2234.51	650.6700000000001	0.0	268.65999999999997	6.0	282.16999999999996	15.0	78.34	31.67	0.0	48.0	702.99	1100.16	23.66	13.0	319.17	37.0
EC:2.3.1.117	1805.29	7878.160000000001	18163.71	437.53	12389.18	2897.91	2013.3199999999997	1077.17	4357.07	6777.94	1020.67	516.0	4368.93	3000.63	1460.42	1598.52	401.90999999999997	1143.92	3648.91	447.91	2393.66	6709.349999999999	2552.78	706.12	4164.66	1580.51	4326.41	9447.16	2601.56	2853.26	3116.22	3599.5	2645.3099999999995	1842.75	2526.9100000000003	1432.0800000000002	608.8299999999999	1501.5	717.99	817.4900000000001	786.59	5381.42	772.83	1884.7999999999997	1367.4099999999999	175.66	599.76	1255.0	648.4200000000001
EC:2.3.1.118	1476.33	6263.68	2185.33	220.07000000000002	1076.5099999999998	2003.58	85.49	411.0	2241.75	5810.32	527.34	18.0	1885.0	1319.0000000000002	125.34	1563.3400000000001	218.57999999999998	346.17	2824.0	181.32000000000002	2119.0	4941.91	2309.67	212.25	204.0	1473.18	3013.4300000000003	1747.58	1147.2400000000002	2602.34	469.67	343.83	2261.51	729.6700000000001	0.0	283.40999999999997	35.17	430.16999999999996	141.82999999999998	137.84	69.67	166.75	68.5	849.99	1126.91	38.91	13.0	374.42	71.25
EC:2.3.1.12	2063.0	6357.09	3163.6099999999997	472.52	11589.68	2893.66	85.49	1009.9999999999999	3182.7200000000003	6292.389999999999	766.01	148.0	2115.0299999999997	2083.94	1649.9199999999998	1655.67	620.3299999999999	528.6700000000001	4085.08	1711.5100000000002	3444.66	6132.24	2735.67	538.0699999999999	96.0	1616.01	4061.55	1988.33	2204.56	3194.26	3351.8199999999997	3596.43	2804.84	2409.42	1083.6399999999999	1343.4900000000002	321.67	1069.1699999999998	1366.74	919.3399999999999	719.9200000000001	4294.42	208.50000000000003	2009.1999999999996	1354.16	23.66	284.69000000000005	1342.67	125.0
EC:2.3.1.122	0.0	0.0	0.0	0.0	0.0	0.0	0.0	0.0	0.0	0.0	0.0	0.0	0.0	0.0	0.0	0.0	0.0	0.0	4.33	10.67	13.33	0.0	0.0	0.0	0.0	0.0	0.0	0.0	0.0	8.67	0.0	0.0	0.0	11.33	0.0	0.0	0.0	0.0	0.0	0.0	0.0	0.0	0.0	0.0	0.0	0.0	0.0	0.0	0.0
EC:2.3.1.128	4890.860000000001	30201.460000000003	38964.219999999994	1506.3100000000002	33610.159999999996	8388.669999999998	15921.48	11748.41	15512.39	16453.92	4812.54	771.0	11145.66	12555.93	7058.47	4748.139999999999	2852.97	7216.040000000001	9309.82	1830.62	6485.32	20826.5	12680.94	1551.99	12922.52	3680.52	11776.390000000001	21782.87	9535.18	7381.52	4973.039999999999	7555.8	6467.96	5141.700000000001	14352.14	9548.779999999999	6318.5599999999995	15539.199999999999	10474.38	8628.08	8277.84	39564.13	11027.66	5850.799999999999	4784.47	2805.5699999999997	3912.52	9037.08	6147.79
EC:2.3.1.129	1599.7299999999998	6394.34	2685.33	3315.18	1066.0099999999998	7942.49	23743.110000000004	4522.17	3955.6800000000003	8551.64	2363.6400000000003	42.0	2459.34	3608.0	2724.87	1665.3400000000001	916.4899999999999	471.67	3130.68	191.32000000000002	2326.0	5807.389999999999	6611.170000000001	183.0	832.0	9771.34	3521.02	2668.19	20513.989999999998	2603.34	2831.67	364.83	3186.1699999999996	1361.57	11482.259999999998	14343.46	8406.949999999999	36599.71	8670.910000000002	1221.7999999999997	1315.8700000000001	32102.66	3726.92	961.99	7443.96	893.5600000000001	2015.02	12911.07	5223.4
EC:2.3.1.15	5863.17	35818.59	52246.95	1478.38	35437.57	10064.55	16865.47	13717.94	17666.49	21890.45	4583.160000000002	1632.6599999999999	13927.06	13983.28	6665.37	5796.13	3459.75	7786.31	11684.5	2355.98	8052.0	25975.25	14939.199999999999	1980.58	11930.8	4747.7	13501.3	29264.190000000002	10374.430000000002	8403.86	8793.51	7726.349999999999	8042.26	5429.65	14941.82	11655.929999999998	6823.9400000000005	22258.31	11730.58	10367.42	9829.51	46874.399999999994	14083.0	6040.05	5410.58	3444.9799999999996	4492.18	11209.18	6595.299999999999
EC:2.3.1.157	2634.29	10461.49	19253.309999999998	828.7900000000001	13205.68	3895.4099999999994	2055.99	2200.34	7694.410000000001	9744.67	1334.67	829.33	5001.93	4184.3	2069.25	2625.52	699.24	1681.42	6944.91	1360.5	4756.33	12144.349999999999	5425.780000000001	988.79	4221.66	2420.51	7006.74	10902.16	3739.23	5143.93	3616.42	3848.43	4085.3099999999995	3012.75	3763.2400000000002	2749.91	1466.83	4145.5	1750.4900000000002	2027.4899999999998	1630.92	8409.09	2136.83	2801.1299999999997	2766.41	486.16	894.7600000000001	2428.0	1651.4199999999998
EC:2.3.1.16	2957.66	11481.36	4491.66	408.64000000000004	2195.0199999999995	4283.66	170.98	822.0	4878.67	11937.31	1002.6800000000001	36.0	3648.0	2726.0	1110.0099999999998	3126.6800000000003	123.66	654.34	5717.0	422.64000000000004	4381.0	9876.32	4585.34	390.0	0.0	2941.36	5977.360000000001	3476.66	2288.9800000000005	5245.68	1340.3400000000001	648.66	4579.02	1894.34	191.0	894.3199999999999	109.67	685.3399999999999	299.33	503.67999999999995	336.34000000000003	149.0	169.0	1696.98	2211.32	47.32	26.0	876.34	74.0
EC:2.3.1.168	194.0	72.0	43.0	79.0	43.0	218.0	0.0	7.0	177.0	51.0	0.0	0.0	0.0	0.0	265.0	39.0	162.0	0.0	625.0	703.0	584.0	51.0	0.0	121.0	48.0	62.0	122.0	71.0	77.0	279.0	171.0	86.0	198.0	396.0	101.0	170.0	87.0	52.0	37.0	230.0	134.0	102.0	34.0	339.0	0.0	0.0	22.0	186.0	28.0
EC:2.3.1.169	262.75	603.0	288.5	15.75	745.5	109.25	810.0	698.0	135.75	81.0	45.0	0.0	73.5	582.0	597.0	0.0	520.25	91.25	112.5	0.0	0.0	58.5	649.75	17.25	517.0	2.5	44.0	246.5	132.25	0.0	0.0	15.0	0.0	165.0	498.0	586.25	306.5	918.0	654.25	370.5	732.0	1191.75	909.0	0.0	133.25	381.5	253.0	685.0	247.25
EC:2.3.1.174	49.0	0.0	117.0	0.0	0.0	56.0	4.5	0.0	0.0	0.0	0.0	0.0	0.0	0.0	0.0	0.0	0.0	21.0	87.0	0.0	0.0	208.5	0.0	13.0	0.0	0.0	0.0	0.0	0.0	0.0	0.0	11.5	17.5	0.0	0.0	7.0	0.0	2.5	0.0	0.0	0.0	0.0	0.0	0.0	93.5	0.0	0.0	5.5	0.0
EC:2.3.1.178	35.0	104.0	80.0	0.0	74.0	234.0	0.0	0.0	399.0	286.0	38.0	0.0	6.0	88.0	827.0	0.0	0.0	7.0	37.0	45.0	34.0	18.0	0.0	0.0	0.0	0.0	0.0	0.0	0.0	0.0	314.0	0.0	22.0	503.0	103.0	276.0	95.0	120.0	212.0	261.0	174.0	113.0	59.0	0.0	0.0	0.0	0.0	89.0	0.0
EC:2.3.1.179	4083.4199999999996	19969.17	20965.64	2459.8199999999997	18022.09	9253.119999999999	19876.039999999994	8662.37	11194.24	16721.62	3701.1000000000004	583.0	7562.5	9434.14	5142.76	4093.0599999999995	2074.19	4064.69	8444.09	1248.1599999999999	6013.33	15964.789999999997	11553.529999999999	1045.12	5670.6	7766.52	9241.960000000001	12990.99	15182.42	6702.93	4126.09	4057.76	6255.349999999999	3872.8100000000004	13333.529999999999	12843.57	7762.849999999999	28162.210000000003	9975.139999999998	6036.21	5687.1900000000005	38582.020000000004	8706.209999999997	3611.3899999999994	6819.169999999999	2121.77	3187.6	11856.62	6018.549999999999
EC:2.3.1.18	1482.87	6325.080000000001	2934.33	269.98	1435.01	2076.33	10016.09	1547.67	3443.5099999999998	8046.099999999999	1011.0	18.0	2260.17	3003.16	309.66999999999996	1566.19	753.99	731.67	2815.17	65.32	2080.0	4976.22	3580.0800000000004	162.0	809.66	5190.68	3279.81	1958.4899999999998	10372.61	2498.34	469.67	326.5	2733.8099999999995	997.2500000000001	2433.1600000000003	1286.0	3513.25	19317.739999999998	4363.3	792.9900000000001	989.33	13612.83	2671.74	1046.99	2074.1099999999997	545.0799999999999	728.16	1472.5	2284.2499999999995
EC:2.3.1.180	2201.09	13482.819999999998	18888.06	5147.66	16003.08	9885.289999999997	22278.519999999997	11701.7	8568.82	9557.63	4393.910000000001	565.0	5441.33	7674.14	6243.719999999999	2086.72	2088.6099999999997	3614.02	4465.09	1273.8400000000001	3354.33	10852.92	9092.24	815.12	6073.6	6369.5	5686.280000000001	10668.66	15116.93	3241.1700000000005	5613.24	3715.43	3451.3399999999997	3093.8900000000003	13996.34	25873.910000000003	7652.429999999999	63012.64	11010.22	5909.96	5477.3099999999995	54624.3	8804.460000000001	2970.48	5406.889999999999	2167.95	3368.7200000000003	23439.4	5760.329999999999
EC:2.3.1.181	1600.33	6253.01	2618.33	1824.1499999999999	1129.0099999999998	5192.11	12757.05	2654.0	3518.8399999999997	7460.48	1351.49	42.0	2146.17	2392.5	2316.44	1563.3400000000001	645.41	379.67	3082.17	428.99	2411.33	5668.610000000001	4235.02	298.0	416.0	5590.01	3246.35	2214.7599999999998	10816.99	2776.01	2898.67	322.83	2745.3399999999997	1705.25	6539.629999999999	7744.66	4323.81	18526.940000000002	4517.120000000001	1097.5699999999997	793.87	16532.33	2026.21	912.99	4308.0599999999995	457.60999999999996	1244.51	6925.12	2477.2
EC:2.3.1.182	72.19999999999999	240.32999999999998	0.0	96.42999999999999	0.0	2912.5800000000004	10945.73	131.5	749.8399999999999	1287.16	130.15	0.0	319.17	833.4999999999999	1189.1	0.0	273.08	14.0	108.84	0.0	0.0	36.45	2057.75	0.0	416.0	4076.33	74.67	398.43	9031.0	0.0	0.0	0.0	427.83	143.45	5134.959999999999	102.4	4151.14	18025.77	4289.79	499.23	514.93	9183.33	1682.71	0.0	3135.9	424.95	812.51	152.95	2484.2
EC:2.3.1.183	2337.93	9010.09	16364.48	797.4800000000001	16132.91	3813.4599999999996	15592.09	4930.21	7875.99	9041.009999999998	1754.6000000000001	132.0	4975.17	6455.46	3499.9800000000005	2051.54	1775.69	3518.7700000000004	4233.25	1024.8400000000001	2915.33	9185.02	6536.1900000000005	814.7	2890.26	5646.68	5231.650000000001	9832.99	11851.39	3041.59	1056.09	3620.1	3141.5399999999995	2043.93	8719.77	4417.93	6940.12	25920.670000000002	8108.74	5040.790000000001	4632.58	24075.860000000004	6996.04	2391.0699999999997	2636.81	1586.58	2134.12	4274.17	5204.849999999999
EC:2.3.1.187	0.0	0.0	0.0	0.0	0.0	0.0	0.0	0.0	23.33	20.33	0.0	0.0	0.0	0.0	92.67	0.0	0.0	0.0	21.0	0.0	0.0	0.0	0.0	0.0	0.0	0.0	0.0	0.0	0.0	0.0	0.0	0.0	0.0	12.0	0.0	0.0	2.67	1.0	20.33	50.0	38.0	0.0	0.0	26.0	0.0	0.0	0.0	40.0	0.0
EC:2.3.1.189	35.0	104.0	80.0	0.0	63.0	137.0	0.0	0.0	352.0	235.0	38.0	0.0	6.0	88.0	702.0	0.0	0.0	7.0	41.33	55.67	47.33	18.0	0.0	0.0	0.0	0.0	0.0	0.0	0.0	8.67	227.0	0.0	22.0	483.33000000000004	103.0	229.0	95.0	120.0	175.0	225.0	127.0	113.0	45.0	0.0	0.0	0.0	0.0	89.0	0.0
EC:2.3.1.19	145.04	2779.4	13524.0	1512.33	446.0	3446.2799999999997	12241.300000000001	2237.5	2299.34	1430.78	921.15	421.0	2170.17	1314.5	1409.1	20.85	456.58	482.5	669.8399999999999	110.0	97.0	770.4399999999999	2090.66	372.5	2173.0	4112.33	482.13	7409.43	9959.12	67.0	284.0	69.0	475.29999999999995	327.5	5266.629999999999	7089.5	4252.88	35548.53	4955.160000000001	643.2299999999999	783.2	16247.0	2192.46	450.0	3207.27	509.2	886.5100000000001	6425.95	2699.45
EC:2.3.1.191	1554.53	6110.01	2615.33	1826.7499999999998	1066.0099999999998	5029.91	12797.55	2542.17	3146.8399999999997	7264.48	1532.49	30.0	2140.17	2774.5	1535.77	1665.3400000000001	595.41	457.67	3021.84	207.32000000000002	2326.0	5700.9400000000005	4483.42	183.0	612.9999999999999	5664.01	3446.35	2269.7599999999998	11042.99	2629.34	2768.67	364.83	2758.3399999999997	1190.1200000000001	6733.63	7548.0599999999995	4255.81	35995.94	4867.120000000001	797.5699999999998	778.2700000000001	17206.33	2003.71	1029.99	4319.0599999999995	477.60999999999996	1285.51	6834.12	2739.2
EC:2.3.1.193	1428.33	5781.68	2427.33	204.32000000000002	1055.0099999999998	1998.33	85.49	411.0	2204.67	5837.99	482.34000000000003	18.0	1821.0	1471.0	114.67	1563.3400000000001	20.33	323.67	2717.0	65.32	2065.0	5533.16	2323.67	162.0	0.0	1470.68	3113.6800000000003	1757.33	1345.9900000000002	2498.34	2495.67	304.8299999999999	2285.51	801.6700000000001	170.0	561.66	6.0	358.16999999999996	15.0	78.34	31.67	36.0	48.0	753.99	1161.16	23.66	144.0	600.1700000000001	69.0
EC:2.3.1.20	0.0	0.0	0.0	0.0	0.0	0.0	0.0	0.0	0.0	0.0	0.0	0.0	0.0	0.0	0.0	0.0	0.0	0.0	4.33	10.67	13.33	0.0	0.0	0.0	0.0	0.0	0.0	0.0	0.0	8.67	0.0	0.0	0.0	11.33	0.0	0.0	0.0	0.0	0.0	0.0	0.0	0.0	0.0	0.0	0.0	0.0	0.0	0.0	0.0
EC:2.3.1.201	0.0	46.33	9.0	107.66	38.5	44.5	153.08999999999997	24.5	31.340000000000003	41.33	38.0	272.33	12.0	12.5	13.5	0.0	118.33	0.0	0.0	136.99	15.67	13.29	227.48	11.67	0.0	0.0	10.33	127.2	0.0	86.67	0.0	23.33	0.0	23.75	1569.07	53.33	40.26	158.24	45.63	103.5	22.67	477.12	102.85	25.33	19.13	11.75	348.40000000000003	24.0	27.75
EC:2.3.1.203	0.0	16.0	382.0	0.0	190.0	0.0	0.0	0.0	116.0	404.0	178.0	0.0	0.0	0.0	0.0	0.0	0.0	145.0	0.0	0.0	0.0	0.0	0.0	0.0	0.0	0.0	81.0	39.0	264.0	0.0	0.0	0.0	33.0	100.0	0.0	39.0	70.0	0.0	0.0	91.0	0.0	0.0	0.0	172.0	92.0	0.0	0.0	27.0	40.0
EC:2.3.1.204	217.0	72.0	192.6	80.6	54.0	182.0	0.0	7.0	130.0	65.4	0.0	29.0	13.0	186.0	140.0	39.0	162.0	0.0	539.0	685.6	566.0	219.0	0.0	88.0	48.0	62.0	391.0	111.0	244.0	263.0	177.2	95.6	218.0	365.0	269.34000000000003	187.33	87.0	227.0	75.0	194.0	123.0	301.0	20.0	493.0	0.0	0.0	39.0	253.67	28.0
EC:2.3.1.207	0.0	0.0	0.0	0.0	0.0	0.0	0.0	0.0	0.0	0.0	0.0	0.0	0.0	0.0	0.0	0.0	0.0	0.0	86.0	26.0	18.0	0.0	0.0	33.0	0.0	0.0	0.0	0.0	0.0	37.0	0.0	0.0	0.0	0.0	0.0	0.0	0.0	0.0	0.0	0.0	0.0	0.0	0.0	0.0	0.0	0.0	0.0	0.0	0.0
EC:2.3.1.210	1419.33	5688.68	2170.33	204.32000000000002	1055.0099999999998	1976.33	85.49	411.0	2204.67	5789.99	482.34000000000003	18.0	1821.0	1319.0000000000002	32.67	1563.3400000000001	20.33	323.67	2717.0	65.32	2065.0	4929.16	2292.67	162.0	0.0	1470.68	2988.6800000000003	1738.33	1091.9900000000002	2498.34	469.67	304.8299999999999	2234.51	650.6700000000001	0.0	268.65999999999997	6.0	282.16999999999996	15.0	78.34	31.67	0.0	48.0	702.99	1100.16	23.66	13.0	319.17	37.0
EC:2.3.1.222	0.0	0.0	41.0	15.0	0.0	0.0	0.0	0.0	0.0	0.0	0.0	0.0	0.0	0.0	0.0	0.0	0.0	0.0	7.0	0.0	0.0	0.0	12.0	0.0	0.0	0.0	77.0	0.0	12.0	0.0	123.0	0.0	0.0	0.0	0.0	0.0	0.0	82.0	19.0	0.0	0.0	102.0	0.0	61.0	0.0	0.0	0.0	0.0	0.0
EC:2.3.1.223	49.0	0.0	117.0	0.0	0.0	56.0	4.5	0.0	0.0	0.0	0.0	0.0	0.0	0.0	0.0	0.0	0.0	21.0	87.0	0.0	0.0	208.5	0.0	13.0	0.0	0.0	0.0	0.0	0.0	0.0	0.0	11.5	17.5	0.0	0.0	7.0	0.0	2.5	0.0	0.0	0.0	0.0	0.0	0.0	93.5	0.0	0.0	5.5	0.0
EC:2.3.1.228	0.0	0.0	0.0	0.0	0.0	0.0	0.0	0.0	0.0	0.0	0.0	0.0	0.0	0.0	0.0	0.0	0.0	0.0	86.0	26.0	18.0	0.0	0.0	33.0	0.0	0.0	0.0	0.0	0.0	37.0	0.0	0.0	0.0	0.0	0.0	0.0	0.0	0.0	0.0	0.0	0.0	0.0	0.0	0.0	0.0	0.0	0.0	0.0	0.0
EC:2.3.1.229	0.0	0.0	0.0	0.0	0.0	0.0	0.0	0.0	0.0	0.0	0.0	0.0	0.0	0.0	0.0	0.0	0.0	0.0	86.0	26.0	18.0	0.0	0.0	33.0	0.0	0.0	0.0	0.0	0.0	37.0	0.0	0.0	0.0	0.0	0.0	0.0	0.0	0.0	0.0	0.0	0.0	0.0	0.0	0.0	0.0	0.0	0.0	0.0	0.0
EC:2.3.1.234	2505.84	13794.82	19013.81	2504.5699999999993	16787.079999999998	7136.539999999999	20545.549999999996	9297.710000000001	8840.0	9848.63	2997.42	841.33	5523.0	8196.8	5504.58	2188.72	2327.7699999999995	3873.7700000000004	4788.25	1374.5000000000002	3281.33	10283.63	9625.28	865.04	5904.26	5838.34	5825.610000000001	10899.49	14062.68	3107.9300000000003	3679.42	3807.43	3371.3399999999992	3363.8	14596.869999999999	13406.66	8419.67	30193.870000000003	10804.229999999998	6851.02	6274.52	41253.770000000004	9833.039999999999	2776.7299999999996	5590.76	2348.11	3445.27	12022.95	6748.469999999999
EC:2.3.1.241	1628.53	6265.01	2836.33	1937.7499999999998	1140.0099999999998	5345.91	13194.55	2561.84	3774.17	7609.8099999999995	1789.4900000000002	54.0	2146.17	3332.5	2562.77	1767.3400000000001	694.41	619.6700000000001	3314.17	452.99	2504.33	5815.27	4515.42	307.0	416.0	5762.01	3722.35	2269.7599999999998	11268.99	2739.01	3294.67	406.83	2835.3399999999997	2083.45	6830.63	8020.0599999999995	4580.4800000000005	18905.940000000002	4632.450000000001	1260.5699999999997	1193.27	19007.33	2127.71	1166.99	4308.0599999999995	477.60999999999996	1244.51	7037.12	2925.2
EC:2.3.1.242	1419.33	5688.68	2170.33	204.32000000000002	1055.0099999999998	1976.33	85.49	411.0	2204.67	5789.99	482.34000000000003	18.0	1821.0	1319.0000000000002	32.67	1563.3400000000001	20.33	323.67	2717.0	65.32	2065.0	4929.16	2292.67	162.0	0.0	1470.68	2988.6800000000003	1738.33	1091.9900000000002	2498.34	469.67	304.8299999999999	2234.51	650.6700000000001	0.0	268.65999999999997	6.0	282.16999999999996	15.0	78.34	31.67	0.0	48.0	702.99	1100.16	23.66	13.0	319.17	37.0
EC:2.3.1.243	1428.33	5781.68	2427.33	204.32000000000002	1055.0099999999998	1998.33	85.49	411.0	2204.67	5837.99	482.34000000000003	18.0	1821.0	1471.0	114.67	1563.3400000000001	20.33	323.67	2717.0	65.32	2065.0	5533.16	2323.67	162.0	0.0	1470.68	3113.6800000000003	1757.33	1345.9900000000002	2498.34	2495.67	304.8299999999999	2285.51	801.6700000000001	170.0	561.66	6.0	358.16999999999996	15.0	78.34	31.67	36.0	48.0	753.99	1161.16	23.66	144.0	600.1700000000001	69.0
EC:2.3.1.28	196.0	704.66	0.0	202.32999999999998	451.0	6105.03	23259.4	1995.5	4104.68	2798.32	552.15	0.0	793.34	3369.0	3120.1	285.0	1300.1599999999999	323.0	129.68	36.0	107.0	3218.2799999999997	4247.02	0.0	1163.0	8147.33	719.34	1017.26	18297.0	26.0	0.0	0.0	876.66	326.75	7858.29	1250.75	7978.469999999999	21277.77	9689.96	3225.23	1805.1100000000001	25572.16	5305.87	130.0	4255.719999999999	1431.8700000000001	1537.25	1264.45	5099.53
EC:2.3.1.29	1667.33	10287.34	2424.33	1806.1499999999999	1532.01	5073.969999999999	14243.18	3155.0	3946.3500000000004	8119.3099999999995	1688.24	70.0	2966.34	2582.67	1580.1999999999998	1665.3400000000001	795.74	581.6700000000001	3137.68	584.3199999999999	2576.0	5075.4400000000005	4856.1900000000005	319.0	605.0	5590.01	3235.02	2330.59	11593.66	2894.3400000000006	897.6700000000001	432.83	2781.17	1217.4199999999998	6899.56	7697.41	4847.69	19602.94	4823.320000000001	991.9999999999999	1249.49	22977.31	2972.37	1308.99	4537.030000000001	763.56	1263.57	7099.37	2899.8199999999997
EC:2.3.1.30	2410.29	14057.57	31311.31	1004.0900000000003	17108.079999999998	7166.759999999999	17762.649999999994	6183.2	9476.58	9587.63	2331.56	825.3299999999999	6980.5	7640.47	5115.01	2086.72	2136.69	3978.02	4937.5	1402.4200000000003	3157.66	10668.34	9029.539999999999	1197.79	7085.6	5817.17	5405.610000000001	17669.46	13373.76	3148.6000000000004	3556.42	3728.7599999999998	3383.3399999999992	3194.5	13961.8	5907.969999999999	7822.7699999999995	28412.51	10330.869999999999	7532.469999999999	5840.329999999999	32270.240000000005	8448.859999999999	2810.7299999999996	5276.24	2023.36	3295.7	5406.02	5869.129999999999
EC:2.3.1.31	301.0	314.0	412.0	137.0	106.0	437.0	1295.5	138.5	694.3299999999999	354.33	38.0	24.0	6.0	240.0	1294.67	39.0	363.0	42.0	902.3299999999999	973.6700000000001	855.3299999999999	708.0	31.0	257.0	48.0	74.0	265.0	90.0	254.0	354.66999999999996	2513.0	47.0	193.0	1282.33	693.0	788.0	315.67	271.0	232.32999999999998	686.0	430.0	891.0	263.5	446.0	83.0	38.0	195.0	746.0	60.0
EC:2.3.1.35	886.6	6777.75	13894.4	499.41	15574.4	1885.5499999999997	6717.5	5058.87	5297.479999999999	2241.8599999999997	1376.26	24.0	3271.0	4035.96	3393.32	386.2	1550.7799999999997	3134.6	1354.4099999999999	924.52	778.3299999999999	3995.0	3080.67	614.45	2720.26	152.5	1560.55	8065.9800000000005	2099.65	506.66999999999996	721.5999999999999	3226.27	566.2	1730.01	7298.4	4626.6900000000005	3086.0299999999997	7190.93	5062.53	4864.95	4599.25	18167.68	5668.33	1307.0	647.95	1381.25	2033.27	4141.58	2623.0200000000004
EC:2.3.1.37	0.0	0.0	0.0	0.0	0.0	0.0	0.0	0.0	0.0	0.0	0.0	0.0	0.0	0.0	0.0	0.0	0.0	0.0	86.0	26.0	18.0	0.0	0.0	33.0	0.0	0.0	0.0	0.0	0.0	37.0	0.0	0.0	0.0	0.0	0.0	0.0	0.0	0.0	0.0	0.0	0.0	0.0	0.0	0.0	0.0	0.0	0.0	0.0	0.0
EC:2.3.1.39	2762.09	14280.49	19100.31	2255.4999999999995	16967.079999999998	7388.789999999999	19423.879999999997	8251.37	8879.24	10911.3	2999.76	565.0	5741.5	7555.14	5077.42	2529.72	2173.86	3783.02	5845.09	1163.8400000000001	3909.33	11398.63	9217.859999999999	909.12	5806.6	6209.84	6213.280000000001	11252.66	13988.43	4122.59	3656.42	3775.93	3949.8399999999992	3236.1400000000003	13349.2	12368.91	7658.179999999999	27982.04	9948.809999999998	5861.87	5568.1900000000005	37779.020000000004	8328.209999999997	2832.3999999999996	5906.01	2036.11	3174.6	11331.45	5795.549999999999
EC:2.3.1.40	1428.33	5781.68	2356.33	204.32000000000002	1055.0099999999998	1998.33	85.49	411.0	2204.67	5837.99	482.34000000000003	18.0	1821.0	1471.0	114.67	1563.3400000000001	20.33	323.67	2717.0	65.32	2065.0	5533.16	2323.67	162.0	0.0	1470.68	3113.6800000000003	1757.33	1317.9900000000002	2498.34	2495.67	304.8299999999999	2285.51	801.6700000000001	111.0	527.66	6.0	358.16999999999996	15.0	78.34	31.67	0.0	48.0	753.99	1161.16	23.66	144.0	518.1700000000001	69.0
EC:2.3.1.41	2252.7299999999996	8582.34	3651.33	408.52	1546.0099999999998	2923.43	20580.170000000002	1003.4999999999999	4487.68	11261.64	1237.64	18.0	3067.34	4194.0	2830.34	2449.34	478.49	549.6700000000001	5442.68	107.32	3741.0	8952.82	5763.81	324.0	438.0	10194.68	5189.02	3112.99	19605.989999999998	4560.34	6834.67	402.8299999999999	4492.17	1732.07	2069.82	1346.46	5662.33	927.57	5567.27	1031.94	603.2900000000001	13931.66	2491.8199999999997	1275.99	3516.4	429.49999999999994	599.48	1317.0700000000002	3607.66
EC:2.3.1.46	2206.55	12580.42	16468.71	648.5600000000001	16556.079999999998	6521.79	16479.22	6088.87	7820.58	9171.95	2175.42	95.0	5418.5	7109.13	3846.7500000000005	2026.87	1566.1899999999998	3567.0200000000004	3686.42	213.24	2262.33	9108.189999999999	8316.84	591.12	3129.26	5720.84	5096.820000000001	10145.99	12848.14	2724.59	950.2199999999999	3579.5	3092.8699999999994	1660.47	11423.2	4845.58	7364.5	27547.870000000003	9603.149999999998	5046.52	5112.85	29493.430000000004	7824.039999999999	2153.3999999999996	5181.51	1969.11	2698.27	4622.95	5700.219999999999
EC:2.3.1.47	2079.08	7589.34	3313.83	1893.9799999999998	1338.0099999999998	8441.89	20670.530000000002	2518.0	4347.68	9824.64	1626.3899999999999	18.0	2772.84	3392.0	2850.54	2045.3400000000001	893.4899999999999	491.42	5191.18	732.3199999999999	3570.0	7001.31	6939.120000000001	410.0	921.0	10100.34	4290.27	3228.44	20262.989999999998	3722.34	2766.67	380.33	3879.6699999999996	1756.1699999999998	10064.84	7669.41	8319.45	36617.21	8680.160000000002	1226.8	1148.3999999999999	23741.66	3379.92	1173.99	8127.96	844.8100000000001	1707.02	7199.57	5116.4
EC:2.3.1.48	0.0	0.0	59.0	0.0	0.0	0.0	39.0	0.0	31.0	0.0	0.0	0.0	0.0	40.5	54.5	0.0	15.0	0.0	0.0	0.0	0.0	8.0	44.0	0.0	0.0	0.0	83.0	0.0	33.0	0.0	0.0	0.0	8.0	0.0	61.0	0.0	0.0	104.0	58.0	0.0	0.0	201.0	74.5	0.0	0.0	48.5	0.0	39.0	41.5
EC:2.3.1.51	3089.98	21268.889999999996	44871.810000000005	2531.1699999999996	20130.979999999992	8752.839999999998	24803.719999999994	12367.24	12822.329999999996	11779.38	4230.0199999999995	889.33	9620.4	11501.800000000001	8735.82	2436.77	3565.9699999999993	5081.870000000001	5999.25	1973.5	3725.33	11515.91	11791.97	1792.04	9741.859999999999	6024.34	6273.27	25135.89	15293.5	3622.9300000000003	4620.42	3783.43	3586.0099999999993	4902.400000000001	19276.199999999997	16161.76	10184.539999999999	35654.47	14047.259999999998	8539.820000000002	9715.85	53594.29000000001	13579.539999999997	3770.3299999999995	6025.96	3170.61	4903.2699999999995	14739.95	7898.07
EC:2.3.1.54	7402.179999999999	38686.19	40086.049999999996	3043.8799999999997	23933.51	14559.080000000002	36936.119999999995	14448.07	20860.519999999993	32330.23	6279.04	932.33	16575.07	16582.800000000003	7898.16	7851.94	3736.5399999999995	6620.630000000001	14490.26	974.7900000000001	9853.0	29873.399999999998	21316.09	1630.29	9454.86	14625.880000000001	17083.52	24808.21	28802.600000000002	11210.530000000002	5009.929999999999	4631.92	11321.9	5292.33	18168.03	17093.989999999998	13524.29	73371.22	19914.9	13827.84	9616.19	60613.450000000004	14959.449999999997	5781.049999999999	11258.14	3845.01	4770.26	15707.960000000003	10953.4
EC:2.3.1.57	1733.2	7224.67	15257.66	1801.7499999999998	1439.6799999999998	5337.24	12362.55	2686.5	4127.51	7128.15	1439.1599999999999	46.0	3811.17	2871.84	1503.77	1616.67	779.41	658.6700000000001	3809.84	873.99	2807.33	5787.9400000000005	4768.42	605.6700000000001	1951.0	5659.34	3507.02	9024.76	11081.66	2806.34	676.3199999999999	417.83	2911.6699999999996	1347.7899999999997	5556.299999999999	7504.0599999999995	4376.81	18894.27	4939.780000000001	888.5699999999999	911.2700000000001	17203.670000000002	2208.71	1434.6499999999999	4335.0599999999995	477.60999999999996	932.5000000000002	7002.45	2728.2
EC:2.3.1.61	2108.33	7347.68	3017.33	526.8199999999999	1401.0099999999998	5652.58	406.5	517.0	3240.0	7514.32	788.49	42.0	2131.0	2119.0	2404.34	2045.3400000000001	539.0799999999999	478.67	4893.33	1142.99	3815.33	6682.78	4796.05	467.0	341.0	2332.6800000000003	4111.68	2685.33	2249.99	4075.01	3082.67	457.83	3135.51	2269.75	4777.75	1164.66	342.42999999999995	18542.61	1498.76	894.1399999999999	593.9200000000001	2918.75	471.25	1503.99	4323.09	179.66	1054.25	1292.1200000000001	158.25
EC:2.3.1.7	0.0	0.0	0.0	0.0	0.0	0.0	0.0	0.0	0.0	0.0	0.0	0.0	0.0	0.0	0.0	0.0	0.0	0.0	4.33	10.67	13.33	0.0	0.0	0.0	0.0	0.0	0.0	0.0	0.0	8.67	0.0	0.0	0.0	11.33	0.0	0.0	0.0	0.0	0.0	0.0	0.0	0.0	0.0	0.0	0.0	0.0	0.0	0.0	0.0
EC:2.3.1.79	2480.49	9234.07	5490.3099999999995	1969.5499999999997	15920.68	12143.269999999999	26349.520000000004	8306.84	7840.920000000001	11022.659999999998	2252.63	141.0	4825.27	8348.29	5746.7	1580.52	2786.9	3872.92	3463.1699999999996	325.26	2405.66	9114.88	9623.469999999998	290.62	5813.32	9817.17	5755.25	4030.45	22162.06	2733.26	1068.42	3659.77	3685.97	1958.2800000000002	12813.69	11911.49	11760.839999999998	46368.13	13763.61	8349.1	6123.8	47922.259999999995	10230.63	2373.7999999999997	5908.58	2753.81	3097.65	11549.06	8098.74
EC:2.3.1.8	3032.69	13122.82	18640.309999999998	2214.7499999999995	18490.979999999996	7579.62	22840.429999999997	9324.57	8637.580000000002	10436.76	3363.02	817.3299999999999	5505.9	7813.3	4854.09	2718.92	2628.72	4139.620000000001	4480.75	1091.5	2975.33	10104.47	9048.33	690.79	6656.860000000001	5766.17	5623.81	11070.99	14101.630000000001	2838.9300000000003	3251.42	3732.43	3374.5399999999995	2639.4	13160.92	13025.01	7920.09	64610.8	11842.699999999997	6220.250000000001	6753.140000000001	40207.87	9021.839999999998	2599.33	5485.36	2236.3900000000003	3509.0399999999995	12153.95	6165.9400000000005
EC:2.3.1.81	67.0	9.0	1518.0	0.0	1420.0	121.0	80.0	0.0	71.0	0.0	49.0	0.0	0.0	145.0	0.0	0.0	89.0	1609.0	67.0	0.0	0.0	115.0	0.0	0.0	2609.0	0.0	0.0	530.0	61.0	0.0	0.0	83.0	31.0	84.0	0.0	0.0	120.0	99.0	72.0	59.0	48.0	142.0	40.0	76.0	5.0	0.0	0.0	21.0	118.0
EC:2.3.1.82	27.0	16.0	386.75	15.0	190.0	14.0	0.0	0.0	162.25	409.0	178.0	61.0	0.0	101.0	0.0	0.0	98.0	145.0	84.0	120.0	148.0	122.0	0.0	0.0	9.0	10.0	175.0	39.0	390.5	29.25	2.5	8.0	33.0	193.0	21.0	39.0	91.0	50.0	8.75	91.0	66.0	135.25	0.0	272.75	103.0	0.0	4.5	71.5	40.0
EC:2.3.1.89	217.0	97.0	686.6	80.6	450.0	182.0	531.0	7.0	308.0	469.4	397.0	438.0	758.0	830.5	304.5	57.0	203.0	145.0	611.0	685.6	566.0	281.0	57.0	88.0	48.0	148.0	555.0	235.0	586.0	263.0	177.2	95.6	399.0	508.0	683.34	375.33	410.0	762.0	429.0	285.0	252.0	1284.0	217.5	665.0	134.0	80.5	79.0	437.67	480.5
EC:2.3.1.9	1784.29	5053.07	16538.7	510.2	2627.0	3326.0	11215.5	3779.5	5148.3	5765.72	2068.0	90.0	2549.5	3853.5	6673.7	2208.85	1183.0	1452.25	5852.49	2284.21	3644.99	3755.36	3293.44	1053.0	4896.0	972.0	2872.71	8911.25	2203.62	3097.01	2343.4	468.2	1992.47	4916.99	5355.34	4780.33	2487.7	4337.0	4865.05	5662.5	4100.0	7836.42	3072.0	2171.0	1950.5	535.75	1216.0	3948.42	1712.5
EC:2.3.2.10	95.67	58.41	426.88	32.8	10363.67	201.33	160.0	439.0	102.32000000000001	28.67	5.67	65.0	15.600000000000001	166.47	57.58	14.33	41.0	163.0	33.75	38.92	28.33	275.58	0.0	52.870000000000005	0.0	9.33	396.27	214.99999999999997	460.7	56.25	83.55	3157.0	194.32999999999998	66.42	189.40999999999997	83.83	0.0	194.33000000000004	25.409999999999997	0.0	184.25	2380.59	9.5	281.81000000000006	16.0	0.0	62.089999999999996	95.5	0.0
EC:2.3.2.13	0.0	0.0	0.0	0.0	38.5	44.5	45.0	24.5	0.0	0.0	38.0	0.0	12.0	12.5	13.5	0.0	0.0	0.0	0.0	19.0	39.0	0.0	0.0	0.0	0.0	0.0	0.0	0.0	60.0	82.0	0.0	0.0	61.0	0.0	0.0	49.0	28.0	42.0	36.5	37.5	0.0	31.5	0.0	76.0	0.0	0.0	0.0	24.0	17.5
EC:2.3.2.16	143.54	189.4	43.0	105.66	32.0	126.0	0.0	7.0	161.33999999999997	20.950000000000003	0.0	272.33	0.0	0.0	140.0	41.85	177.32999999999998	0.0	539.0	704.99	506.67	73.28	5.6899999999999995	99.67	48.0	62.0	159.79000000000002	71.0	6.62	100.67	84.0	52.33	113.47	385.0	101.0	127.33	87.0	52.0	0.0	194.0	87.0	165.59	20.0	167.33	0.0	0.0	22.0	186.0	28.0
EC:2.3.2.17	137.0	81.0	43.0	79.0	32.0	121.0	80.0	7.0	130.0	0.0	0.0	0.0	0.0	0.0	140.0	39.0	162.0	0.0	539.0	568.0	491.0	51.0	0.0	88.0	48.0	62.0	122.0	156.0	0.0	93.0	84.0	47.0	141.0	365.0	101.0	123.0	87.0	52.0	0.0	194.0	135.0	102.0	20.0	142.0	0.0	0.0	22.0	186.0	28.0
EC:2.3.2.18	137.0	81.0	43.0	79.0	32.0	121.0	80.0	7.0	130.0	0.0	0.0	0.0	0.0	0.0	140.0	39.0	162.0	0.0	539.0	568.0	491.0	51.0	0.0	88.0	48.0	62.0	122.0	156.0	0.0	93.0	84.0	47.0	141.0	365.0	101.0	123.0	87.0	52.0	0.0	194.0	135.0	102.0	20.0	142.0	0.0	0.0	22.0	186.0	28.0
EC:2.3.2.2	1721.08	8237.68	2635.83	427.31999999999994	1247.0099999999998	2446.33	320.49	439.0	3027.3199999999997	6206.639999999999	919.34	18.0	2092.5	1836.0	1283.02	1602.3400000000001	426.33	426.42	3707.83	921.99	2836.33	5094.91	2372.42	385.0	89.0	1628.68	3336.93	2121.58	1386.99	2954.01	867.67	423.83	2485.51	1720.0	1459.0	738.1600000000001	403.35	524.1700000000001	431.4	862.3399999999999	504.67	1880.0	319.5	1229.99	1266.1599999999999	102.91	323.0	834.92	388.0
EC:2.3.2.3	198.37	442.29	470.90000000000003	125.05999999999999	54.0	200.0	0.0	28.0	307.74	106.59	0.0	301.33	38.1	198.8	243.25	47.55	177.32999999999998	5.75	681.25	743.84	545.6700000000001	327.5	28.82	110.87	89.0	62.0	523.56	186.25	263.06	216.67000000000002	198.60000000000002	76.92999999999999	201.41000000000003	438.75	374.74	231.66	87.0	249.0	87.75	225.0	219.25	1683.4299999999998	68.0	455.72999999999996	18.5	18.25	56.6	317.41999999999996	28.0
EC:2.3.2.6	1619.53	6924.01	15106.33	295.25	1449.01	2451.66	9308.710000000001	411.0	4386.84	7383.48	520.34	42.0	3654.17	2381.5	2234.44	1563.3400000000001	407.65999999999997	617.6700000000001	3316.84	398.32	2337.0	5534.99	3184.2400000000002	636.0	1488.0	5430.01	3081.3500000000004	8625.16	9756.99	2688.34	872.6700000000001	304.8299999999999	2685.3399999999997	1455.3699999999997	974.01	737.0600000000001	3023.05	678.5	2950.69	806.77	584.35	6758.98	1451.1599999999999	1050.99	1666.1299999999999	234.60999999999999	99.06	588.1700000000001	1677.9499999999998
EC:2.3.2.8	0.0	38.0	9.0	81.0	11.0	97.0	74.0	0.0	70.33	100.33	0.0	0.0	0.0	0.0	217.67000000000002	0.0	103.0	0.0	107.0	26.0	18.0	0.0	0.0	33.0	0.0	0.0	40.0	114.0	0.0	116.0	87.0	18.0	0.0	43.0	1188.0	47.0	2.67	1.0	57.33	220.0	114.0	864.0	86.0	26.0	0.0	0.0	288.0	40.0	0.0
EC:2.3.3.1	2921.13	11434.76	3423.13	759.8100000000001	19371.91	7005.21	19914.219999999994	8044.87	7856.9	10797.269999999999	2372.75	127.0	3564.17	7564.46	6596.429999999999	2234.54	2398.9399999999996	5120.77	4099.25	1337.2400000000002	3210.33	8584.86	9431.09	524.2	2061.26	5709.01	4597.150000000001	3309.4899999999993	12423.39	3182.01	1371.07	3550.5	3337.54	3460.13	13703.359999999999	6611.0	8755.009999999998	32696.870000000003	11282.479999999998	8862.02	7576.85	34510.26000000001	10398.039999999997	2207.99	5439.26	2378.6099999999997	3269.78	6276.45	6436.969999999999
EC:2.3.3.10	232.67	112.41	555.48	113.39999999999999	10395.67	345.33	0.0	446.0	232.32	94.07	5.67	90.0	32.43	270.47	197.57999999999998	53.33	203.0	163.0	577.08	626.19	532.6600000000001	432.08	0.0	140.87	48.0	71.33	642.27	140.0	543.7	157.92000000000002	260.75	3213.6	262.33	442.75	414.24	248.83	87.0	315.0	100.41	194.0	211.25	2653.42	29.5	473.80999999999995	16.0	0.0	101.09	330.49999999999994	28.0
EC:2.3.3.13	2539.8	10181.42	29499.21	2316.5599999999995	16629.079999999998	7427.79	19495.049999999996	8213.37	10046.57	9914.94	2622.42	66.0	6618.0	7631.13	5936.759999999999	2065.87	2237.19	3924.2700000000004	4783.25	1365.91	3247.66	10281.439999999999	8553.089999999998	1256.12	4650.26	5837.84	5477.570000000001	17039.74	13226.14	3201.26	3784.22	3629.5	3354.8699999999994	3611.8	13462.529999999999	12740.75	7911.51	27868.870000000003	9876.389999999998	6251.5199999999995	5812.52	37574.43000000001	8481.039999999999	2767.3999999999996	5253.51	2017.86	3181.27	11425.53	5798.219999999999
EC:2.3.3.14	18.75	1735.0	13165.5	15.75	413.5	340.25	0.0	21.0	1307.75	84.0	45.0	409.0	1777.5	397.0	0.0	18.0	18.25	382.25	448.5	0.0	0.0	596.5	109.75	355.25	1440.0	2.5	336.0	6932.5	426.25	0.0	134.0	15.0	17.0	89.0	0.0	138.25	26.5	165.0	35.25	9.5	97.0	234.75	184.0	329.0	45.25	33.5	0.0	82.0	125.25
EC:2.3.3.15	0.0	0.0	0.0	0.0	0.0	0.0	0.0	0.0	23.33	20.33	0.0	0.0	0.0	0.0	32.67	0.0	0.0	0.0	0.0	19.0	39.0	0.0	0.0	0.0	0.0	0.0	0.0	0.0	60.0	82.0	0.0	0.0	61.0	12.0	0.0	0.0	2.67	1.0	20.33	19.0	0.0	0.0	0.0	76.0	0.0	0.0	0.0	9.0	0.0
EC:2.3.3.5	380.0	1198.0	543.0	41.0	251.0	520.0	28.5	99.0	411.33	1412.33	138.0	0.0	304.0	251.0	217.67000000000002	443.0	49.0	120.0	1454.0	71.0	883.0	1252.5	851.0	94.0	0.0	384.0	818.0	532.0	350.0	1031.0	187.0	60.5	628.5	333.0	29.0	110.0	2.67	90.5	57.33	106.0	99.0	0.0	14.0	210.0	652.5	0.0	0.0	150.5	37.0
EC:2.3.3.9	2895.66	11377.36	4340.66	408.64000000000004	2121.0199999999995	4049.66	170.98	822.0	4479.67	11651.31	964.6800000000001	36.0	3642.0	2638.0000000000005	283.01	3126.6800000000003	89.66	647.34	5598.33	326.31	4281.33	9858.32	4585.34	357.0	0.0	2941.36	5977.360000000001	3476.66	2260.9800000000005	5191.35	1026.3400000000001	648.66	4557.02	1402.67	29.0	584.3199999999999	14.67	565.3399999999999	87.33	242.68	162.34	0.0	110.0	1628.98	2200.32	47.32	26.0	678.34	74.0
EC:2.4.1.1	4290.3099999999995	25557.9	34130.94	2527.2899999999995	22521.489999999998	10251.529999999999	25467.34	13417.57	15747.58	17616.87	4210.11	883.33	9939.17	12646.43	6997.750000000001	3859.1099999999997	3233.6299999999997	6771.040000000001	7133.76	766.15	4674.0	19478.57	14450.609999999999	1237.24	8309.86	7290.02	9632.220000000001	20366.65	16771.02	5314.6	5899.49	3963.26	5661.3499999999985	3781.24	18743.07	16314.5	10510.749999999998	36282.64000000001	14317.63	8350.590000000002	9568.140000000001	57341.87	14462.999999999998	3752.7199999999993	7395.09	3675.72	4930.129999999999	15130.04	8527.690000000002
EC:2.4.1.10	0.0	0.0	4.8	17.8	0.0	0.0	0.0	0.0	24.400000000000002	3.0	0.0	0.0	15.600000000000001	9.8	0.0	0.0	0.0	0.0	0.0	0.0	0.0	0.0	0.0	11.2	0.0	0.0	20.6	4.0	16.2	13.0	21.4	0.0	0.0	0.0	105.4	0.0	0.0	22.0	0.0	0.0	0.0	1194.0	0.0	32.4	0.0	0.0	17.6	14.0	0.0
EC:2.4.1.11	0.0	0.0	0.0	0.0	0.0	0.0	1316.83	131.5	0.0	0.0	0.0	0.0	0.0	0.0	0.0	0.0	0.0	0.0	0.0	0.0	0.0	0.0	0.0	0.0	0.0	0.0	0.0	0.0	0.0	0.0	0.0	0.0	0.0	0.0	258.66999999999996	22.0	0.0	0.0	0.0	75.0	22.67	638.0	146.5	0.0	0.0	38.0	42.0	0.0	0.0
EC:2.4.1.12	1490.33	5726.68	2574.13	303.11999999999995	11408.01	2117.33	556.49	849.9999999999999	2308.0699999999997	5821.99	701.34	18.0	1836.6	1754.8	32.67	1563.3400000000001	149.32999999999998	475.67	2773.0	65.32	2065.0	5048.16	2292.67	197.2	0.0	1556.68	3226.2799999999997	1856.33	1251.19	2590.34	491.07	3460.83	2368.51	650.6700000000001	1293.4	268.65999999999997	102.0	304.16999999999996	15.0	212.34	141.67000000000002	2058.0	120.0	846.3900000000001	1100.16	23.66	318.6	333.16999999999996	223.0
EC:2.4.1.129	2055.6	10458.09	3223.8099999999995	315.97999999999996	15602.58	3071.96	3048.49	4065.37	5820.989999999999	7503.1900000000005	1219.27	120.0	2440.83	4228.8	2708.65	1639.87	1076.8600000000001	2732.2700000000004	3137.41	380.51	2356.66	9140.24	4348.34	214.87	1127.26	1506.01	4491.150000000001	2718.06	2973.5600000000004	2799.26	2976.42	3540.1	2708.04	1819.35	4372.9	3582.1	1837.8600000000001	6443.1	3186.11	1972.29	3508.92	11894.849999999999	3830.33	1637.3999999999996	1332.36	998.1600000000001	1474.76	3654.33	1579.27
EC:2.4.1.15	1564.33	5947.01	2282.33	341.15	1118.0099999999998	2200.8599999999997	9888.72	542.5	3471.8399999999997	7332.48	650.49	42.0	2146.17	2152.5	2109.44	1563.3400000000001	324.65999999999997	379.67	2855.17	296.99	2226.33	5018.610000000001	2940.2200000000003	265.0	219.0	5430.01	3081.3500000000004	1867.1599999999999	9645.99	2634.01	785.6700000000001	304.8299999999999	2685.3399999999997	1386.2499999999998	1084.76	593.91	3043.81	711.94	2996.1200000000003	852.5699999999998	387.2	6854.73	1355.9100000000003	793.99	1689.06	246.35999999999999	129.31	513.62	1664.1999999999996
EC:2.4.1.18	2748.63	15020.14	30831.31	2318.5699999999997	9060.579999999998	7546.04	23678.549999999996	10768.87	9509.67	9759.919999999998	3211.42	800.3299999999999	7151.5	9442.63	6169.499999999999	2233.57	3111.7699999999995	5728.02	4298.0	887.25	2835.33	10545.58	11196.22	1040.04	7845.26	5770.34	5179.820000000001	17624.24	13899.630000000001	2893.9300000000003	3171.42	521.4300000000001	3199.8099999999995	3035.05	14835.869999999999	14394.66	9254.0	31645.870000000003	12598.649999999998	8717.52	7723.27	44228.19	11623.039999999997	2513.7299999999996	5968.259999999999	3038.86	3954.27	13191.2	7493.969999999999
EC:2.4.1.180	1419.33	5688.68	2170.33	204.32000000000002	1055.0099999999998	1976.33	98.25	411.0	2204.67	5789.99	482.34000000000003	18.0	1821.0	1319.0000000000002	32.67	1563.3400000000001	20.33	323.67	2717.0	65.32	2065.0	4930.780000000001	2419.3500000000004	162.0	0.0	1470.68	2988.6800000000003	1745.9299999999998	1091.9900000000002	2498.34	469.67	304.8299999999999	2234.51	654.4200000000001	230.2	268.65999999999997	18.259999999999998	398.41	24.13	87.34	31.67	248.35	81.05000000000001	702.99	1119.29	35.41	49.2	319.17	47.25
EC:2.4.1.182	1527.53	6110.01	2615.33	1826.7499999999998	1066.0099999999998	5029.91	12797.55	2542.17	3146.8399999999997	7264.48	1532.49	30.0	2140.17	2774.5	1535.77	1665.3400000000001	561.41	457.67	3021.84	171.32	2265.0	5700.9400000000005	4483.42	183.0	416.0	5664.01	3446.35	2269.7599999999998	11042.99	2603.34	2768.67	364.83	2758.3399999999997	1190.1200000000001	6594.629999999999	7548.0599999999995	4255.81	18573.940000000002	4381.12	797.5699999999998	778.2700000000001	17206.33	2003.71	961.99	4308.0599999999995	477.60999999999996	1244.51	6807.12	2739.2
EC:2.4.1.187	740.74	2061.7300000000005	13347.35	202.12999999999997	3482.8	1519.27	29966.350000000002	2395.07	6579.930000000001	5272.94	511.1	4.0	2467.1400000000003	4136.0	3803.8	268.25	1356.06	2796.2	1289.68	721.6	660.0	3984.6	3922.03	447.0	3059.2000000000003	11689.33	1791.1999999999998	8330.46	27317.52	292.25	454.7	137.6	1576.5300000000002	1124.2	7469.16	3069.5299999999997	10018.39	25404.73	11273.619999999999	2503.4	3847.6499999999996	34125.02999999999	7730.32	1223.95	4188.84	1639.34	1595.48	2949.87	6133.19
EC:2.4.1.20	272.2	0.0	0.0	166.92999999999998	762.5	163.83	1786.88	1552.0	0.0	204.0	198.0	0.0	12.0	905.0	821.6	0.0	301.0	108.5	0.0	0.0	0.0	0.0	568.4	0.0	178.0	12.33	0.0	121.0	132.0	0.0	0.0	0.0	0.0	229.20000000000002	1301.85	1057.9	834.0500000000001	998.3299999999999	958.6899999999999	1081.4299999999998	769.0200000000001	2085.1499999999996	993.5	0.0	41.15	282.78	375.57000000000005	926.0	836.62
EC:2.4.1.208	71.0	4144.41	781.55	74.46	11215.0	185.32999999999998	15.0	439.0	265.99	424.33	508.0	333.33	1267.6	295.8	228.57999999999998	0.0	163.32999999999998	372.0	150.75	232.23999999999998	102.67	248.92	35.0	46.870000000000005	30.0	10.0	452.93	123.0	1034.7	36.25	118.22	3151.33	169.0	248.75000000000003	496.07	220.82999999999998	248.0	662.3299999999999	500.40999999999997	91.0	99.25	2949.92	132.5	433.81	134.0	32.0	79.75999999999999	176.5	172.0
EC:2.4.1.21	2621.09	13939.07	30816.31	2088.8199999999997	7766.08	6957.79	19972.049999999996	9077.37	9276.92	9672.3	2855.42	800.3299999999999	7712.5	8229.130000000001	5639.5	1945.7199999999998	2230.5199999999995	3938.0200000000004	4123.0	755.25	2676.33	10472.22	8764.529999999999	1022.79	7263.26	5687.84	5127.610000000001	17490.99	13681.76	2919.9300000000003	3171.42	505.43	3243.3399999999992	2686.05	13049.869999999999	12910.41	8172.5	29023.870000000003	11081.149999999998	7589.52	5808.27	38321.020000000004	9102.039999999999	2581.7299999999996	5306.51	2252.1099999999997	3179.27	11878.95	6149.219999999999
EC:2.4.1.211	552.14	5720.070000000001	13733.0	62.26	2230.4000000000005	772.8	4881.0	3554.87	1634.0000000000002	1402.7499999999998	1384.26	0.0	2197.3999999999996	2657.66	1965.4	350.04999999999995	935.2	850.5999999999999	446.33	0.0	61.0	528.6099999999999	3049.36	338.0	2369.26	76.0	351.66	7426.4	1499.82	0.0	77.0	0.0	130.67000000000002	516.9300000000001	2819.0	2350.94	1765.8600000000001	6341.93	3082.2000000000003	1701.4499999999998	2432.0	12994.849999999999	4085.33	572.6	852.2	971.0	1145.67	2447.33	1698.27
EC:2.4.1.227	2487.09	13099.82	18616.31	2301.8199999999997	16727.079999999998	7000.789999999999	19460.049999999996	8227.04	8616.25	9646.63	2914.42	841.33	5437.5	7469.8	5095.75	2086.72	2159.52	3680.0200000000004	4609.75	1374.5000000000002	3202.33	10190.8	8423.529999999999	826.79	5795.26	5835.84	5563.610000000001	10818.99	13690.43	3107.9300000000003	3556.42	3750.43	3371.3399999999992	3098.8	13436.869999999999	12394.91	7701.17	27922.870000000003	9932.479999999998	5835.5199999999995	5661.52	37872.020000000004	8346.539999999999	2656.7299999999996	5253.51	2036.11	3198.27	11310.95	5813.219999999999
EC:2.4.1.230	0.0	0.0	0.0	0.0	0.0	0.0	465.0	154.0	0.0	0.0	0.0	0.0	0.0	50.0	0.0	0.0	0.0	0.0	0.0	0.0	0.0	0.0	82.0	0.0	0.0	0.0	0.0	0.0	0.0	0.0	0.0	0.0	0.0	0.0	108.0	70.0	161.0	96.0	81.0	46.0	346.0	6780.0	459.0	0.0	0.0	195.0	0.0	101.0	171.0
EC:2.4.1.25	2792.09	13356.82	17042.71	2132.8799999999997	17404.079999999998	7107.79	32759.719999999994	11568.04	8535.92	10386.23	3352.0800000000004	804.3299999999999	5459.5	9136.289999999999	6840.249999999999	2515.7200000000003	2965.85	3791.02	3822.08	648.8999999999999	2662.33	10500.47	10445.199999999999	684.79	4142.92	9407.84	5433.610000000001	10363.32	22457.76	2770.9300000000003	5195.219999999999	3533.5	3546.3399999999997	3025.13	14194.539999999999	13706.58	11296.16	31514.200000000004	14406.15	8685.17	6952.85	46232.350000000006	11485.369999999997	2170.7299999999996	6443.509999999999	2877.61	3656.9399999999996	12713.95	8431.390000000001
EC:2.4.1.250	35.0	104.0	80.0	0.0	63.0	137.0	0.0	0.0	352.0	235.0	38.0	0.0	6.0	88.0	702.0	0.0	0.0	7.0	41.33	55.67	47.33	18.0	0.0	0.0	0.0	0.0	0.0	0.0	0.0	8.67	227.0	0.0	22.0	483.33000000000004	103.0	229.0	95.0	120.0	175.0	225.0	127.0	113.0	45.0	0.0	0.0	0.0	0.0	89.0	0.0
EC:2.4.1.266	35.0	104.0	80.0	0.0	63.0	137.0	0.0	0.0	352.0	235.0	38.0	0.0	6.0	88.0	702.0	0.0	0.0	7.0	37.0	45.0	34.0	18.0	0.0	0.0	0.0	0.0	0.0	0.0	0.0	0.0	227.0	0.0	22.0	472.0	103.0	229.0	95.0	120.0	175.0	225.0	127.0	113.0	45.0	0.0	0.0	0.0	0.0	89.0	0.0
EC:2.4.1.280	0.0	0.0	0.0	0.0	0.0	0.0	0.0	0.0	0.0	0.0	0.0	0.0	0.0	0.0	0.0	0.0	120.0	0.0	0.0	0.0	0.0	0.0	0.0	0.0	136.0	0.0	0.0	0.0	0.0	0.0	0.0	0.0	0.0	26.0	66.0	78.0	22.0	135.0	56.0	0.0	0.0	0.0	36.0	0.0	0.0	0.0	86.0	27.0	0.0
EC:2.4.1.281	44.0	1217.3300000000002	12824.0	88.83	320.0	3040.78	9417.22	795.0	1617.8400000000001	1381.16	174.9	0.0	1827.17	1342.5	584.1	0.0	329.08	280.0	435.84000000000003	0.0	0.0	552.8299999999999	1360.67	338.0	1680.0	3801.33	74.67	7095.83	9142.0	0.0	0.0	0.0	427.83	241.5	5015.01	429.25	4355.38	18236.53	4673.160000000001	676.2299999999999	601.5300000000001	9473.98	1757.1599999999999	189.0	3129.77	466.20000000000005	850.3100000000001	465.2	2668.95
EC:2.4.1.287	44.0	36.0	0.0	0.0	0.0	0.0	8957.0	0.0	133.0	516.0	0.0	0.0	0.0	444.0	0.0	0.0	62.0	0.0	4.33	10.67	13.33	30.0	7.0	0.0	89.0	3660.0	71.0	65.0	8554.0	8.67	0.0	0.0	398.0	48.33	250.0	0.0	2536.0	74.0	2633.0	225.0	41.0	5052.0	810.0	0.0	300.0	141.0	0.0	0.0	1420.0
EC:2.4.1.288	13.0	0.0	0.0	45.66	0.0	21.0	6.0	74.67	0.0	26.33	52.66	0.0	0.0	90.66	25.0	0.0	0.0	17.0	81.66	10.67	28.33	0.0	19.67	0.0	32.66	0.0	27.0	0.0	0.0	8.67	0.0	0.0	11.0	30.66	23.0	19.34	24.659999999999997	32.33	34.0	43.65	43.0	15.33	18.33	0.0	0.0	0.0	23.67	19.33	34.67
EC:2.4.1.289	0.0	0.0	0.0	0.0	0.0	0.0	0.0	0.0	0.0	0.0	0.0	0.0	0.0	0.0	0.0	0.0	0.0	0.0	4.33	10.67	13.33	0.0	0.0	0.0	0.0	0.0	0.0	0.0	0.0	8.67	0.0	0.0	0.0	11.33	0.0	0.0	0.0	0.0	0.0	0.0	0.0	0.0	0.0	0.0	0.0	0.0	0.0	0.0	0.0
EC:2.4.1.291	44.0	73.33	0.0	0.0	0.0	0.0	9119.84	0.0	749.8399999999999	1287.16	0.0	0.0	319.17	80.5	0.0	0.0	220.32999999999998	0.0	20.84	0.0	0.0	34.83	119.17	0.0	123.0	3660.0	74.67	61.83	8554.0	0.0	0.0	0.0	388.83	43.5	784.16	0.0	2770.33	0.0	2360.17	287.0	50.66	6010.83	1173.1599999999999	0.0	542.8199999999999	200.66999999999996	78.49	0.0	1593.33
EC:2.4.1.315	211.18	7687.14	28093.0	180.1	1696.9	1081.8	213.0	319.37	2862.5	293.04	521.6	429.0	3940.4	1074.67	355.73	226.9	249.70000000000002	952.0999999999999	1579.0	568.0	570.0	1367.5500000000002	1251.88	819.5	5444.6	83.0	735.1199999999999	14578.400000000001	1490.61	98.0	418.0	202.0	153.14	685.5999999999999	281.34000000000003	987.4300000000001	442.20000000000005	3939.6	940.1999999999999	583.3	636.0	3565.4400000000005	1688.5	871.6	195.7	303.5	57.0	919.67	627.0999999999999
EC:2.4.1.319	44.0	1217.3300000000002	12824.0	88.83	320.0	3040.78	9993.97	926.5	1676.8400000000001	1381.16	130.15	12.0	1827.17	1563.5	1721.1	0.0	329.08	266.0	435.84000000000003	0.0	0.0	576.83	1936.47	338.0	1776.0	4076.33	74.67	7101.43	9142.0	0.0	63.0	0.0	427.83	269.5	5148.959999999999	451.0	4346.88	18236.53	4657.660000000001	676.2299999999999	637.5300000000001	9628.58	1799.46	189.0	3116.7699999999995	466.20000000000005	874.5100000000001	464.95	2654.95
EC:2.4.1.320	44.0	1217.3300000000002	12824.0	88.83	320.0	3040.78	9993.97	926.5	1676.8400000000001	1381.16	130.15	12.0	1827.17	1563.5	1721.1	0.0	329.08	266.0	435.84000000000003	0.0	0.0	576.83	1936.47	338.0	1776.0	4076.33	74.67	7101.43	9142.0	0.0	63.0	0.0	427.83	269.5	5148.959999999999	451.0	4346.88	18236.53	4657.660000000001	676.2299999999999	637.5300000000001	9628.58	1799.46	189.0	3116.7699999999995	466.20000000000005	874.5100000000001	464.95	2654.95
EC:2.4.1.325	1419.33	5688.68	2170.33	204.32000000000002	1055.0099999999998	1976.33	85.49	411.0	2204.67	5789.99	482.34000000000003	18.0	1821.0	1319.0000000000002	32.67	1563.3400000000001	20.33	323.67	2717.0	65.32	2065.0	4929.16	2292.67	162.0	0.0	1470.68	2988.6800000000003	1738.33	1091.9900000000002	2498.34	469.67	304.8299999999999	2234.51	650.6700000000001	0.0	268.65999999999997	6.0	282.16999999999996	15.0	78.34	31.67	0.0	48.0	702.99	1100.16	23.66	13.0	319.17	37.0
EC:2.4.1.37	0.0	0.0	0.0	0.0	0.0	0.0	0.0	0.0	0.0	0.0	0.0	0.0	0.0	0.0	0.0	0.0	0.0	0.0	0.0	0.0	0.0	0.0	100.8	0.0	0.0	0.0	0.0	5.6	0.0	0.0	0.0	0.0	0.0	0.0	145.2	0.0	0.0	0.0	0.0	0.0	0.0	157.6	24.8	0.0	0.0	0.0	24.2	0.0	0.0
EC:2.4.1.4	418.0	445.0	32.0	58.0	724.0	194.0	3192.0	1510.0	504.0	1888.0	302.0	24.0	0.0	1189.0	749.0	285.0	741.3299999999999	642.0	251.0	212.0	175.0	91.0	1359.0	103.0	825.0	72.0	220.0	179.32999999999998	153.0	153.0	89.0	21.67	132.0	353.0	1699.0	1646.0	1014.0	3140.0	1052.0	724.0	2696.0	4586.0	1583.0	293.0	415.0	522.0	585.0	1534.0	826.0
EC:2.4.1.40	0.0	0.0	0.0	0.0	0.0	0.0	0.0	0.0	0.0	0.0	0.0	0.0	0.0	0.0	0.0	0.0	0.0	0.0	0.0	0.0	0.0	0.0	100.8	0.0	0.0	0.0	0.0	5.6	0.0	0.0	0.0	0.0	0.0	0.0	145.2	0.0	0.0	0.0	0.0	0.0	0.0	157.6	24.8	0.0	0.0	0.0	24.2	0.0	0.0
EC:2.4.1.44	49.0	0.0	117.0	0.0	0.0	56.0	4.5	0.0	0.0	0.0	0.0	0.0	0.0	0.0	0.0	0.0	0.0	21.0	87.0	0.0	0.0	208.5	0.0	13.0	0.0	0.0	0.0	0.0	0.0	0.0	0.0	11.5	17.5	0.0	0.0	7.0	0.0	2.5	0.0	0.0	0.0	0.0	0.0	0.0	93.5	0.0	0.0	5.5	0.0
EC:2.4.1.5	142.0	0.0	414.0	89.0	10477.0	282.0	0.0	439.0	218.0	15.0	0.0	0.0	78.0	64.0	0.0	0.0	52.0	304.0	0.0	0.0	0.0	157.0	0.0	104.0	0.0	0.0	457.0	20.0	224.0	65.0	107.0	3138.0	178.0	0.0	527.0	0.0	0.0	118.0	0.0	0.0	0.0	5997.0	0.0	390.0	0.0	0.0	88.0	70.0	0.0
EC:2.4.1.52	548.0	295.33	47.8	348.8	128.0	514.33	0.0	28.0	484.40000000000003	3.0	0.0	0.0	15.600000000000001	30.8	574.3299999999999	156.0	648.0	0.0	2093.0	2032.0	1883.0	235.0	0.0	363.2	192.0	248.0	578.6	288.0	16.2	397.33000000000004	385.7199999999999	47.0	440.0	1352.0	277.07	492.0	87.0	260.33000000000004	3.66	776.0	348.0	2467.0	80.0	660.73	0.0	0.0	123.25999999999999	638.0	112.0
EC:2.4.1.56	49.0	0.0	117.0	0.0	0.0	56.0	4.5	0.0	0.0	0.0	0.0	0.0	0.0	0.0	0.0	0.0	0.0	21.0	87.0	0.0	0.0	208.5	0.0	13.0	0.0	0.0	0.0	0.0	0.0	0.0	0.0	11.5	17.5	0.0	0.0	7.0	0.0	2.5	0.0	0.0	0.0	0.0	0.0	0.0	93.5	0.0	0.0	5.5	0.0
EC:2.4.1.57	101.0	149.0	112.0	58.0	63.0	197.0	0.0	0.0	494.0	235.0	38.0	24.0	6.0	88.0	795.0	0.0	84.0	42.0	96.33	231.67000000000002	161.32999999999998	53.0	0.0	103.0	0.0	12.0	18.0	0.0	0.0	135.67000000000002	316.0	0.0	32.0	676.3299999999999	140.0	303.0	226.0	142.0	175.0	300.0	206.0	140.0	83.0	65.0	0.0	0.0	0.0	154.0	0.0
EC:2.4.1.58	380.0	1198.0	543.0	41.0	240.0	423.0	28.5	99.0	341.0	1341.0	138.0	0.0	304.0	251.0	0.0	443.0	0.0	120.0	1380.0	21.0	838.0	1252.5	851.0	94.0	0.0	384.0	818.0	532.0	350.0	1031.0	100.0	60.5	628.5	243.0	0.0	63.0	0.0	89.5	0.0	20.0	0.0	0.0	0.0	184.0	652.5	0.0	0.0	110.5	37.0
EC:2.4.1.64	72.54	154.07	32.0	58.0	0.0	65.0	0.0	0.0	142.0	8.620000000000001	0.0	24.0	0.0	0.0	93.0	2.85	324.0	35.0	59.33	186.67000000000002	127.33	45.61	5.6899999999999995	103.0	272.0	12.0	45.46	0.0	6.62	135.67000000000002	89.0	0.0	13.47	256.33	37.0	74.0	131.0	218.0	112.0	75.0	79.0	75.92	38.0	65.0	0.0	0.0	0.0	65.0	0.0
EC:2.4.1.7	1595.33	11061.01	15389.08	264.98	12307.01	2422.66	1712.4900000000002	3073.67	3127.9199999999996	6266.32	1025.0	18.0	3836.0	3133.66	1568.0	1563.3400000000001	758.66	877.67	3163.33	65.32	2126.0	5555.16	3901.34	524.0	2100.66	1470.68	3349.68	8732.66	2007.49	2513.92	566.49	3464.5	2334.51	887.0	2583.67	1540.0	960.66	3713.83	2325.41	1536.99	1438.67	5014.58	2190.33	1157.0700000000002	1451.1599999999999	598.6600000000001	609.8299999999999	1854.0	1084.67
EC:2.4.1.8	0.0	0.0	138.6	36.93	0.0	50.53	139.88	0.0	0.0	65.4	0.0	434.0	13.0	118.0	52.1	18.0	13.0	0.0	88.0	8.6	0.0	105.0	1108.8	0.0	197.0	12.33	124.0	186.6	128.0	0.0	93.2	9.6	37.0	133.0	3046.05	77.5	18.05	17598.33	1205.19	55.43	147.62	478.75000000000006	68.8	50.0	2559.1499999999996	23.28	569.77	145.0	62.62
EC:2.4.1.80	0.0	7.33	0.0	15.0	0.0	30.33	0.0	0.0	0.0	0.0	0.0	0.0	0.0	6.0	14.33	0.0	0.0	0.0	0.0	0.0	0.0	0.0	0.0	0.0	0.0	0.0	126.67	0.0	65.0	12.33	17.66	0.0	0.0	0.0	83.67	0.0	0.0	77.0	0.0	0.0	0.0	933.6700000000001	0.0	54.33	0.0	0.0	17.66	0.0	0.0
EC:2.4.1.83	820.87	746.66	318.33000000000004	1649.4299999999998	1706.67	3687.58	16043.82	4444.17	1483.5100000000002	1793.83	1296.8200000000002	36.0	480.17	2731.17	3317.43	401.33	1420.08	560.0	317.16999999999996	351.34000000000003	405.65999999999997	231.73000000000005	3935.63	141.67000000000002	1145.0	4188.66	345.34000000000003	680.43	10302.0	215.34	533.3299999999999	61.0	503.1599999999999	1224.1999999999998	7229.63	8662.4	5193.4	20383.01	6592.920000000001	3366.23	2409.6	21823.420000000006	3870.9600000000005	386.33000000000004	3584.03	1086.7	1696.8399999999997	7943.28	3164.45
EC:2.4.2.1	2697.59	14600.369999999999	34131.29	2156.5599999999995	27809.749999999996	7540.119999999999	21738.049999999996	9531.7	10026.24	10161.28	3128.4300000000003	931.33	7218.43	8016.610000000001	5216.33	2289.75	2184.19	4373.77	4776.67	1491.0199999999995	3301.66	11301.52	9410.99	1163.66	9827.6	5759.17	6472.05	18268.910000000003	14927.369999999999	3244.1800000000003	3657.17	6972.36	3634.6099999999997	3107.8900000000003	13015.109999999999	12659.9	8048.84	30310.54	10787.309999999998	7674.870000000001	6254.77	43650.95000000001	9232.209999999997	3785.54	5729.009999999999	2244.3599999999997	3163.69	11625.87	6169.549999999999
EC:2.4.2.10	2870.69	17733.82	18850.309999999998	2449.4199999999996	18444.479999999996	7943.59	24035.049999999996	11539.24	9589.25	10230.43	3987.02	841.33	6132.9	10340.8	7463.15	2433.92	3226.7199999999993	3978.6200000000003	4744.75	1419.5	3236.33	10262.8	10640.53	826.79	6813.860000000001	5997.84	5620.81	11467.39	14636.630000000001	3186.9300000000003	3860.42	3768.43	3457.5399999999995	3840.4	17533.87	14790.51	9283.369999999999	32555.469999999998	12889.679999999998	7331.32	8260.52	49102.62	11848.539999999997	2678.33	5658.71	2993.1099999999997	4682.2699999999995	13675.95	7264.82
EC:2.4.2.12	0.0	0.0	0.0	0.0	0.0	0.0	0.0	0.0	0.0	0.0	0.0	0.0	0.0	0.0	60.0	0.0	0.0	0.0	21.0	0.0	0.0	0.0	0.0	0.0	0.0	0.0	0.0	0.0	0.0	0.0	0.0	0.0	0.0	0.0	0.0	0.0	0.0	0.0	0.0	31.0	38.0	0.0	0.0	26.0	0.0	0.0	0.0	31.0	0.0
EC:2.4.2.14	2884.29	13766.149999999998	18998.31	2448.2499999999995	18789.079999999998	10360.369999999999	33505.60999999999	10529.04	9714.09	11599.789999999999	3644.57	841.33	6621.67	10058.3	7460.849999999999	2371.7200000000003	3267.6	4032.0200000000004	4734.59	1374.5000000000002	3202.33	10281.249999999998	12648.279999999999	826.79	7204.26	9972.17	5719.280000000001	11507.42	23223.43	3107.9300000000003	3556.42	3750.43	3955.1699999999996	3499.2499999999995	21183.5	14465.31	13138.31	48797.64	16527.27	7151.750000000001	8152.119999999999	56175.350000000006	12475.75	2828.7299999999996	8914.41	3141.0600000000004	5103.78	13529.9	9264.42
EC:2.4.2.17	2405.13	8608.76	16177.13	798.5600000000001	16163.41	6816.46	17964.049999999996	6101.37	8195.99	9442.61	1757.7500000000005	42.0	4784.17	6681.96	4869.59	1949.54	1902.19	3397.2700000000004	4243.25	1017.24	2950.33	8960.61	7958.09	776.45	3115.26	5785.51	4612.900000000001	10127.74	11632.64	3031.01	1123.07	3521.5	3228.5399999999995	2527.13	12614.03	5205.75	7593.17	26984.870000000003	8990.319999999998	5835.5199999999995	5427.52	28812.010000000006	7894.539999999999	2103.99	5093.51	1940.36	2954.7799999999997	4934.7	5686.719999999999
EC:2.4.2.18	2438.8	8044.42	16551.809999999998	2163.4099999999994	16152.58	6851.54	17460.549999999996	7068.87	8189.16	9276.68	2539.4199999999996	42.0	4844.0	6464.63	4655.92	2065.87	1821.94	3505.7700000000004	4327.25	1153.51	3053.66	9677.689999999999	7096.089999999999	797.87	2981.26	5823.34	4995.820000000001	9974.49	12644.89	2995.26	3336.42	3621.1	3291.8699999999994	2840.8	10672.53	11861.0	7245.67	24843.870000000003	8986.229999999998	5332.0199999999995	4818.52	32749.680000000004	7012.539999999999	2373.3999999999996	4945.26	1721.11	2455.27	10744.28	5163.47
EC:2.4.2.19	2293.42	12344.079999999998	16434.83	1962.7599999999995	16195.41	6253.46	17935.049999999996	6828.37	7781.589999999999	9201.23	2569.75	463.0	4344.07	5069.66	4131.84	1931.3899999999999	1426.8600000000001	3333.0200000000004	3704.67	477.31999999999994	2443.0	8915.72	6774.53	677.25	2875.26	5608.51	4264.01	9894.66	12317.060000000001	2837.34	1012.6700000000001	3496.83	3016.0099999999993	2165.05	9611.630000000001	10929.75	6730.17	24754.87	8210.07	4990.52	4397.27	25796.930000000004	6406.039999999999	1783.5899999999997	4643.51	1574.11	2126.18	9880.45	4738.22
EC:2.4.2.2	457.31000000000006	6380.2300000000005	15881.48	332.75000000000006	4397.070000000001	1304.8799999999999	4853.5	2578.2	4620.069999999999	935.4899999999999	1171.27	499.0	3180.83	2138.47	1263.73	523.3799999999999	723.45	2795.1	1333.5	735.77	673.33	4372.1900000000005	1854.19	493.12	4386.6	89.83	1883.18	8356.150000000001	2343.77	319.25000000000006	594.75	269.6	389.0	1027.77	3470.2400000000002	2429.18	1820.6999999999998	6196.6	3072.11	3789.3	2121.5	12851.689999999997	3564.0	1518.41	599.95	724.25	774.09	2193.25	1884.85
EC:2.4.2.21	2033.42	12720.079999999998	16030.83	2087.5999999999995	5737.91	3590.71	17150.549999999996	7335.04	8093.589999999999	8956.9	2421.09	451.0	4613.07	5921.0	4248.5	2237.39	1635.11	3407.02	3745.33	364.33	2476.99	8861.38	7039.359999999999	716.25	3012.6000000000004	5539.51	4796.01	9738.66	12245.060000000001	2688.3500000000004	1488.67	445.83	2786.0099999999993	2352.71	7872.13	11313.16	6984.51	26812.54	8231.57	3381.3700000000003	4917.02	30531.100000000002	7197.709999999999	1743.59	2484.5099999999998	1684.36	2025.26	10078.62	5184.55
EC:2.4.2.22	2365.63	13021.89	18436.31	2137.4899999999993	16614.579999999998	6639.76	17487.169999999995	8039.04	7989.92	9319.919999999998	2619.42	801.3299999999999	5419.5	6940.63	4017.48	2089.5699999999997	1934.5199999999998	3638.0200000000004	4297.42	1030.8300000000002	2917.0	10086.41	8530.019999999999	690.79	5863.26	5725.51	5393.070000000001	10710.59	13585.380000000001	2825.26	3153.42	3732.43	3289.8099999999995	2345.4700000000003	11884.22	11846.91	7330.45	27605.54	9636.459999999997	5147.590000000001	5230.9	36131.89000000001	7893.84	2497.7299999999996	5230.36	1956.83	2884.8999999999996	10881.95	5600.099999999999
EC:2.4.2.28	0.0	44.0	118.0	134.0	0.0	22.0	471.0	19.67	63.0	68.0	219.0	0.0	0.0	470.0	14.33	102.0	152.0	120.0	175.0	50.0	78.0	61.33	32.0	21.0	0.0	86.0	190.0	114.0	161.0	79.0	123.0	60.0	45.0	174.0	1217.0	122.0	96.0	124.0	19.0	134.0	124.0	1554.0	72.0	114.0	0.0	0.0	288.0	36.0	186.0
EC:2.4.2.29	2452.09	12995.82	18536.31	2301.8199999999997	16664.079999999998	6863.79	19460.049999999996	8227.04	8264.25	9411.63	2876.42	841.33	5431.5	7381.8	4393.75	2086.72	2219.52	3673.0200000000004	4572.75	1329.5	3168.33	10172.8	8423.529999999999	826.79	5863.26	5835.84	5563.610000000001	10818.99	13690.43	3107.9300000000003	3329.42	3750.43	3349.3399999999992	2639.8	13333.869999999999	12165.91	7606.17	27851.870000000003	9785.479999999998	5610.5199999999995	5534.52	37759.020000000004	8301.539999999999	2656.7299999999996	5253.51	2036.11	3198.27	11221.95	5813.219999999999
EC:2.4.2.3	1882.67	7010.410000000001	2642.33	1801.0099999999998	2315.4100000000003	5943.71	17182.549999999996	6309.37	4111.85	8541.9	1799.0900000000001	318.33	2475.5699999999997	5180.17	3118.5	1913.3899999999999	1505.94	892.2699999999999	3007.84	342.30999999999995	2335.67	5722.219999999999	7590.109999999999	173.67000000000002	1595.6000000000001	5664.01	3636.34	2708.16	11530.48	2537.01	2703.67	318.15999999999997	2828.0099999999993	1423.72	8910.630000000001	9725.99	6007.339999999999	23698.54	7389.990000000001	2089.37	4224.27	37260.520000000004	5716.71	1088.92	5024.26	1657.6100000000001	2304.51	9204.119999999999	4451.8
EC:2.4.2.4	1520.33	5837.68	2282.33	262.32000000000005	1118.0099999999998	2173.33	85.49	411.0	2698.6699999999996	6024.99	520.34	42.0	1827.0	1407.0	827.6700000000001	1563.3400000000001	104.33	365.67	2813.33	296.99	2226.33	4982.16	2292.67	265.0	0.0	1482.68	3006.6800000000003	1738.33	1091.9900000000002	2634.01	785.6700000000001	304.8299999999999	2266.51	1327.0	140.0	571.66	232.0	424.17	190.0	378.34	237.67	140.0	131.0	767.99	1100.16	23.66	13.0	473.17	37.0
EC:2.4.2.43	1419.33	5688.68	2170.33	204.32000000000002	1055.0099999999998	1976.33	85.49	411.0	2204.67	5789.99	482.34000000000003	18.0	1821.0	1319.0000000000002	32.67	1563.3400000000001	20.33	323.67	2717.0	65.32	2065.0	4929.16	2292.67	162.0	0.0	1470.68	2988.6800000000003	1738.33	1091.9900000000002	2498.34	469.67	304.8299999999999	2234.51	650.6700000000001	0.0	268.65999999999997	6.0	282.16999999999996	15.0	78.34	31.67	0.0	48.0	702.99	1100.16	23.66	13.0	319.17	37.0
EC:2.4.2.44	0.0	0.0	0.0	0.0	0.0	0.0	316.0	0.0	31.0	0.0	0.0	0.0	0.0	0.0	60.0	0.0	0.0	0.0	21.0	0.0	0.0	54.0	0.0	0.0	0.0	0.0	0.0	0.0	0.0	0.0	0.0	0.0	45.0	0.0	0.0	0.0	0.0	0.0	0.0	31.0	85.0	0.0	0.0	26.0	0.0	0.0	0.0	31.0	0.0
EC:2.4.2.45	0.0	0.0	0.0	0.0	0.0	0.0	0.0	0.0	0.0	0.0	0.0	0.0	0.0	0.0	0.0	0.0	0.0	0.0	4.33	10.67	13.33	0.0	0.0	0.0	0.0	0.0	0.0	0.0	0.0	8.67	0.0	0.0	0.0	11.33	0.0	0.0	0.0	0.0	0.0	0.0	0.0	0.0	0.0	0.0	0.0	0.0	0.0	0.0	0.0
EC:2.4.2.46	0.0	0.0	0.0	0.0	0.0	0.0	0.0	0.0	0.0	0.0	0.0	0.0	0.0	0.0	0.0	0.0	0.0	0.0	4.33	10.67	13.33	0.0	0.0	0.0	0.0	0.0	0.0	0.0	0.0	8.67	0.0	0.0	0.0	11.33	0.0	0.0	0.0	0.0	0.0	0.0	0.0	0.0	0.0	0.0	0.0	0.0	0.0	0.0	0.0
EC:2.4.2.47	0.0	0.0	0.0	0.0	0.0	0.0	0.0	0.0	0.0	0.0	0.0	0.0	0.0	0.0	0.0	0.0	0.0	0.0	4.33	10.67	13.33	0.0	0.0	0.0	0.0	0.0	0.0	0.0	0.0	8.67	0.0	0.0	0.0	11.33	0.0	0.0	0.0	0.0	0.0	0.0	0.0	0.0	0.0	0.0	0.0	0.0	0.0	0.0	0.0
EC:2.4.2.52	623.0	1319.0	628.6	92.6	364.0	850.0	6673.5	755.0	364.33	1426.73	1383.0	25.0	437.0	1000.0	185.67	1298.0	94.0	207.0	1457.0	29.6	838.0	1357.5	1230.0	94.0	242.0	470.0	1010.0	556.0	583.0	1031.0	193.2	70.1	648.5	293.0	843.0	306.0	179.67000000000002	648.5	1107.33	286.0	213.0	881.0	122.0	260.0	960.5	77.0	182.0	406.5	257.0
EC:2.4.2.53	1663.33	9794.68	2170.33	204.32000000000002	2245.01	2055.33	895.49	1088.0	2204.67	5870.99	812.34	18.0	2328.0	1898.0	690.6700000000001	1563.3400000000001	554.3299999999999	461.67	2759.0	65.32	2065.0	4929.16	2935.67	162.0	497.0	1470.68	2988.6800000000003	1984.33	1670.99	2498.34	535.6700000000001	304.8299999999999	2234.51	769.6700000000001	498.0	828.6600000000001	286.0	1364.17	826.0	439.34000000000003	738.6700000000001	998.0	898.0000000000001	702.99	1188.16	371.65999999999997	266.0	970.17	250.0
EC:2.4.2.7	2436.49	8868.82	18362.309999999998	2232.2199999999993	15859.68	6619.99	17650.459999999995	7644.34	8117.250000000001	8690.829999999998	2301.8200000000006	841.33	4833.1	6603.8	4910.35	1922.52	1996.3199999999997	3162.42	4347.75	1338.5	3108.33	10161.179999999998	7955.649999999999	805.79	5468.66	5733.84	5363.41	10527.59	12839.23	3081.9300000000003	3356.42	3708.43	3291.1399999999994	2877.4500000000003	12673.2	11365.31	6956.71	24710.03	8739.150000000001	3632.7200000000003	4434.85	31084.67	6665.79	2373.1299999999997	5161.18	1776.36	3006.27	10558.95	5151.37
EC:2.4.2.8	2512.38	14898.22	31390.81	2263.2299999999996	16939.579999999998	7249.04	18989.049999999996	8248.04	9738.01	9247.25	2562.4200000000005	1538.6599999999999	7215.0	7443.47	4938.08	2107.5699999999997	2150.1000000000004	3917.2700000000004	4916.25	1485.49	3200.0	10755.58	8538.97	1160.71	7303.26	5752.34	5816.400000000001	17598.49	13872.970000000001	3004.6000000000004	3603.42	3752.7599999999998	3313.8099999999995	3077.8	12248.869999999999	12451.49	7559.0	28140.870000000003	9938.399999999998	5565.0199999999995	5601.52	37306.36	8444.539999999999	2839.0599999999995	5206.76	2069.6099999999997	2910.2699999999995	11356.95	5712.469999999999
EC:2.4.2.9	2989.0499999999997	15298.3	34456.29	2675.97	27625.249999999996	7970.37	20088.549999999996	8873.54	10792.65	10159.65	3003.09	1364.33	7218.43	8761.27	6164.499999999999	2262.9	2523.7699999999995	4440.77	5751.33	2376.6899999999996	4094.99	12072.99	8804.97	1413.9099999999999	9823.26	5921.67	7158.34	18371.49	15313.0	3577.8500000000004	6416.17	7143.03	3833.1399999999994	4603.55	15027.11	13898.49	8331.339999999998	29090.870000000003	10345.469999999998	5178.52	6415.77	42419.61000000001	9211.039999999999	4202.54	5426.76	2206.6099999999997	3530.36	12512.45	6469.469999999999
EC:2.4.99.12	1527.53	6110.01	2615.33	1826.7499999999998	1066.0099999999998	5029.91	12797.55	2542.17	3146.8399999999997	7264.48	1532.49	30.0	2140.17	2774.5	1535.77	1665.3400000000001	561.41	457.67	3021.84	171.32	2265.0	5700.9400000000005	4483.42	183.0	416.0	5664.01	3378.35	2269.7599999999998	10977.99	2603.34	2768.67	364.83	2758.3399999999997	1190.1200000000001	6527.63	7548.0599999999995	4255.81	18508.940000000002	4381.12	797.5699999999998	778.2700000000001	17099.33	2003.71	961.99	4308.0599999999995	477.60999999999996	1244.51	6807.12	2739.2
EC:2.4.99.13	1527.53	6110.01	2615.33	1826.7499999999998	1066.0099999999998	5029.91	12797.55	2542.17	3146.8399999999997	7264.48	1532.49	30.0	2140.17	2774.5	1535.77	1665.3400000000001	561.41	457.67	3021.84	171.32	2265.0	5700.9400000000005	4483.42	183.0	416.0	5664.01	3378.35	2269.7599999999998	10977.99	2603.34	2768.67	364.83	2758.3399999999997	1190.1200000000001	6527.63	7548.0599999999995	4255.81	18508.940000000002	4381.12	797.5699999999998	778.2700000000001	17099.33	2003.71	961.99	4308.0599999999995	477.60999999999996	1244.51	6807.12	2739.2
EC:2.4.99.14	1527.53	6110.01	2615.33	1826.7499999999998	1066.0099999999998	5029.91	12797.55	2542.17	3146.8399999999997	7264.48	1532.49	30.0	2140.17	2774.5	1535.77	1665.3400000000001	561.41	457.67	3021.84	171.32	2265.0	5700.9400000000005	4483.42	183.0	416.0	5664.01	3378.35	2269.7599999999998	10977.99	2603.34	2768.67	364.83	2758.3399999999997	1190.1200000000001	6527.63	7548.0599999999995	4255.81	18508.940000000002	4381.12	797.5699999999998	778.2700000000001	17099.33	2003.71	961.99	4308.0599999999995	477.60999999999996	1244.51	6807.12	2739.2
EC:2.4.99.15	1527.53	6110.01	2615.33	1826.7499999999998	1066.0099999999998	5029.91	12797.55	2542.17	3146.8399999999997	7264.48	1532.49	30.0	2140.17	2774.5	1535.77	1665.3400000000001	561.41	457.67	3021.84	171.32	2265.0	5700.9400000000005	4483.42	183.0	416.0	5664.01	3378.35	2269.7599999999998	10977.99	2603.34	2768.67	364.83	2758.3399999999997	1190.1200000000001	6527.63	7548.0599999999995	4255.81	18508.940000000002	4381.12	797.5699999999998	778.2700000000001	17099.33	2003.71	961.99	4308.0599999999995	477.60999999999996	1244.51	6807.12	2739.2
EC:2.4.99.16	206.0	149.0	112.0	103.66	63.0	218.0	6.0	74.67	494.0	314.33	90.66	24.0	6.0	253.66	906.0	0.0	95.33	59.0	173.65999999999997	231.67000000000002	176.32999999999998	53.0	56.67	103.0	115.66	12.0	104.0	13.33	0.0	135.67000000000002	316.0	21.67	43.0	695.66	217.0	378.34000000000003	250.66000000000003	188.33	209.0	343.65	290.0	163.33	101.33	74.0	0.0	0.0	23.67	226.33	54.67
EC:2.4.99.17	2380.29	13086.149999999998	18574.31	3686.5899999999997	16664.079999999998	9695.369999999999	31615.11	10263.87	8797.09	9821.46	3654.9100000000003	829.3299999999999	5750.67	7862.64	5378.849999999999	2086.72	2459.27	3399.02	4446.93	1198.8300000000002	3148.0	10216.249999999998	10494.609999999999	723.79	6025.6	9931.17	5433.280000000001	11119.09	23161.43	2998.26	3303.42	3728.7599999999998	3664.1699999999996	2560.5899999999997	18206.5	18516.97	11443.65	45085.310000000005	13922.270000000002	5953.1	5104.12	52240.020000000004	9957.92	2570.7299999999996	8352.41	2421.06	3987.1099999999997	16963.57	8032.749999999999
EC:2.5.1.1	2487.09	13099.82	18616.31	2301.8199999999997	16727.079999999998	7000.789999999999	19460.049999999996	8227.04	8616.25	9646.63	2914.42	841.33	5437.5	7469.8	5095.75	2086.72	2219.52	3680.0200000000004	4609.75	1374.5000000000002	3202.33	10190.8	8423.529999999999	826.79	5863.26	5835.84	5563.610000000001	10818.99	13690.43	3107.9300000000003	3556.42	3750.43	3371.3399999999992	3111.8	13436.869999999999	12394.91	7701.17	27971.870000000003	9960.479999999998	5835.5199999999995	5661.52	37872.020000000004	8346.539999999999	2656.7299999999996	5253.51	2036.11	3198.27	11310.95	5813.219999999999
EC:2.5.1.10	2487.09	13099.82	18616.31	2301.8199999999997	16727.079999999998	7000.789999999999	19460.049999999996	8227.04	8616.25	9646.63	2914.42	841.33	5437.5	7469.8	5095.75	2086.72	2219.52	3680.0200000000004	4609.75	1374.5000000000002	3202.33	10190.8	8423.529999999999	826.79	5863.26	5835.84	5563.610000000001	10818.99	13690.43	3107.9300000000003	3556.42	3750.43	3371.3399999999992	3111.8	13436.869999999999	12394.91	7701.17	27971.870000000003	9960.479999999998	5835.5199999999995	5661.52	37872.020000000004	8346.539999999999	2656.7299999999996	5253.51	2036.11	3198.27	11310.95	5813.219999999999
EC:2.5.1.101	44.0	210.0	0.0	0.0	0.0	2899.0	9364.0	573.0	133.0	650.0	0.0	0.0	0.0	400.0	310.0	0.0	152.0	0.0	88.0	0.0	46.0	30.0	1942.0	0.0	286.0	3789.0	71.0	157.0	8737.0	0.0	0.0	0.0	377.0	147.0	3475.0	165.0	2790.0	19473.0	3873.0	587.0	420.0	7948.0	1656.0	0.0	3110.0	362.0	697.0	181.0	1818.0
EC:2.5.1.105	210.89	1415.0700000000002	442.5	360.85	1641.9	3858.3	7521.26	2694.7	3483.75	295.42	1007.5	0.0	451.90000000000003	2229.5	1002.4000000000001	635.0500000000001	865.2	614.3499999999999	209.5	0.0	0.0	3291.73	3754.62	17.25	1285.6	207.5	950.66	1180.5	1159.07	79.0	145.0	33.0	76.67	301.35	7589.2	2313.6	1524.96	20517.04	3955.3800000000006	1322.5999999999997	2449.25	11545.119999999999	3249.55	223.6	3148.38	1020.0	2052.45	2181.2	1469.6
EC:2.5.1.120	27.0	0.0	0.0	0.0	0.0	0.0	1295.5	131.5	0.0	0.0	0.0	0.0	0.0	0.0	0.0	0.0	34.0	0.0	0.0	36.0	61.0	0.0	0.0	0.0	0.0	0.0	0.0	0.0	0.0	26.0	0.0	0.0	0.0	0.0	253.0	22.0	0.0	0.0	0.0	75.0	0.0	613.0	146.5	68.0	11.0	38.0	42.0	27.0	0.0
EC:2.5.1.15	2416.49	8695.82	16498.309999999998	2278.2199999999993	13664.68	6347.99	15278.05	5369.84	5915.25	9091.829999999998	1749.8200000000002	370.33	3996.1000000000004	5337.3	4500.85	1721.52	1670.3200000000002	1623.42	4497.08	1522.17	3230.66	6758.8	6536.53	929.79	2894.66	5761.84	4640.41	9592.59	12174.23	3243.6000000000004	3704.42	3659.43	3228.1399999999994	3263.53	9895.869999999999	11359.31	6627.969999999999	24252.269999999997	7020.280000000001	4702.719999999999	4532.52	28822.42	5998.04	2232.1299999999997	4534.3099999999995	1424.6100000000001	2371.27	9964.95	4486.12
EC:2.5.1.16	1860.89	10642.08	3225.16	457.91999999999996	5204.580000000001	3257.63	3365.99	4235.87	3677.0000000000005	7597.74	1426.61	18.0	2731.7299999999996	4545.67	2367.2400000000002	1744.72	1241.53	2843.5200000000004	3219.5	301.99	2337.33	5120.68	5364.110000000001	200.67000000000002	1130.6	1556.01	3855.26	2484.9799999999996	3099.81	2675.01	922.0000000000001	419.83	2498.5099999999998	1534.94	3587.83	3385.2599999999998	2240.54	7065.4400000000005	3487.11	2453.1400000000003	3365.67	12541.689999999997	4498.0	1498.9199999999998	1901.86	1087.41	1117.33	3385.25	2323.6000000000004
EC:2.5.1.17	2681.36	10515.15	18722.43	2235.7	6280.81	7727.459999999999	22268.549999999996	8658.9	9688.92	11146.05	2968.69	103.0	4658.469999999999	7832.0	5615.91	3012.44	2051.06	3926.6200000000003	5403.0	775.2600000000001	3603.66	10406.83	9666.150000000001	946.25	5835.200000000001	6140.51	5883.67	11182.060000000001	13487.880000000001	4049.6800000000003	1969.87	637.93	3632.1799999999994	3541.7799999999997	12525.63	12657.61	7807.379999999999	28041.64	11019.599999999999	6171.67	6088.87	43583.119999999995	9215.709999999997	2542.1899999999996	6104.21	2280.1099999999997	2949.51	11404.62	5726.15
EC:2.5.1.18	5297.32	21565.050000000003	8209.32	802.9399999999999	4024.0399999999995	7870.32	313.46	1545.0	8930.32	22238.59	1791.3600000000001	344.33	6980.0	5025.000000000001	1557.38	5810.360000000001	194.65	1174.68	10664.0	737.2700000000001	7707.67	18475.809999999998	8319.68	895.6700000000001	0.0	5498.72	11147.05	6421.32	4045.96	9340.03	2126.6800000000003	1164.1499999999996	8309.54	2717.6800000000003	117.0	1237.9700000000003	50.7	1049.1799999999998	411.29999999999995	937.36	722.68	50.67	248.0	2913.29	3748.1400000000003	94.64	52.0	1648.18	111.0
EC:2.5.1.19	2531.09	13112.82	18616.31	2286.8199999999997	16727.079999999998	6989.789999999999	28101.049999999996	8227.04	8679.25	10157.63	2914.42	821.3299999999999	5437.5	7467.13	5095.75	2086.72	2157.5199999999995	3680.0200000000004	4553.75	1290.5	3115.33	10141.8	8430.529999999999	826.79	5875.26	9485.84	5634.610000000001	10823.99	22211.76	3102.9300000000003	3556.42	3742.43	3694.3399999999997	3042.8	13670.529999999999	12385.58	10216.17	27896.870000000003	12251.479999999998	6060.5199999999995	5633.52	42397.020000000004	9156.539999999999	2656.7299999999996	5572.009999999999	2177.1099999999997	3198.27	11292.28	7233.219999999999
EC:2.5.1.21	0.0	0.0	0.0	0.0	0.0	0.0	0.0	0.0	0.0	0.0	0.0	0.0	0.0	0.0	0.0	0.0	0.0	0.0	0.0	19.0	39.0	0.0	0.0	0.0	0.0	0.0	0.0	0.0	60.0	82.0	0.0	0.0	61.0	0.0	0.0	0.0	0.0	0.0	0.0	0.0	0.0	0.0	0.0	76.0	0.0	0.0	0.0	0.0	0.0
EC:2.5.1.26	0.0	0.0	0.0	0.0	0.0	0.0	0.0	0.0	23.33	20.33	0.0	0.0	0.0	0.0	32.67	0.0	0.0	0.0	0.0	0.0	0.0	0.0	0.0	0.0	0.0	0.0	0.0	0.0	0.0	0.0	0.0	0.0	0.0	12.0	0.0	0.0	2.67	1.0	20.33	19.0	0.0	0.0	0.0	0.0	0.0	0.0	0.0	9.0	0.0
EC:2.5.1.29	1058.76	7280.14	16179.98	2016.4999999999995	15661.07	4905.46	18903.559999999998	7816.04	6310.249999999999	3708.31	2213.08	823.3299999999999	3616.5	5572.799999999999	4763.41	523.3799999999999	2047.1899999999998	3356.35	1676.75	1233.18	1074.33	4603.639999999999	6099.859999999999	631.79	5863.26	4279.16	2409.9300000000003	8947.66	12344.44	493.59	973.75	3427.6	1040.83	2220.13	12049.869999999999	11786.25	7596.5	27612.700000000004	9888.149999999998	5537.179999999999	5420.85	36972.020000000004	8212.539999999999	1876.7399999999998	4092.35	2012.45	2766.27	10670.78	5558.219999999999
EC:2.5.1.3	2882.45	14605.8	17353.59	3941.8799999999997	18855.75	10215.869999999999	32549.660000000003	11617.37	9746.95	10974.079999999998	3997.5800000000004	1072.6599999999999	5909.74	9410.84	7262.869999999999	2066.9	3185.1000000000004	5452.27	4883.01	1713.9099999999996	3284.33	10218.36	10957.45	994.43	4060.6000000000004	9981.83	5375.890000000001	11178.84	23466.18	3247.6900000000005	3564.5299999999997	3673.0899999999997	3836.9699999999993	3830.0399999999995	19651.78	20657.700000000004	12966.7	45768.64	15497.800000000001	8914.029999999999	7356.22	51056.020000000004	11132.92	2399.91	8337.56	2899.09	4351.25	18808.65	9037.869999999999
EC:2.5.1.30	822.4300000000001	6251.47	2898.3	452.81	5049.400000000001	1826.5499999999997	6617.5	5171.2	4804.089999999998	2481.5699999999997	1323.6	775.3299999999999	1978.9	4392.67	3336.9	511.9	1530.78	3012.35	1138.83	1264.46	983.9999999999999	3823.3900000000003	3796.13	240.92000000000002	4124.6	162.5	2213.45	1846.8999999999999	2686.36	560.34	1056.6	307.13	573.14	1949.93	6689.34	4749.01	3420.7	9143.599999999999	5527.95	4994.3	4675.0	19013.859999999997	6151.5	1715.9299999999998	929.45	1510.0	1885.0	4352.67	2939.8500000000004
EC:2.5.1.31	2593.3799999999997	14368.89	31713.81	2301.8199999999997	17157.579999999998	7418.29	21663.049999999996	8399.54	9910.25	9739.25	3254.42	841.33	7163.0	7865.3	5109.25	2374.57	2219.52	4068.7700000000004	5058.25	1374.5000000000002	3202.33	10785.16	8558.97	1164.79	7333.26	5835.84	5902.320000000001	17742.24	14040.05	3107.9300000000003	3690.42	3765.43	3374.8099999999995	3129.8	13436.869999999999	12567.41	7729.17	28212.870000000003	10146.729999999998	5925.0199999999995	5758.52	38038.44	8510.039999999999	2985.7299999999996	5347.01	2054.3599999999997	3198.27	11401.7	5868.719999999999
EC:2.5.1.32	0.0	0.0	0.0	0.0	11.0	97.0	0.0	0.0	70.33	71.33	0.0	0.0	0.0	0.0	157.67000000000002	0.0	49.0	0.0	225.0	102.0	81.0	0.0	0.0	66.0	0.0	0.0	0.0	0.0	0.0	74.0	87.0	0.0	0.0	90.0	29.0	47.0	2.67	1.0	57.33	55.0	61.0	0.0	14.0	0.0	0.0	0.0	0.0	9.0	0.0
EC:2.5.1.39	1473.33	5688.68	2241.33	204.32000000000002	1066.0099999999998	2073.33	1402.32	542.5	2275.0	5861.32	482.34000000000003	18.0	1821.0	1334.0	250.34	1563.3400000000001	137.32999999999998	323.67	2877.0	213.32000000000002	2250.0	4956.16	2292.67	195.0	0.0	1470.68	2988.6800000000003	1738.33	1119.9900000000002	2587.34	556.6700000000001	304.8299999999999	2234.51	740.6700000000001	346.66999999999996	371.65999999999997	8.67	291.16999999999996	72.33	239.34	153.34	701.0	208.5	870.99	1122.16	61.66	55.0	495.17	37.0
EC:2.5.1.46	27.0	0.0	0.0	0.0	0.0	0.0	0.0	0.0	0.0	0.0	0.0	0.0	0.0	0.0	0.0	0.0	34.0	0.0	0.0	36.0	61.0	0.0	0.0	0.0	0.0	0.0	0.0	0.0	0.0	26.0	0.0	0.0	0.0	0.0	0.0	0.0	0.0	0.0	0.0	0.0	0.0	0.0	0.0	68.0	11.0	0.0	0.0	27.0	0.0
EC:2.5.1.47	4077.9599999999996	21156.99	34025.240000000005	2789.9999999999995	18691.09	12478.649999999998	23391.669999999995	10304.7	12521.99	16201.639999999998	4256.250000000001	619.0	9818.5	10757.47	6136.28	4039.91	2876.1899999999996	4849.6900000000005	8030.17	1790.6800000000003	5597.66	15743.569999999998	13682.519999999999	1571.3700000000001	7750.6	7613.35	8931.17	19737.839999999997	16369.62	5951.600000000001	4340.29	4118.860000000001	5735.32	4664.89	18742.67	14538.65	9288.900000000001	49551.24	13151.63	9092.940000000002	7183.310000000001	45966.44000000001	10840.509999999998	4117.389999999999	9455.369999999999	2689.05	4288.619999999999	13047.99	7340.42
EC:2.5.1.48	1982.0	6163.09	3644.21	472.78	11888.18	2780.16	136.49	1224.1699999999998	3430.99	6903.99	832.67	107.0	1899.4299999999998	2240.63	2101.75	1718.67	391.65999999999997	880.67	3640.41	1107.91	2947.66	5994.24	2464.34	426.87	232.66	1554.01	4179.950000000001	1941.6599999999999	2555.69	2953.26	3329.22	3611.5	2713.84	2707.75	937.2399999999999	1943.83	752.6600000000001	3094.5	911.9100000000001	2805.49	944.9200000000001	4310.25	1112.83	1864.7999999999997	1269.16	93.66	251.76000000000002	1592.0000000000002	323.17
EC:2.5.1.49	2057.0200000000004	8619.74	15224.63	2144.02	21427.969999999998	9227.76	42137.20999999999	13689.07	7870.240000000001	7165.91	4216.58	441.0	4073.0699999999997	10428.300000000001	9096.76	1683.7299999999998	3621.72	7223.95	1228.5900000000001	242.59	390.66	4823.23	12351.919999999998	446.37	5541.860000000001	8349.99	2496.76	9640.07	22513.77	306.34000000000003	2887.73	3296.34	1581.3899999999999	2689.18	22955.739999999998	16316.92	14702.85	71783.74	19517.719999999998	9276.21	10586.11	61952.36000000001	16242.25	1887.93	8395.2	4198.65	5638.62	15091.73	11121.269999999999
EC:2.5.1.54	6173.82	32085.929999999997	37181.1	1573.8400000000001	34166.17	9733.28	13486.179999999998	11674.41	14741.899999999998	23291.580000000005	4529.879999999999	845.33	12333.16	13067.26	6069.74	6017.93	3284.8799999999997	7287.96	11988.32	1569.7299999999998	8195.99	21686.5	15364.79	1639.9099999999999	8012.52	5141.7	13129.52	22179.2	8905.390000000001	9232.95	4796.49	7605.76	8313.06	5153.37	15064.98	10132.19	6253.779999999999	19000.039999999997	10328.08	9929.35	9442.8	40012.689999999995	12392.16	5091.04	5842.030000000001	2975.01	4314.93	9691.58	6183.329999999999
EC:2.5.1.55	1527.53	6110.01	2615.33	1826.7499999999998	1066.0099999999998	5029.91	12797.55	2542.17	3146.8399999999997	7264.48	1532.49	30.0	2140.17	2774.5	1535.77	1665.3400000000001	561.41	457.67	3021.84	171.32	2265.0	5700.9400000000005	4483.42	183.0	416.0	5664.01	3446.35	2269.7599999999998	11042.99	2603.34	2768.67	364.83	2758.3399999999997	1190.1200000000001	6594.629999999999	7548.0599999999995	4255.81	18573.940000000002	4381.12	797.5699999999998	778.2700000000001	17206.33	2003.71	961.99	4308.0599999999995	477.60999999999996	1244.51	6807.12	2739.2
EC:2.5.1.56	402.0	1307.0	494.0	89.0	240.0	367.0	9696.0	230.5	506.0	1896.0	138.0	0.0	304.0	560.0	1137.0	443.0	109.0	99.0	1381.0	57.0	899.0	1074.0	2546.8	102.0	185.0	4372.0	944.0	694.6	9163.0	1057.0	100.0	49.0	988.0	370.0	3075.2	113.5	2536.0	157.0	2987.0	245.0	173.0	6444.6	979.3	291.0	3417.0	186.0	533.2	228.0	1457.0
EC:2.5.1.57	0.0	0.0	0.0	0.0	0.0	0.0	583.5	131.5	0.0	0.0	0.0	0.0	0.0	0.0	0.0	0.0	0.0	0.0	0.0	0.0	0.0	0.0	100.8	0.0	0.0	0.0	0.0	5.6	0.0	0.0	0.0	0.0	0.0	0.0	145.2	22.0	0.0	0.0	0.0	0.0	0.0	157.6	42.3	0.0	0.0	0.0	24.2	0.0	0.0
EC:2.5.1.6	2935.44	13125.82	19034.809999999998	2333.4199999999996	17868.479999999996	7657.589999999999	24232.049999999996	9003.24	9110.25	9751.43	3658.02	841.33	5533.4	7755.8	5348.15	2718.92	2716.72	3830.3700000000003	4834.25	1458.5	3289.33	10261.55	8653.279999999999	826.79	6212.860000000001	5861.84	5600.06	11177.64	13937.630000000001	3107.9300000000003	3567.42	3773.43	3390.5399999999995	3343.4000000000005	13742.869999999999	12752.01	7913.369999999999	28761.469999999998	10707.43	6308.32	6019.52	39808.62	8669.039999999999	2678.33	5454.71	2127.3599999999997	3401.27	11632.7	6006.82
EC:2.5.1.61	2124.22	12510.75	16392.83	507.66999999999996	4491.910000000001	3347.38	5662.49	3785.2	7398.749999999999	7152.74	1937.94	451.0	4293.9	4741.0	2861.7400000000002	2072.39	1331.78	1532.52	4124.83	1085.99	2949.33	9445.269999999999	4827.110000000001	762.25	2389.6000000000004	1709.18	4543.34	9713.230000000001	3384.06	3018.01	3316.67	465.83	2633.18	2518.6000000000004	5567.0	3380.5099999999998	1972.37	4011.77	3766.78	2300.6400000000003	2804.67	13516.269999999997	3636.0	2030.5899999999997	1714.6100000000001	979.16	1718.0	3354.17	1645.85
EC:2.5.1.68	101.0	149.0	112.0	58.0	63.0	197.0	0.0	0.0	494.0	235.0	38.0	24.0	6.0	88.0	795.0	0.0	84.0	42.0	96.33	231.67000000000002	161.32999999999998	53.0	0.0	103.0	0.0	12.0	18.0	0.0	0.0	135.67000000000002	316.0	0.0	32.0	676.3299999999999	140.0	303.0	226.0	142.0	175.0	300.0	206.0	140.0	83.0	65.0	0.0	0.0	0.0	154.0	0.0
EC:2.5.1.7	3194.05	14878.300000000001	32269.289999999997	2549.22	29898.249999999996	8076.620000000001	24336.549999999996	11177.04	12785.9	10097.65	3429.09	927.33	7315.43	9973.269999999999	6569.499999999999	2427.9000000000005	3410.5199999999995	6153.2699999999995	5654.0	2099.0199999999995	3842.66	14364.24	11005.97	1305.66	8044.26	5967.17	7114.59	18344.24	14956.75	3406.1800000000003	3951.17	7018.03	3725.1399999999994	3893.2200000000003	16385.77	14725.41	9229.84	32057.870000000003	12611.469999999998	7687.52	8073.77	48079.36000000001	11698.039999999997	3718.54	5976.009999999999	3006.86	4298.360000000001	13604.53	7476.219999999999
EC:2.5.1.72	2293.42	12353.079999999998	16434.83	1962.7599999999995	16362.91	6208.96	18012.049999999996	6744.87	7781.589999999999	9201.23	2531.75	463.0	5077.07	5221.16	4112.34	1931.3899999999999	1452.8600000000001	3333.0200000000004	3699.67	477.31999999999994	2443.0	8915.72	6699.53	677.25	2875.26	5608.51	4264.01	9979.66	12317.060000000001	2837.34	1012.6700000000001	3496.83	3094.0099999999993	2165.05	10072.630000000001	11088.75	6970.17	25108.87	8550.569999999998	4890.0199999999995	4407.27	28314.430000000004	6780.039999999999	1757.5899999999997	4685.51	1677.11	2166.18	9982.45	4893.72
EC:2.5.1.74	1923.53	6325.01	2919.93	2036.3399999999997	1172.0099999999998	5360.44	12883.93	2604.17	3700.5099999999998	7572.88	1623.15	83.0	2159.17	3214.1600000000003	2401.87	1704.3400000000001	735.74	516.6700000000001	3660.5	1002.5900000000001	2901.33	5965.610000000001	4540.09	374.0	776.66	5750.34	3873.35	2394.0899999999997	11221.99	2976.01	3174.87	482.09999999999997	3019.3399999999997	2160.78	7144.82	8066.73	4608.849999999999	36394.600000000006	5122.9800000000005	1304.6499999999999	1107.8899999999999	17653.81	2137.04	1434.9899999999998	4309.21	487.89	1355.75	7220.12	2831.49
EC:2.5.1.75	2559.29	13384.149999999998	18686.31	3790.2499999999995	16727.079999999998	9913.369999999999	30405.61	10207.04	9425.09	10933.789999999999	3745.57	853.33	5756.67	8303.3	6284.849999999999	2086.72	2574.6	3694.0200000000004	4718.59	1394.5	3263.33	10297.249999999998	10551.279999999999	826.79	6279.26	9943.17	5638.280000000001	11217.42	23161.43	3107.9300000000003	3619.42	3750.43	3799.1699999999996	3283.2499999999995	18324.5	19190.309999999998	11852.31	45997.64000000001	14250.270000000002	6259.75	6199.119999999999	52768.350000000006	10069.75	2656.7299999999996	8389.41	2452.06	3968.7799999999997	17414.9	8297.42
EC:2.5.1.76	0.0	0.0	0.0	0.0	0.0	0.0	1316.83	131.5	0.0	0.0	0.0	0.0	0.0	0.0	0.0	0.0	0.0	0.0	0.0	0.0	0.0	0.0	0.0	0.0	0.0	0.0	0.0	0.0	0.0	0.0	0.0	0.0	0.0	0.0	258.66999999999996	22.0	0.0	0.0	0.0	75.0	22.67	638.0	146.5	0.0	0.0	38.0	42.0	0.0	0.0
EC:2.5.1.78	2310.8199999999997	8589.08	16325.83	2163.5	15427.01	6446.66	18518.049999999996	6850.17	7825.92	7940.429999999999	2284.4900000000002	463.0	4090.67	5947.5	4351.9400000000005	2010.19	1757.66	3101.42	4214.67	1105.99	3010.33	9624.05	6679.86	786.25	2602.0	5800.51	4696.81	9862.26	12275.86	3018.01	3302.67	3603.83	3097.8099999999995	2713.4500000000003	11224.630000000001	10767.81	6619.98	21614.94	8198.2	4915.07	3610.2699999999995	27194.0	5983.209999999999	1947.9899999999998	4778.3099999999995	1590.6100000000001	2521.51	9792.12	4655.45
EC:2.5.1.9	2310.8199999999997	8589.08	16325.83	2163.5	15388.51	6402.16	18473.049999999996	6825.67	7802.59	7920.099999999999	2246.4900000000002	463.0	4078.67	5935.0	4305.77	2010.19	1757.66	3101.42	4214.67	1105.99	3010.33	9624.05	6679.86	786.25	2602.0	5800.51	4696.81	9862.26	12275.86	3018.01	3302.67	3603.83	3097.8099999999995	2701.45	11224.630000000001	10718.81	6589.3099999999995	21571.94	8141.370000000001	4858.57	3610.2699999999995	27162.5	5983.209999999999	1947.9899999999998	4778.3099999999995	1590.6100000000001	2521.51	9759.12	4637.95
EC:2.5.1.90	1527.53	6104.01	2615.33	1826.7499999999998	1066.0099999999998	5029.91	12776.22	2522.5	3146.8399999999997	7264.48	1532.49	30.0	2140.17	2774.5	1521.44	1665.3400000000001	561.41	457.67	3107.84	197.32000000000002	2283.0	5693.610000000001	4483.42	216.0	416.0	5664.01	3378.35	2269.7599999999998	10977.99	2640.34	2768.67	364.83	2758.3399999999997	1190.1200000000001	6521.96	7548.0599999999995	4255.81	18508.940000000002	4381.12	797.5699999999998	755.6000000000001	17056.33	2003.71	961.99	4308.0599999999995	477.60999999999996	1244.51	6807.12	2739.2
EC:2.5.1.96	0.0	0.0	43.0	0.0	0.0	0.0	0.0	0.0	20.0	0.0	0.0	0.0	0.0	0.0	0.0	0.0	0.0	0.0	21.0	80.0	27.0	0.0	0.0	0.0	0.0	0.0	0.0	0.0	0.0	0.0	0.0	47.0	0.0	36.0	83.0	0.0	87.0	0.0	0.0	0.0	0.0	0.0	0.0	0.0	0.0	0.0	0.0	40.0	0.0
EC:2.5.1.97	0.0	0.0	0.0	25.33	0.0	27.53	80.38	0.0	0.0	0.0	0.0	0.0	0.0	0.0	52.1	0.0	0.0	0.0	0.0	0.0	0.0	0.0	0.0	0.0	0.0	12.33	0.0	0.0	0.0	0.0	0.0	0.0	0.0	0.0	20.85	0.0	18.05	49.33	29.189999999999998	55.43	15.620000000000001	108.15	26.0	0.0	12.15	10.280000000000001	7.57	0.0	9.62
EC:2.6.1.1	2338.12	22883.409999999996	31055.83	3511.9399999999996	7618.41	12341.789999999999	39087.609999999986	9276.87	12476.18	10569.39	3971.9	1269.0	8507.24	7657.66	4947.44	2069.39	2178.52	4056.0200000000004	4480.51	348.32	2511.0	13470.419999999998	10053.78	926.5	7834.26	13502.34	5697.93	18368.17	32369.31	2762.34	3221.67	535.5	3828.8399999999997	2043.5	16538.260000000002	18475.9	13690.81	44621.64000000001	16525.36	5400.75	5526.87	52605.51	10465.75	2317.5899999999997	8404.16	2554.81	3483.69	16819.15	9226.17
EC:2.6.1.102	0.0	0.0	0.0	10.0	0.0	0.0	50.5	0.0	0.0	0.0	0.0	0.0	0.0	0.0	0.0	0.0	13.0	0.0	0.0	0.0	0.0	0.0	0.0	0.0	0.0	0.0	0.0	0.0	0.0	0.0	0.0	0.0	0.0	8.0	0.0	35.5	0.0	0.0	0.0	0.0	0.0	24.0	18.0	0.0	0.0	13.0	0.0	96.0	0.0
EC:2.6.1.109	27.0	0.0	0.0	0.0	0.0	0.0	0.0	0.0	0.0	0.0	0.0	0.0	0.0	0.0	0.0	0.0	34.0	0.0	0.0	36.0	61.0	0.0	0.0	0.0	0.0	0.0	0.0	0.0	0.0	26.0	0.0	0.0	0.0	0.0	0.0	0.0	0.0	0.0	0.0	0.0	0.0	0.0	0.0	68.0	11.0	0.0	0.0	27.0	0.0
EC:2.6.1.11	2716.13	12706.76	16244.73	853.1600000000002	18769.41	6996.46	18034.049999999996	6154.37	8378.32	9504.34	2037.7500000000002	42.0	5446.17	6685.46	5024.76	2051.54	2296.19	5256.27	4290.25	1025.8400000000001	2937.33	8960.61	7659.089999999999	797.45	3360.26	5699.51	4773.900000000001	10275.74	12683.64	3031.01	1314.27	3573.1	3228.5399999999995	2857.13	12661.03	5442.75	7561.839999999999	26280.870000000003	10044.649999999998	7458.52	5486.52	28602.010000000006	7746.039999999999	2217.99	4900.01	1902.86	3010.7799999999997	5076.7	5395.22
EC:2.6.1.13	331.0	226.32999999999996	75.0	137.0	32.0	181.0	9153.93	7.0	1021.8399999999999	1287.16	0.0	24.0	319.17	745.4999999999999	1370.0	39.0	500.33	35.0	614.84	889.0	741.0	122.45	620.05	191.0	267.00000000000006	4009.0	214.67	199.82999999999996	8631.0	395.0	173.0	86.0	626.83	605.2500000000001	1012.83	197.0	3000.59	264.24	2683.3	565.0	275.33000000000004	6755.58	1239.4099999999999	472.0	572.9499999999999	212.41999999999996	112.49	278.0	1631.5799999999997
EC:2.6.1.16	2840.29	15053.82	44264.310000000005	2294.4199999999996	18091.079999999998	7415.589999999999	21892.289999999994	8745.04	10313.25	9722.63	3216.42	841.33	8453.5	8112.8	5364.75	2371.7200000000003	2520.52	4276.02	5286.75	1316.5	3133.33	11200.18	8957.05	1535.79	8448.259999999998	5825.84	5563.610000000001	24409.989999999998	14006.43	3144.9300000000003	3556.42	3742.43	3371.3399999999992	3111.25	13362.869999999999	12764.31	7741.909999999999	11206.63	9833.349999999999	6108.5199999999995	6109.919999999999	38029.270000000004	8748.29	3060.7299999999996	5309.379999999999	2097.3599999999997	3297.27	11600.95	5955.969999999999
EC:2.6.1.17	2246.93	12372.68	15837.33	612.67	8384.41	3800.88	7021.99	5502.2	7422.749999999999	8104.12	1854.94	42.0	5111.4	5621.0	3454.2400000000002	2012.54	1838.7799999999997	5073.27	3630.33	422.99	2367.33	8761.91	5500.67	674.25	2780.6000000000004	1561.18	4282.630000000001	9788.980000000001	3416.44	2750.01	1206.67	364.83	2502.71	2364.6000000000004	7288.0	5113.51	3383.37	8083.77	5668.53	6702.64	4758.67	17899.35	5941.0	1652.59	1753.11	1429.41	2135.0	4655.42	2786.8500000000004
EC:2.6.1.18	0.0	0.0	0.0	0.0	11.0	97.0	0.0	0.0	70.33	71.33	0.0	0.0	0.0	0.0	217.67000000000002	0.0	0.0	0.0	107.0	26.0	18.0	0.0	0.0	33.0	0.0	0.0	0.0	0.0	0.0	37.0	87.0	0.0	0.0	43.0	0.0	47.0	2.67	1.0	57.33	86.0	85.0	0.0	14.0	26.0	0.0	0.0	0.0	40.0	0.0
EC:2.6.1.19	2821.41	11965.36	17182.16	520.3900000000001	2345.0199999999995	4119.41	191.98	775.5	5719.419999999999	10494.31	947.6800000000001	60.0	4937.5	2719.5	1046.5099999999998	2722.6800000000003	304.90999999999997	870.59	5211.5	988.6399999999999	3967.0	9494.82	3844.09	789.25	1358.0	2633.86	5343.36	9856.16	2000.23	4252.68	1239.3400000000001	661.66	4027.02	2146.34	241.0	1094.57	382.16999999999996	844.34	297.08	696.68	453.34	467.25	365.00000000000006	1738.98	1686.5700000000002	80.82	48.0	988.34	154.75
EC:2.6.1.2	1908.0	6081.09	2934.21	282.78	12266.68	2436.66	1557.49	2115.67	2847.3199999999997	7180.32	797.67	79.0	1881.4299999999998	3304.63	1951.42	1577.67	651.66	872.67	3044.41	159.91	2155.66	5909.24	3240.34	214.87	695.66	1566.01	3747.95	2060.66	1998.69	2563.26	2806.22	3483.5	2556.84	1535.7499999999998	1499.9	2368.5	986.3300000000002	4379.5	1486.7400000000002	2766.99	2487.92	6856.749999999999	2294.33	1150.8000000000002	1313.1599999999999	640.1600000000001	626.76	2234.33	966.1700000000001
EC:2.6.1.21	302.0	1242.0	12988.6	133.6	363.0	510.0	2274.0	291.0	1077.0	100.4	422.0	0.0	1628.0	434.0	360.0	426.0	295.0	459.0	932.0	721.6	660.0	569.0	417.0	447.0	1426.0	62.0	272.0	6916.0	412.0	268.0	296.2	137.6	229.0	548.0	251.0	471.0	148.0	469.0	765.0	380.0	404.0	1243.0	215.0	710.0	169.0	0.0	67.0	503.0	132.0
EC:2.6.1.22	1419.33	6665.68	14994.33	204.32000000000002	1375.0099999999998	2117.33	85.49	411.0	3072.6699999999996	5789.99	482.34000000000003	18.0	3329.0	1548.0	32.67	1563.3400000000001	20.33	575.6700000000001	3044.0	65.32	2065.0	5447.16	2373.67	500.0	1269.0	1470.68	2988.6800000000003	8498.33	1202.9900000000002	2498.34	469.67	304.8299999999999	2234.51	650.6700000000001	0.0	380.65999999999997	6.0	412.17	15.0	78.34	103.67	0.0	155.0	891.99	1100.16	23.66	13.0	367.17	75.0
EC:2.6.1.37	67.6	147.32999999999998	527.0	80.1	530.3999999999999	3231.05	9742.85	759.2	1267.8400000000001	1709.9599999999998	590.7500000000001	0.0	381.57	1443.5000000000002	1271.4	62.199999999999996	505.28	268.6	76.84	0.0	0.0	90.45	1348.35	0.0	1042.6	4233.0	172.87	382.83	9118.2	0.0	11.0	0.0	516.03	211.85	2386.1099999999997	316.6	4446.29	52955.04	4756.8	554.5999999999999	422.90999999999997	8653.779999999999	1452.21	193.6	972.9500000000002	257.66999999999996	315.94000000000005	295.95	2905.1799999999994
EC:2.6.1.42	2603.09	14344.82	31467.31	2286.8199999999997	17182.079999999998	7433.789999999999	19084.379999999997	8175.370000000001	10070.25	9960.63	2952.42	416.33	7147.5	7921.13	5783.419999999999	2068.72	2197.52	4041.0200000000004	4898.75	1443.5	3332.33	10660.47	8504.529999999999	1164.79	7185.26	5825.84	5855.610000000001	17670.99	13974.76	3180.9300000000003	3917.42	3742.43	3331.3399999999992	3434.8	13532.54	12735.91	7775.17	28132.870000000003	10107.479999999998	6060.5199999999995	5814.1900000000005	37894.020000000004	8481.539999999999	3189.7299999999996	5286.51	2036.11	3198.27	11528.95	5798.219999999999
EC:2.6.1.44	0.0	0.0	0.0	0.0	0.0	0.0	0.0	0.0	23.33	20.33	0.0	0.0	0.0	0.0	32.67	0.0	0.0	0.0	0.0	0.0	0.0	0.0	0.0	0.0	0.0	0.0	0.0	0.0	0.0	0.0	0.0	0.0	0.0	12.0	0.0	0.0	2.67	1.0	20.33	19.0	0.0	0.0	0.0	0.0	0.0	0.0	0.0	9.0	0.0
EC:2.6.1.45	0.0	0.0	0.0	0.0	0.0	0.0	0.0	0.0	23.33	20.33	0.0	0.0	0.0	0.0	32.67	0.0	0.0	0.0	0.0	0.0	0.0	0.0	0.0	0.0	0.0	0.0	0.0	0.0	0.0	0.0	0.0	0.0	0.0	12.0	0.0	0.0	2.67	1.0	20.33	19.0	0.0	0.0	0.0	0.0	0.0	0.0	0.0	9.0	0.0
EC:2.6.1.51	0.0	0.0	0.0	0.0	0.0	0.0	0.0	0.0	23.33	20.33	0.0	0.0	0.0	0.0	32.67	0.0	0.0	0.0	0.0	0.0	0.0	0.0	0.0	0.0	0.0	0.0	0.0	0.0	0.0	0.0	0.0	0.0	0.0	12.0	0.0	0.0	2.67	1.0	20.33	19.0	0.0	0.0	0.0	0.0	0.0	0.0	0.0	9.0	0.0
EC:2.6.1.52	2358.13	8036.76	16376.73	2097.4099999999994	16037.91	6573.21	21618.049999999996	8306.37	7883.24	9417.009999999998	2835.75	54.0	4644.17	6927.46	4866.09	2195.54	1837.9399999999998	3301.7700000000004	3688.25	557.84	2547.33	9550.86	8372.09	671.2	2967.26	5752.01	4310.150000000001	9969.49	12161.39	2938.01	2996.2700000000004	3531.1	3169.5399999999995	2374.13	12997.03	12009.0	7566.67	27161.870000000003	9674.819999999998	5684.0199999999995	5436.52	35272.26000000001	8249.539999999999	1872.9899999999998	5267.26	2002.61	3114.78	10885.45	5697.969999999999
EC:2.6.1.55	35.0	104.0	80.0	0.0	124.0	137.0	0.0	162.0	352.0	280.0	38.0	0.0	41.0	211.0	810.0	0.0	24.0	70.0	41.33	55.67	47.33	18.0	52.0	0.0	69.0	0.0	0.0	0.0	117.0	8.67	227.0	0.0	22.0	516.33	103.0	379.0	217.0	283.0	560.0	1933.0	192.0	273.0	156.0	0.0	0.0	0.0	0.0	183.0	56.0
EC:2.6.1.57	1438.08	6329.68	2576.83	369.07	1293.51	2139.58	651.49	451.67	2536.08	5954.65	746.34	18.0	2639.5	1956.0	407.34	1665.3400000000001	280.58	471.92	3211.5	225.32000000000002	2248.0	5073.99	2366.42	233.25000000000003	50.0	1569.18	3290.68	2017.83	1356.2400000000002	2614.34	679.6700000000001	387.83	2357.51	1018.67	1650.0	612.91	311.84000000000003	869.17	442.90999999999997	326.84	335.66999999999996	2622.75	316.0	842.99	1187.41	89.16	341.0	556.1700000000001	389.25
EC:2.6.1.59	1663.33	9794.68	2170.33	204.32000000000002	2245.01	4915.33	967.49	1088.0	2204.67	5870.99	812.34	18.0	2328.0	1898.0	690.6700000000001	1563.3400000000001	494.33	461.67	2759.0	65.32	2065.0	4929.16	2935.67	162.0	429.0	1546.68	2988.6800000000003	1984.33	1699.99	2498.34	535.6700000000001	304.8299999999999	2234.51	756.6700000000001	498.0	852.6600000000001	286.0	1604.17	813.0	439.34000000000003	738.6700000000001	1276.0	948.0000000000001	702.99	1188.16	401.65999999999997	266.0	1008.17	250.0
EC:2.6.1.62	2009.08	6388.34	2841.83	483.15	1822.01	5280.11	19548.98	922.6700000000001	4267.68	8603.64	951.49	42.0	2588.84	3922.0	3114.7699999999995	1704.3400000000001	1121.7399999999998	561.4200000000001	3818.51	870.9900000000001	2852.33	5799.139999999999	5221.82	407.0	811.0000000000001	9642.01	3680.27	2499.84	19443.989999999998	2872.01	2878.67	361.83	3358.1699999999996	1843.5	6373.46	1152.1599999999999	7243.4	19226.18	7790.170000000001	1429.57	1220.2	17349.91	3200.12	1244.99	4971.51	714.28	1179.0	1248.87	4447.78
EC:2.6.1.66	3327.33	11769.77	5104.54	487.09999999999997	13321.69	4412.99	1642.98	2526.67	5051.99	12970.31	1280.01	97.0	3702.43	4623.63	1984.09	3141.01	720.99	1196.3400000000001	5814.41	275.23	4265.66	10838.4	5533.01	376.87	695.66	3036.69	6736.63	3798.99	3090.6800000000003	5061.6	3275.8899999999994	3788.3300000000004	4791.35	2233.42	1528.9	2637.16	992.3300000000002	4661.67	1501.7400000000002	2845.33	2533.59	6856.749999999999	2342.33	1853.79	2413.32	663.8199999999999	639.76	2553.5	1003.1700000000001
EC:2.6.1.76	35.0	104.0	151.0	0.0	74.0	234.0	0.0	0.0	399.0	286.0	38.0	0.0	6.0	88.0	827.0	0.0	0.0	7.0	37.0	45.0	34.0	18.0	0.0	0.0	0.0	0.0	0.0	0.0	28.0	0.0	314.0	0.0	22.0	503.0	162.0	437.0	95.0	120.0	212.0	261.0	174.0	149.0	160.0	0.0	0.0	31.0	0.0	316.0	0.0
EC:2.6.1.81	1419.33	5688.68	2170.33	204.32000000000002	1055.0099999999998	1976.33	85.49	411.0	2204.67	5789.99	482.34000000000003	18.0	1821.0	1319.0000000000002	32.67	1563.3400000000001	20.33	323.67	2717.0	65.32	2065.0	4929.16	2292.67	162.0	0.0	1470.68	2988.6800000000003	1738.33	1091.9900000000002	2498.34	469.67	304.8299999999999	2234.51	650.6700000000001	0.0	268.65999999999997	6.0	282.16999999999996	15.0	78.34	31.67	0.0	48.0	702.99	1100.16	23.66	13.0	319.17	37.0
EC:2.6.1.82	1419.33	5688.68	2170.33	204.32000000000002	1055.0099999999998	1976.33	85.49	411.0	2204.67	5789.99	482.34000000000003	18.0	1821.0	1319.0000000000002	32.67	1563.3400000000001	20.33	323.67	2717.0	65.32	2065.0	4929.16	2292.67	162.0	0.0	1470.68	2988.6800000000003	1738.33	1091.9900000000002	2498.34	469.67	304.8299999999999	2234.51	650.6700000000001	0.0	268.65999999999997	6.0	282.16999999999996	15.0	78.34	31.67	0.0	48.0	702.99	1100.16	23.66	13.0	319.17	37.0
EC:2.6.1.83	611.15	989.3299999999999	1054.5	366.63	4370.300000000001	4435.680000000001	18507.729999999996	5603.07	4492.840000000001	2410.7599999999998	1406.3500000000001	0.0	620.47	4564.0	3600.23	796.4	1432.48	2540.45	310.34000000000003	0.0	79.0	3236.5299999999997	6122.5	21.0	1581.2	4168.33	940.3199999999999	1601.4799999999998	10412.400000000001	0.0	145.0	57.0	530.23	871.65	11302.960000000001	4107.6	8455.539999999997	27267.97	9737.439999999999	5264.83	4501.93	28899.53	8475.709999999997	471.2	4037.8	1970.2	2613.51	4065.7	5960.9
EC:2.6.1.85	3823.1099999999997	16019.900000000001	31854.539999999997	2276.35	13562.69	8495.07	12926.539999999999	4105.67	9198.34	13985.699999999999	2020.16	616.66	7582.6	5872.63	4536.360000000001	3224.71	1500.23	1717.84	7905.58	2216.88	5730.33	12774.41	8105.639999999999	1422.71	4369.66	7199.02	7922.88	18164.420000000002	13717.42	5759.610000000001	6203.889999999999	4000.9900000000002	5599.119999999999	4114.2	7031.53	10170.72	5275.14	20932.440000000002	6225.360000000001	3847.5600000000004	2540.1899999999996	20831.760000000002	3945.0400000000004	3299.45	5751.72	1118.27	1432.27	9347.45	3205.37
EC:2.6.1.87	1419.33	5688.68	2170.33	204.32000000000002	1055.0099999999998	1976.33	85.49	411.0	2204.67	5789.99	482.34000000000003	18.0	1821.0	1319.0000000000002	32.67	1563.3400000000001	20.33	323.67	2717.0	65.32	2065.0	4929.16	2292.67	162.0	0.0	1470.68	2988.6800000000003	1738.33	1091.9900000000002	2498.34	469.67	304.8299999999999	2234.51	650.6700000000001	0.0	268.65999999999997	6.0	282.16999999999996	15.0	78.34	31.67	0.0	48.0	702.99	1100.16	23.66	13.0	319.17	37.0
EC:2.6.1.9	2764.88	9738.76	17417.629999999997	1089.64	27966.909999999996	7531.24	18837.509999999995	6666.37	9378.4	9885.27	2358.8999999999996	102.0	4983.67	7882.459999999999	6196.53	2051.54	2465.4399999999996	5326.52	4670.41	1551.58	3359.99	9854.11	8431.84	1044.6999999999998	3224.26	5963.34	5195.900000000001	10388.24	12870.89	3407.3500000000004	3827.07	6781.5	3464.54	3972.7900000000004	14803.800000000001	6115.25	8311.56	27679.4	10047.719999999998	6588.250000000001	6066.8099999999995	32772.91	8609.039999999999	2603.99	5307.209999999999	2131.6400000000003	3481.3500000000004	5688.15	6122.09
EC:2.6.1.96	0.0	0.0	0.0	0.0	11.0	97.0	0.0	0.0	47.0	51.0	0.0	0.0	0.0	0.0	125.0	0.0	0.0	0.0	0.0	0.0	0.0	0.0	0.0	0.0	0.0	0.0	0.0	0.0	0.0	0.0	87.0	0.0	0.0	31.0	0.0	47.0	0.0	0.0	37.0	36.0	47.0	0.0	14.0	0.0	0.0	0.0	0.0	0.0	0.0
EC:2.6.99.2	1490.33	5973.01	2240.33	1685.1499999999999	1066.0099999999998	4973.11	12679.22	2522.5	3055.8399999999997	7148.48	1532.49	18.0	2140.17	2578.5	1439.44	1563.3400000000001	458.40999999999997	337.67	3041.84	197.32000000000002	2250.0	5065.610000000001	4204.02	195.0	416.0	5664.01	3103.3500000000004	2136.7599999999998	10562.99	2561.34	556.6700000000001	304.8299999999999	2707.3399999999997	877.92	5163.959999999999	7126.66	4255.81	18308.940000000002	4362.12	740.5699999999998	682.2	16348.33	1958.71	796.99	4247.0599999999995	477.60999999999996	825.51	6490.12	2707.2
EC:2.7.1.1	0.0	109.0	0.0	63.5	0.0	2872.25	201.25	0.0	0.0	0.0	130.15	0.0	0.0	88.0	0.0	0.0	52.75	14.0	0.0	0.0	0.0	0.0	112.5	0.0	197.0	129.0	0.0	52.0	477.0	0.0	0.0	0.0	9.0	8.0	437.75	74.0	8.5	17758.2	627.3	72.8	9.25	1686.0	226.0	0.0	14.8	144.25	108.25	152.95	14.0
EC:2.7.1.100	138.0	0.0	0.0	0.0	0.0	55.0	2158.0	127.0	0.0	0.0	302.0	0.0	0.0	0.0	0.0	285.0	0.0	29.0	0.0	109.0	75.0	0.0	37.0	0.0	30.0	0.0	0.0	0.0	77.0	149.0	0.0	39.0	88.0	0.0	0.0	0.0	0.0	69.0	137.0	52.0	0.0	59.0	0.0	197.0	75.0	0.0	0.0	0.0	0.0
EC:2.7.1.107	1886.62	12567.82	18334.98	1968.12	12976.01	3115.9399999999996	11947.21	4206.5	5580.92	9213.16	2031.3400000000001	1097.6599999999999	5251.27	4632.969999999999	3287.02	1623.19	1113.57	1489.92	4349.09	1411.1499999999999	3049.34	6958.69	5716.08	766.79	4884.0	5621.51	4648.07	9857.26	12266.23	3016.26	3328.09	3673.0899999999997	3288.8099999999995	2500.92	8060.28	9561.57	5723.55	24446.83	6289.85	3712.77	2939.2	25168.34	4488.96	2308.13	4753.38	826.61	1679.0200000000002	8630.67	3909.2
EC:2.7.1.11	5381.7	36599.63000000001	48683.64	3042.9199999999996	29784.890000000003	14784.109999999999	52602.23000000001	21338.769999999997	19294.69	22449.780000000002	7942.200000000001	1179.6599999999999	16430.64	19805.14	12640.750000000002	5490.160000000001	6229.91	10572.39	8561.1	1927.8100000000004	5639.0	19516.88	24106.23	1866.71	12700.800000000001	11873.35	10509.03	28734.9	29489.31	5777.9400000000005	4378.09	4028.92	6563.849999999999	5575.089999999999	36031.63	22703.76	20968.1	86046.67999999998	29163.199999999997	16290.470000000001	16354.01	94259.55999999998	25554.88	5517.25	15105.189999999999	6234.42	8861.369999999999	21371.24	15975.82
EC:2.7.1.113	212.75	85.0	316.5	79.0	32.0	124.0	0.0	28.0	252.0	0.0	0.0	0.0	9.5	3.0	140.0	39.0	162.0	5.75	651.5	677.0	566.0	96.75	11.75	88.0	89.0	62.0	141.25	142.25	77.0	242.0	84.0	101.0	198.0	383.0	101.0	134.5	87.0	52.0	12.75	194.0	112.0	129.0	58.5	339.0	18.5	18.25	22.0	204.75	28.0
EC:2.7.1.12	2058.33	7107.68	2836.93	429.58	1451.0099999999998	2705.33	115.49	753.67	3193.0	7523.049999999999	711.0	67.0	2179.0	2050.66	1133.3400000000001	2045.3400000000001	410.65999999999997	544.6700000000001	4775.66	1072.5900000000001	3729.33	6182.16	3215.34	434.0	217.66	1928.68	4097.68	2378.66	1778.99	3989.01	1062.87	471.09999999999997	3167.51	2059.33	461.0	1018.0000000000001	468.3299999999999	886.5	732.3299999999999	2362.99	523.6700000000001	573.3299999999999	280.33000000000004	1416.99	1659.16	23.66	75.67	988.4999999999999	212.67000000000002
EC:2.7.1.130	1527.53	6110.01	2615.33	1826.7499999999998	1066.0099999999998	5029.91	12797.55	2542.17	3146.8399999999997	7264.48	1532.49	30.0	2140.17	2774.5	1535.77	1665.3400000000001	561.41	457.67	3021.84	171.32	2265.0	5700.9400000000005	4483.42	183.0	416.0	5664.01	3446.35	2269.7599999999998	11042.99	2603.34	2768.67	364.83	2758.3399999999997	1190.1200000000001	6594.629999999999	7548.0599999999995	4255.81	18573.940000000002	4381.12	797.5699999999998	778.2700000000001	17206.33	2003.71	961.99	4308.0599999999995	477.60999999999996	1244.51	6807.12	2739.2
EC:2.7.1.14	244.0	0.0	0.0	0.0	724.0	91.25	264.0	391.0	0.0	81.0	0.0	0.0	0.0	185.0	209.0	0.0	253.75	63.0	0.0	0.0	0.0	0.0	144.0	0.0	87.0	0.0	0.0	73.0	94.0	0.0	0.0	0.0	0.0	64.0	163.0	153.25	74.0	346.0	175.0	199.0	215.0	216.0	198.0	0.0	0.0	75.25	152.0	181.5	77.0
EC:2.7.1.144	275.02000000000004	111.99	1028.18	153.86	10797.07	721.13	39.0	690.2	764.2599999999998	127.2	69.27	358.33	123.73	434.16999999999996	321.23	115.52999999999999	324.53000000000003	255.35	760.5000000000001	825.26	622.0	503.25000000000006	107.75	141.34	183.6	97.33	751.45	416.65	753.7	143.92000000000002	250.35	3241.93	289.53	590.27	379.5	384.43	243.2	603.6	609.3599999999999	1886.8	290.0	3242.6900000000005	244.0	488.34	48.7	66.75	83.49	449.58	132.1
EC:2.7.1.148	2462.42	13059.409999999998	18579.43	2269.0199999999995	16716.41	6940.459999999999	19460.049999999996	8227.04	8561.93	9617.96	2908.75	776.3299999999999	5418.07	7303.33	5038.17	2072.39	2144.52	3669.0200000000004	4576.0	1335.58	3174.0	9979.72	8423.529999999999	797.9200000000001	5795.26	5826.51	5344.34	10773.99	13372.73	3051.6800000000003	3472.87	3731.43	3328.0099999999993	3032.3800000000006	13237.63	12311.08	7701.17	27723.87	9907.069999999998	5835.5199999999995	5573.27	35468.600000000006	8337.039999999999	2485.9199999999996	5237.51	2036.11	3136.1800000000003	11215.45	5813.219999999999
EC:2.7.1.15	2511.22	13996.08	18178.43	888.2400000000001	4393.410000000001	9997.909999999998	12603.88	4977.88	7785.759999999999	9261.130000000001	3186.07	363.33	4710.9	5799.98	2088.5	3352.3900000000003	1433.94	2127.5200000000004	5754.82	1374.58	3976.0	10212.89	7435.0	924.92	5748.58	2385.51	5690.67	10674.56	4611.0599999999995	4144.68	1345.87	624.4300000000001	3320.18	2392.34	5663.1	4258.609999999999	2742.4900000000002	10153.529999999999	5469.570000000001	5772.319999999999	4857.79	23277.329999999998	5432.24	2571.9199999999996	2611.6899999999996	1548.19	1784.08	4157.61	2432.7299999999996
EC:2.7.1.156	2382.02	17036.079999999994	15916.83	1983.1999999999998	7268.31	4078.5099999999993	20577.549999999996	8879.9	8362.59	9112.7	3236.69	451.0	5302.469999999999	6934.0	5204.24	2380.59	2132.3099999999995	3411.6200000000003	3639.67	361.99	2469.33	8846.72	8838.359999999999	674.25	3352.2	5555.51	4368.210000000001	10194.060000000001	12701.260000000002	2753.01	1196.67	361.83	2866.2099999999996	2239.6500000000005	8895.130000000001	11847.759999999998	7642.709999999999	29262.14	10151.77	4297.170000000001	5907.02	34989.7	8985.709999999997	1552.19	3007.7100000000005	2262.3599999999997	2425.26	10859.62	5843.15
EC:2.7.1.16	1730.33	5805.68	2245.33	366.65	1087.0099999999998	2221.0	3482.16	807.9999999999999	2476.67	5789.99	784.34	42.0	1821.0	1319.0000000000002	298.34000000000003	1887.34	420.33	387.67	3311.0	864.3200000000002	2770.0	5015.16	2329.67	353.0	214.0	1557.01	3128.68	1809.33	1151.9900000000002	2826.3400000000006	642.6700000000001	351.83	2415.51	1234.67	138.0	509.65999999999997	233.32999999999998	572.5	211.32999999999998	399.34	211.0	279.0	152.0	1053.99	1186.1599999999999	23.66	35.0	597.1700000000001	71.33
EC:2.7.1.162	105.0	0.0	0.0	45.66	0.0	21.0	6.0	74.67	0.0	79.33	52.66	0.0	0.0	90.66	111.0	0.0	0.0	17.0	77.33	0.0	15.0	0.0	56.67	0.0	115.66	0.0	86.0	0.0	0.0	0.0	0.0	0.0	11.0	19.33	23.0	19.34	24.659999999999997	32.33	34.0	43.65	43.0	15.33	18.33	9.0	0.0	0.0	23.67	19.33	34.67
EC:2.7.1.163	0.0	0.0	0.0	0.0	0.0	0.0	6.75	0.0	0.0	0.0	44.75	0.0	0.0	0.0	0.0	0.0	0.0	14.0	0.0	0.0	0.0	0.0	0.0	0.0	0.0	0.0	0.0	0.0	0.0	0.0	0.0	0.0	0.0	0.0	11.25	0.25	8.5	0.0	15.5	0.0	0.0	3.0	0.0	0.0	13.0	0.0	0.0	0.25	14.0
EC:2.7.1.166	9.0	93.0	257.0	0.0	11.0	119.0	0.0	0.0	47.0	99.0	0.0	0.0	0.0	152.0	267.0	0.0	0.0	0.0	21.0	0.0	0.0	604.0	31.0	0.0	0.0	0.0	125.0	19.0	254.0	0.0	2113.0	0.0	51.0	182.0	170.0	340.0	0.0	76.0	37.0	67.0	85.0	36.0	14.0	77.0	61.0	0.0	131.0	312.0	32.0
EC:2.7.1.167	1455.33	5787.68	2536.33	282.65	1055.0099999999998	2047.86	187.20000000000002	430.67	2236.67	5876.99	482.34000000000003	18.0	1821.0	1515.0	181.10000000000002	1665.3400000000001	54.33	443.67	2783.0	101.32	2159.0	5540.49	2355.67	183.0	0.0	1483.01	3263.68	1757.33	1506.9900000000002	2524.34	2618.67	346.8299999999999	2285.51	928.6700000000001	196.51999999999998	683.66	24.049999999999997	531.5	63.19	133.76999999999998	69.96000000000001	859.15	74.0	935.99	1184.31	33.94	151.57	663.1700000000001	78.62
EC:2.7.1.168	144.2	391.0	80.0	67.6	187.0	3390.05	2806.25	1029.67	478.0	235.0	504.75	0.0	126.0	822.0	1061.33	285.0	268.75	151.0	37.0	45.0	34.0	25.33	1002.4	0.0	233.0	136.0	0.0	0.0	173.0	0.0	227.0	0.0	22.0	511.2	1128.25	756.4	409.5	882.0	1169.5	484.0	830.4000000000001	4104.0	832.0	0.0	316.0	245.25	359.0	825.75	338.0
EC:2.7.1.17	1634.0	8227.33	13901.0	749.8	6446.2	8592.98	22256.979999999992	6918.9400000000005	6293.589999999999	5231.22	2476.02	24.0	3169.37	6823.82	4764.8	1523.6	2934.34	3481.7999999999997	2939.5	929.0	1694.0	5182.7	7780.589999999999	640.25	4418.12	4806.83	1975.02	9379.539999999999	11548.849999999999	1587.0	372.0	207.84	1571.9299999999998	1841.9099999999999	12985.71	5479.63	8150.0599999999995	27897.730000000003	11590.89	9622.43	7231.18	36948.54	8403.869999999997	1313.8	4922.25	2318.95	3325.1000000000004	5545.11	6249.59
EC:2.7.1.170	1455.33	5819.68	2436.33	310.65	1066.0099999999998	2122.8599999999997	636.8699999999999	411.0	2306.0	5938.32	701.34	18.0	1821.0	1897.0	384.44	1563.3400000000001	206.32999999999998	323.67	2847.0	151.32	2171.0	5587.16	2323.67	162.0	0.0	1569.01	3153.6800000000003	1871.33	1345.9900000000002	2603.34	2582.67	322.83	2330.51	891.6700000000001	1407.8500000000001	608.66	122.72	408.5	101.52	353.77	256.28999999999996	1008.15	160.00000000000003	847.99	1184.31	33.94	439.57	667.1700000000001	264.62
EC:2.7.1.175	66.0	45.0	32.0	58.0	0.0	60.0	0.0	0.0	142.0	0.0	0.0	24.0	0.0	0.0	93.0	0.0	84.0	35.0	55.0	176.0	114.0	35.0	0.0	103.0	0.0	12.0	18.0	0.0	0.0	127.0	89.0	0.0	10.0	193.0	37.0	74.0	131.0	22.0	0.0	75.0	79.0	27.0	38.0	65.0	0.0	0.0	0.0	65.0	0.0
EC:2.7.1.176	24.67	18.66	32.08	15.0	10.67	60.33	0.0	0.0	29.92	25.67	5.67	0.0	0.0	40.67	14.33	51.33	15.0	25.0	25.0	27.67	61.33	75.33	0.0	17.67	0.0	9.33	193.34	41.0	228.5	43.25	51.49	31.0	43.33	80.67	147.67000000000002	253.99999999999997	0.0	148.0	21.75	0.0	11.0	1170.26	101.0	118.41	16.0	31.0	44.49	213.82999999999998	0.0
EC:2.7.1.177	18.75	588.0	450.5	68.75	21.5	52.25	0.0	21.0	167.75	39.0	45.0	409.0	73.5	61.0	0.0	120.0	18.25	148.25	178.5	0.0	33.0	58.5	60.75	38.25	41.0	2.5	194.0	80.5	244.25	0.0	123.0	57.0	17.0	216.0	0.0	148.25	26.5	159.0	54.25	9.5	25.0	906.75	59.0	114.0	45.25	33.5	0.0	70.0	87.25
EC:2.7.1.184	380.0	1198.0	543.0	41.0	240.0	423.0	28.5	99.0	341.0	1341.0	138.0	0.0	304.0	251.0	0.0	443.0	0.0	120.0	1380.0	21.0	838.0	1252.5	851.0	94.0	0.0	384.0	818.0	532.0	350.0	1031.0	100.0	60.5	628.5	243.0	0.0	63.0	0.0	89.5	0.0	20.0	0.0	0.0	0.0	184.0	652.5	0.0	0.0	110.5	37.0
EC:2.7.1.19	1419.33	5688.68	2170.33	204.32000000000002	1055.0099999999998	1976.33	85.49	411.0	2204.67	5789.99	482.34000000000003	18.0	1821.0	1319.0000000000002	32.67	1563.3400000000001	20.33	323.67	2717.0	65.32	2065.0	4929.16	2292.67	162.0	0.0	1470.68	2988.6800000000003	1738.33	1091.9900000000002	2498.34	469.67	304.8299999999999	2234.51	650.6700000000001	0.0	268.65999999999997	6.0	282.16999999999996	15.0	78.34	31.67	0.0	48.0	702.99	1100.16	23.66	13.0	319.17	37.0
EC:2.7.1.2	2822.09	20126.489999999998	44389.310000000005	2403.9799999999996	18720.579999999998	11279.939999999999	28469.98	11495.87	11724.58	10622.97	4651.12	180.0	10305.5	10015.13	7693.29	2821.7200000000003	3238.6099999999997	4872.02	5444.08	1488.18	3399.99	10674.8	11946.63	1573.12	9748.26	6053.16	6004.280000000001	24822.86	16117.76	3233.9300000000003	2120.4199999999996	3663.43	3457.3399999999997	3976.1300000000006	18990.64	14023.33	10707.26	32788.79	15055.090000000002	10834.28	7773.34	52410.350000000006	11677.639999999998	3489.4	8645.21	2990.42	4161.0599999999995	12821.55	7925.12
EC:2.7.1.20	58.6	104.0	225.0	16.6	414.4	592.8	397.0	61.2	786.3299999999999	325.13	320.6	0.0	68.4	534.0	936.07	62.199999999999996	19.200000000000003	30.599999999999998	114.0	45.0	34.0	72.0	0.0	0.0	16.6	102.0	57.199999999999996	209.39999999999998	153.2	0.0	325.0	0.0	86.2	545.6	103.0	283.6	206.86999999999998	185.6	388.53	482.8	322.0	2330.6000000000004	86.0	47.6	14.2	0.0	0.0	129.0	192.60000000000002
EC:2.7.1.21	1990.0900000000001	8296.820000000002	18386.31	2072.1599999999994	13016.58	6248.29	13479.29	4080.2	7989.92	8149.969999999999	1643.7600000000002	432.33	4763.5	3833.1400000000003	2807.75	1681.72	929.19	1384.02	4190.09	1313.8300000000002	3096.0	10091.849999999999	5604.98	805.79	4538.6	5689.84	5035.610000000001	10231.66	12359.43	3020.26	3280.42	3668.7599999999998	3198.3399999999992	2434.3900000000003	7396.87	9031.57	5467.58	21545.3	5982.5199999999995	2238.3700000000003	1827.5199999999998	23312.440000000002	3742.46	2373.7299999999996	4790.380000000001	848.86	1383.6	7972.62	3705.2999999999997
EC:2.7.1.22	1428.33	5781.68	2427.33	204.32000000000002	1055.0099999999998	1998.33	85.49	411.0	2204.67	5837.99	482.34000000000003	18.0	1821.0	1471.0	114.67	1563.3400000000001	20.33	323.67	2717.0	65.32	2065.0	5533.16	2323.67	162.0	0.0	1470.68	3113.6800000000003	1757.33	1345.9900000000002	2498.34	2495.67	304.8299999999999	2285.51	801.6700000000001	170.0	561.66	6.0	358.16999999999996	15.0	78.34	31.67	36.0	48.0	753.99	1161.16	23.66	144.0	600.1700000000001	69.0
EC:2.7.1.23	2544.09	13112.82	18616.31	2301.8199999999997	16727.079999999998	7003.789999999999	19460.049999999996	8227.04	8616.25	9646.63	2914.42	841.33	5437.5	7469.8	5095.75	2086.72	2219.52	3680.0200000000004	4637.75	1483.5	3277.33	10190.8	8423.529999999999	826.79	5863.26	5835.84	5563.610000000001	10823.99	13767.43	3256.9300000000003	3556.42	3789.43	3459.3399999999997	3111.8	13436.869999999999	12394.91	7701.17	27971.870000000003	9960.479999999998	5835.5199999999995	5661.52	37872.020000000004	8346.539999999999	2853.7299999999996	5272.01	2036.11	3198.27	11310.95	5813.219999999999
EC:2.7.1.24	2542.29	13099.82	18670.31	2309.4199999999996	16727.079999999998	7013.589999999999	19381.049999999996	8227.04	8675.25	9646.63	2914.42	837.3299999999999	5437.5	7477.13	5095.75	2086.72	2193.52	3680.0200000000004	4609.75	1410.5	3263.33	10214.8	8639.93	826.79	5795.26	5835.84	5563.610000000001	10818.99	13676.76	3128.9300000000003	3619.42	3750.43	3371.3399999999992	3133.0	13334.869999999999	12434.31	7701.17	27917.870000000003	9932.479999999998	5835.5199999999995	5638.919999999999	37740.020000000004	8330.539999999999	2724.7299999999996	5264.51	2036.11	3147.27	11375.95	5813.219999999999
EC:2.7.1.25	1692.33	6105.01	2293.33	372.15	1150.0099999999998	5134.11	9734.05	418.0	3459.8399999999997	7332.48	650.49	18.0	2146.17	2240.5	2096.44	1602.3400000000001	455.40999999999997	344.67	3487.84	813.3200000000002	2683.0	5034.610000000001	4134.02	283.0	464.0	5609.01	3185.35	2207.7599999999998	10199.99	2777.34	780.67	390.83	2882.3399999999997	1636.92	5091.629999999999	694.6600000000001	4341.81	18480.940000000002	4500.120000000001	940.5699999999999	709.87	8810.33	1649.2100000000003	1041.99	4236.0599999999995	410.60999999999996	805.51	756.1200000000001	2549.2
EC:2.7.1.26	2487.09	13135.82	18616.31	2301.8199999999997	16727.079999999998	7000.789999999999	20172.049999999996	8227.04	8616.25	9646.63	2914.42	841.33	5437.5	7913.799999999999	5095.75	2086.72	2159.52	3680.0200000000004	4609.75	1374.5000000000002	3202.33	10190.8	8423.529999999999	826.79	5992.26	5835.84	5563.610000000001	10883.99	13690.43	3107.9300000000003	3556.42	3750.43	3401.3399999999997	3098.8	13828.869999999999	12394.91	7701.17	45418.87	10732.479999999998	5910.5199999999995	5661.52	38985.020000000004	8475.539999999999	2656.7299999999996	5253.51	2074.1099999999997	3281.27	11310.95	5813.219999999999
EC:2.7.1.29	115.96000000000001	178.39999999999998	332.83000000000004	58.0	10.67	98.0	0.0	21.0	310.0	54.62	5.67	85.0	9.5	138.67000000000002	125.67	17.18	159.0	51.75	192.50000000000003	203.67	142.32999999999998	239.69000000000003	17.44	120.67	109.0	21.33	165.38000000000002	112.25	284.62	154.67000000000002	120.33	34.0	56.8	266.67	93.0	131.5	133.67000000000002	193.0	74.08	94.0	159.0	402.26	76.5	138.32999999999998	34.5	18.25	22.33	138.07999999999998	0.0
EC:2.7.1.30	2406.24	12964.74	18402.01	712.2	6546.9800000000005	4467.039999999999	19576.799999999996	6185.4	8868.84	9552.099999999999	2434.21	557.0	4756.969999999999	7164.84	4974.74	2331.92	2086.31	3493.3700000000003	4413.17	1156.2600000000002	3032.66	10054.8	7005.91	758.9200000000001	5785.200000000001	5691.84	5084.130000000001	10812.71	12573.43	3087.26	3360.0199999999995	558.4300000000001	3226.5399999999995	2812.12	8689.69	5228.44	6323.879999999999	9904.269999999999	8479.960000000001	5945.37	5638.62	33152.689999999995	7770.41	2386.5999999999995	2757.41	1884.11	2447.5499999999997	5082.42	4975.65
EC:2.7.1.31	3039.34	13592.82	18618.81	885.0700000000002	16739.079999999998	7470.039999999999	18048.549999999996	5668.37	6409.169999999999	10719.3	2646.42	416.33	5680.0	7160.63	4711.25	2733.7200000000003	1996.27	3506.7700000000004	6348.25	1965.4999999999995	4399.33	8260.47	8166.779999999999	937.54	5841.26	6258.34	5631.610000000001	10931.49	13207.51	4084.9300000000003	3530.42	3790.93	4092.8399999999997	3504.8	11323.87	5176.16	7406.0	26017.370000000003	9366.399999999998	5411.5199999999995	5152.52	26901.77	6628.039999999999	2738.7299999999996	5661.76	1582.6100000000001	2606.2699999999995	4994.45	5260.47
EC:2.7.1.33	2588.09	17322.149999999998	18616.31	2342.1499999999996	17231.579999999998	7086.82	29002.030000000006	8251.54	9461.09	10938.789999999999	3282.42	841.33	6275.67	8402.3	6413.849999999999	2086.72	2475.85	3755.0200000000004	4756.59	1567.5	3364.33	10252.25	9253.38	826.79	6044.26	9793.17	5649.280000000001	11033.42	22876.43	3256.9300000000003	3622.42	3797.43	3878.1699999999996	3239.05	15459.080000000002	12557.91	11941.81	28410.440000000002	13348.470000000001	6270.45	6079.800000000001	46885.85000000001	10021.25	2853.7299999999996	5827.61	2378.31	3431.5299999999997	11439.95	8307.42
EC:2.7.1.35	4016.4199999999996	18945.0	19638.039999999997	1191.5400000000002	27793.09	9081.119999999999	16457.04	6966.54	8534.32	15454.02	2815.7599999999998	879.33	7394.1	8893.6	5182.92	3650.0599999999995	2098.85	3945.6900000000005	7123.92	1504.2500000000005	5183.0	11923.46	9760.4	1093.99	3118.26	7287.52	8197.89	11572.72	14545.619999999999	5674.6	4051.6899999999996	7119.86	5628.849999999999	3854.6400000000003	10711.73	6038.24	7822.17	28176.040000000008	9540.479999999998	5898.86	5679.6900000000005	32324.420000000006	7948.24	3368.1199999999994	3878.67	1922.77	2774.6699999999996	5781.45	5850.219999999999
EC:2.7.1.36	232.67	112.41	555.48	113.39999999999999	10395.67	345.33	0.0	446.0	232.32	94.07	5.67	90.0	32.43	270.47	197.57999999999998	53.33	203.0	163.0	577.08	626.19	532.6600000000001	432.08	0.0	140.87	48.0	71.33	642.27	140.0	543.7	157.92000000000002	260.75	3213.6	262.33	442.75	414.24	248.83	87.0	315.0	100.41	194.0	211.25	2653.42	29.5	473.80999999999995	16.0	0.0	101.09	330.49999999999994	28.0
EC:2.7.1.37	13.0	0.0	0.0	45.66	0.0	21.0	6.0	74.67	0.0	26.33	52.66	0.0	0.0	90.66	25.0	0.0	0.0	17.0	77.33	0.0	15.0	0.0	19.67	0.0	32.66	0.0	95.0	0.0	65.0	0.0	0.0	0.0	11.0	19.33	90.0	19.34	24.659999999999997	97.33	34.0	43.65	43.0	122.33	18.33	0.0	0.0	0.0	23.67	19.33	34.67
EC:2.7.1.39	2303.75	8200.09	18401.309999999998	755.1300000000001	15859.68	3581.41	4229.49	4418.17	7203.070000000001	8143.719999999999	1267.67	541.0	4393.93	5170.63	3066.92	1736.67	1216.9099999999999	3374.42	4374.91	1133.51	3038.66	10029.74	4395.09	815.12	4645.66	1642.51	5501.950000000001	10038.16	3386.94	3095.26	3416.42	3737.1	2920.84	2696.75	6603.24	3979.58	2531.83	7748.5	3241.49	3071.49	3629.92	12832.5	4216.33	2609.7999999999997	1712.4099999999999	993.1600000000001	1678.76	3560.0	2507.42
EC:2.7.1.4	5754.67	31650.91999999999	48176.14	2724.2399999999993	21007.329999999994	14615.08	32390.270000000004	10596.24	15765.169999999996	23438.52	5009.99	192.0	13081.57	12231.619999999999	7149.260000000001	5714.12	3100.38	5254.710000000001	10629.09	1279.81	7212.0	20827.97	15741.109999999999	1780.7	9635.52	12829.7	11490.800000000003	28273.480000000003	25911.809999999998	7976.600000000001	4394.429999999999	4249.26	8218.03	4576.2699999999995	17262.08	13732.74	11053.429999999998	48716.850000000006	15399.65	7032.18	7312.789999999999	48233.69	10471.329999999998	4357.65	10734.61	2671.13	4072.1199999999994	12923.69	8057.19
EC:2.7.1.40	3965.2499999999995	21285.640000000003	47081.14	2425.1399999999994	19034.089999999997	9707.119999999999	19089.539999999994	8801.37	13418.92	16092.859999999999	3355.76	863.33	11456.0	9412.8	5457.09	3655.7599999999998	2220.85	4925.4400000000005	8075.58	1486.4900000000002	5341.66	16201.599999999999	10966.33	1664.79	8771.259999999998	7220.52	9251.460000000001	26257.569999999996	15881.659999999998	5561.9400000000005	4381.09	4052.26	5647.79	3955.8	12605.21	13293.4	7960.17	29094.040000000005	10706.229999999998	7614.860000000001	5864.1900000000005	38015.86000000001	8859.039999999999	4257.719999999999	6517.169999999999	2110.02	2963.2699999999995	12029.54	5968.219999999999
EC:2.7.1.45	2153.47	16050.739999999998	4951.530000000001	579.16	8521.810000000001	7256.0599999999995	36476.40000000001	5174.57	6493.9400000000005	11111.82	2922.35	67.0	4322.31	7606.66	5923.070000000001	2260.59	2236.72	6108.37	3482.8500000000004	449.52	2463.0	5421.63	10729.32	348.25	5110.860000000001	13593.51	4067.3000000000006	3893.0699999999997	30054.260000000002	2828.34	1029.07	415.03	3710.8699999999994	1888.85	12820.48	3703.75	13661.359999999999	24774.469999999998	14451.529999999999	3561.8199999999997	4675.319999999999	39236.28999999999	8836.159999999998	1775.1899999999998	6548.849999999999	2002.1999999999998	2984.36	4113.7	8854.48
EC:2.7.1.48	2476.18	19521.55	31766.81	3669.5999999999995	18201.979999999996	10516.42	31824.350000000002	11122.07	13489.849999999999	11870.88	3912.51	1247.6599999999999	8103.57	8769.14	6301.080000000001	2049.7699999999995	2607.05	4447.870000000001	4943.43	1408.8200000000002	3139.67	14197.41	11512.17	1139.71	7976.2	9875.67	6405.27	18520.99	24230.5	2964.9300000000003	3620.42	3689.0899999999997	3787.8399999999997	3183.4399999999996	18091.5	19588.15	12293.419999999998	66206.67	15745.26	6815.400000000001	7445.119999999999	59128.21000000001	11324.17	3013.66	8729.73	2792.3100000000004	4018.1099999999997	17668.57	8756.85
EC:2.7.1.49	2488.29	12829.739999999998	17083.760000000002	2276.62	16673.079999999998	7041.26	18706.219999999994	7373.54	8520.93	8727.96	2914.42	764.3299999999999	5418.07	6846.33	4885.84	2086.72	1966.52	3373.0200000000004	4459.0	1327.25	3095.33	9946.05	7739.93	815.59	3048.26	5835.84	5206.01	10369.99	13501.060000000001	3048.3500000000004	3591.2	3667.43	3347.3399999999992	3057.25	12457.3	11685.810000000001	7044.839999999999	23471.87	9297.399999999998	5267.52	4391.999999999999	30190.940000000002	6384.539999999999	2307.2499999999995	4931.51	1667.11	2919.5099999999998	10600.45	5106.22
EC:2.7.1.5	2169.27	12187.079999999998	15788.68	497.05	4686.810000000001	9648.759999999998	19537.969999999994	3409.9	5555.76	9668.77	2443.84	67.0	4488.969999999999	4799.5	2510.5699999999997	2545.59	1448.56	1951.87	3454.84	249.92000000000002	2179.0	5787.22	6588.61	627.0	3237.2	5720.01	4047.21	9816.560000000001	12264.510000000002	2628.59	876.37	314.43	2987.2099999999996	1334.32	9271.71	3177.76	5801.039999999999	23737.339999999997	7567.240000000001	2355.9699999999993	4499.85	23107.699999999997	4843.71	1717.9399999999998	4780.26	1293.8600000000001	2246.26	3469.57	3865.4
EC:2.7.1.50	2346.5599999999995	13217.74	16754.09	685.3400000000001	16683.25	3897.13	6741.99	5436.54	7536.849999999999	8137.8099999999995	2133.9399999999996	319.33	5162.900000000001	6156.5	3228.4	1981.05	1614.6899999999998	3473.5200000000004	4240.83	1122.2500000000002	2884.33	9854.679999999998	5438.780000000001	693.51	2770.26	1728.3400000000004	5055.760000000001	9936.81	3953.31	2903.3500000000004	3173.5299999999997	3644.43	2920.84	2504.9399999999996	7594.34	4756.76	2983.8599999999997	6120.1	5028.45	4679.79	4358.67	15634.699999999997	4618.83	2227.58	1886.36	1266.41	2221.33	4415.08	2813.27
EC:2.7.1.51	1611.47	10196.75	2315.33	220.92	1861.41	2524.13	4767.49	1313.2	2746.67	6796.41	1479.94	18.0	2390.4	1885.0	205.07	2198.3900000000003	250.53	774.2699999999999	2857.0	65.32	2065.0	4967.77	3133.36	162.0	598.6	1486.68	3134.34	2027.73	1736.81	2498.34	546.6700000000001	304.8299999999999	2318.18	721.27	908.0	1038.2600000000002	530.2	2449.7700000000004	1182.2	548.14	1371.67	5244.52	678.0	804.59	1312.36	128.66	394.0	1115.17	536.5999999999999
EC:2.7.1.52	23.6	140.0	145.0	16.6	340.4	358.80000000000007	0.0	61.2	467.0	816.8	63.6	0.0	62.400000000000006	207.0	16.4	62.199999999999996	73.19999999999999	259.6	98.0	0.0	0.0	28.0	0.0	0.0	154.60000000000002	16.0	118.19999999999999	209.39999999999998	153.2	0.0	11.0	0.0	80.2	57.599999999999994	154.0	324.6	171.2	788.5999999999999	275.2	132.8	757.0	2331.6000000000004	157.0	101.6	62.2	69.0	0.0	252.0	216.60000000000002
EC:2.7.1.53	576.6	1198.0	688.0	57.6	580.3999999999999	836.8	2186.5	287.2	674.0	1412.8	503.6	0.0	366.4	271.0	102.4	790.2	19.200000000000003	172.6	1380.0	21.0	838.0	1252.5	925.0	94.0	129.6	400.0	894.2	741.4	503.2	1031.0	111.0	60.5	647.7	273.6	0.0	70.6	13.2	223.1	293.2	166.8	0.0	1412.6000000000001	0.0	214.6	741.7	0.0	0.0	110.5	43.6
EC:2.7.1.55	331.0	1198.0	426.0	41.0	240.0	367.0	24.0	99.0	341.0	1341.0	138.0	0.0	304.0	251.0	0.0	443.0	0.0	99.0	1293.0	21.0	838.0	1044.0	851.0	81.0	0.0	384.0	818.0	532.0	350.0	1031.0	100.0	49.0	611.0	243.0	0.0	56.0	0.0	87.0	0.0	20.0	0.0	0.0	0.0	184.0	559.0	0.0	0.0	105.0	37.0
EC:2.7.1.56	2181.89	13218.819999999998	18575.710000000003	705.5400000000002	16674.579999999998	3817.46	6597.99	5989.2	7461.9	7995.87	1818.6100000000001	1061.6599999999999	5191.93	6138.27	2915.8199999999997	2086.72	1650.6899999999998	3629.52	4248.58	1251.0900000000001	2957.0	10035.439999999999	6343.11	730.9100000000001	5272.6	1643.01	5555.620000000001	10311.480000000001	4396.21	2854.6000000000004	3114.0199999999995	3733.6899999999996	2871.5099999999998	2306.0200000000004	6988.64	5127.25	3250.87	9891.769999999999	5550.19	4832.14	4588.92	22811.779999999995	6434.5	2572.4599999999996	2151.86	1645.9099999999999	2040.69	5014.92	3164.1000000000004
EC:2.7.1.58	711.0	2396.0	969.0	82.0	480.0	790.0	52.5	198.0	682.0	2682.0	276.0	0.0	608.0	502.0	0.0	886.0	0.0	219.0	2673.0	42.0	1676.0	2296.5	1702.0	175.0	0.0	768.0	1636.0	1064.0	700.0	2062.0	200.0	109.5	1239.5	486.0	0.0	119.0	0.0	176.5	0.0	40.0	0.0	0.0	0.0	368.0	1211.5	0.0	0.0	215.5	74.0
EC:2.7.1.59	1428.33	5781.68	2427.33	204.32000000000002	1055.0099999999998	1998.33	85.49	411.0	2204.67	5837.99	482.34000000000003	18.0	1821.0	1471.0	174.67000000000002	1563.3400000000001	20.33	323.67	2738.0	65.32	2065.0	5533.16	2323.67	162.0	0.0	1470.68	3113.6800000000003	1757.33	1345.9900000000002	2498.34	2495.67	304.8299999999999	2285.51	801.6700000000001	170.0	561.66	6.0	358.16999999999996	15.0	109.34	69.67	36.0	48.0	779.99	1161.16	23.66	144.0	631.1700000000001	69.0
EC:2.7.1.6	2314.34	12377.49	18127.81	697.4100000000001	16599.579999999998	6661.54	17416.049999999996	6108.37	7936.829999999999	9302.97	1911.4200000000003	164.0	5358.0	7034.13	4140.75	1927.7199999999998	1929.9399999999998	3559.7700000000004	3614.58	541.1800000000001	2508.99	10558.3	8235.779999999999	758.87	5901.26	5656.34	5340.280000000001	10572.49	13182.51	2954.9300000000003	5150.42	3576.1	3211.3399999999992	2237.13	12045.53	5320.0	7504.0	27809.870000000003	9729.899999999998	5184.02	5174.52	29390.600000000002	7936.539999999999	2344.3999999999996	5269.26	1973.61	2968.2699999999995	5070.28	5543.969999999999
EC:2.7.1.60	1428.33	5781.68	2427.33	204.32000000000002	1055.0099999999998	1998.33	85.49	411.0	2204.67	5837.99	482.34000000000003	18.0	1821.0	1471.0	114.67	1563.3400000000001	20.33	323.67	2717.0	65.32	2065.0	5533.16	2323.67	162.0	0.0	1470.68	3113.6800000000003	1757.33	1345.9900000000002	2498.34	2495.67	304.8299999999999	2285.51	801.6700000000001	170.0	561.66	6.0	358.16999999999996	15.0	78.34	31.67	36.0	48.0	753.99	1161.16	23.66	144.0	600.1700000000001	69.0
EC:2.7.1.63	206.0	149.0	112.0	103.66	63.0	218.0	6.0	74.67	494.0	314.33	90.66	24.0	6.0	253.66	906.0	0.0	95.33	59.0	173.65999999999997	231.67000000000002	176.32999999999998	53.0	56.67	103.0	115.66	12.0	104.0	13.33	0.0	135.67000000000002	316.0	21.67	43.0	695.66	217.0	378.34000000000003	250.66000000000003	188.33	209.0	343.65	290.0	163.33	101.33	74.0	0.0	0.0	23.67	226.33	54.67
EC:2.7.1.66	289.67	121.41	555.48	113.39999999999999	10395.67	345.33	80.0	446.0	232.32	94.07	5.67	102.0	32.43	273.14	197.57999999999998	53.33	203.0	163.0	572.75	724.52	594.3299999999999	432.08	0.0	140.87	48.0	71.33	642.27	224.99999999999997	615.37	303.25000000000006	260.75	3252.6	381.33	431.41999999999996	410.90000000000003	239.49999999999997	87.0	299.0	100.41	194.0	259.25	2653.42	29.5	670.8100000000001	16.0	0.0	101.09	311.83	28.0
EC:2.7.1.69	18076.48	80606.43	128019.47	3449.4700000000003	107329.62999999999	30886.85	31567.899999999998	17167.0	43004.91999999999	71438.45000000001	11905.430000000002	2538.66	40922.54	29719.230000000003	7471.34	19580.87	4448.21	13141.95	34055.5	4778.210000000001	23727.309999999998	63609.509999999995	30434.35	5338.42	19699.0	15449.269999999999	43999.490000000005	72139.8	28542.149999999998	27467.570000000003	14997.47	29221.96	26682.77	12588.73	18147.300000000003	17051.829999999998	10379.84	33263.36	17980.01	24814.9	15544.7	114513.49	17832.0	18497.929999999997	14703.349999999999	4274.1	4538.969999999999	15937.350000000002	8985.25
EC:2.7.1.71	4485.02	15110.169999999998	20999.64	2569.08	21575.489999999998	9890.779999999999	22140.249999999993	12388.91	11434.58	16702.09	3120.36	567.0	6848.9	10839.13	6836.580000000001	3712.2599999999993	3288.7199999999993	6070.290000000001	7237.75	1218.83	5118.66	15064.619999999997	12237.2	998.12	7026.860000000001	7286.52	8715.160000000002	12962.72	14955.95	5593.6	3971.0899999999997	4041.9300000000003	5610.049999999999	4061.07	17555.38	15714.51	9502.089999999998	32368.64	12577.539999999997	9134.09	9007.48	50510.1	12157.539999999999	3554.99	6384.52	3111.05	4714.84	14769.45	7098.110000000001
EC:2.7.1.72	35.0	104.0	80.0	0.0	63.0	137.0	0.0	0.0	375.33	255.32999999999998	38.0	0.0	6.0	88.0	794.67	0.0	0.0	7.0	58.0	45.0	34.0	18.0	0.0	0.0	0.0	0.0	0.0	0.0	0.0	0.0	227.0	0.0	22.0	484.0	103.0	229.0	97.67	121.0	195.32999999999998	275.0	165.0	113.0	45.0	26.0	0.0	0.0	0.0	129.0	0.0
EC:2.7.1.73	1419.33	5688.68	2170.33	204.32000000000002	1055.0099999999998	1976.33	85.49	411.0	2204.67	5789.99	482.34000000000003	18.0	1821.0	1319.0000000000002	32.67	1563.3400000000001	20.33	323.67	2717.0	65.32	2065.0	4929.16	2292.67	162.0	0.0	1470.68	2988.6800000000003	1738.33	1091.9900000000002	2498.34	469.67	304.8299999999999	2234.51	650.6700000000001	0.0	268.65999999999997	6.0	282.16999999999996	15.0	78.34	31.67	0.0	48.0	702.99	1100.16	23.66	13.0	319.17	37.0
EC:2.7.1.74	212.75	85.0	316.5	79.0	32.0	124.0	0.0	28.0	252.0	0.0	0.0	0.0	9.5	3.0	140.0	39.0	162.0	5.75	651.5	677.0	566.0	96.75	11.75	88.0	89.0	62.0	141.25	142.25	77.0	242.0	84.0	101.0	198.0	383.0	101.0	134.5	87.0	52.0	12.75	194.0	112.0	129.0	58.5	339.0	18.5	18.25	22.0	204.75	28.0
EC:2.7.1.76	212.75	85.0	316.5	79.0	32.0	124.0	0.0	28.0	252.0	0.0	0.0	0.0	9.5	3.0	140.0	39.0	162.0	5.75	651.5	677.0	566.0	96.75	11.75	88.0	89.0	62.0	141.25	142.25	77.0	242.0	84.0	101.0	198.0	383.0	101.0	134.5	87.0	52.0	12.75	194.0	112.0	129.0	58.5	339.0	18.5	18.25	22.0	204.75	28.0
EC:2.7.1.83	785.29	2619.0699999999997	1418.5	82.0	724.5	937.5	473.0	816.5	835.0	2824.62	314.0	16.0	1374.5	1014.1700000000001	433.5	888.85	153.66	245.75	2888.5	61.0	1761.0	2569.3599999999997	2574.44	188.0	41.0	768.0	1754.71	1161.9099999999999	813.29	2149.0	200.0	179.34	1376.47	532.0	861.0	520.5	439.0	2446.0	756.25	439.5	404.0	2788.42	864.5	444.0	1628.5	209.25	238.0	609.75	621.5
EC:2.7.1.89	1419.33	5688.68	2170.33	204.32000000000002	1055.0099999999998	1976.33	85.49	411.0	2204.67	5789.99	482.34000000000003	18.0	1821.0	1319.0000000000002	32.67	1563.3400000000001	20.33	323.67	2717.0	65.32	2065.0	4929.16	2292.67	162.0	0.0	1470.68	2988.6800000000003	1738.33	1091.9900000000002	2498.34	469.67	304.8299999999999	2234.51	650.6700000000001	0.0	268.65999999999997	6.0	282.16999999999996	15.0	78.34	31.67	0.0	48.0	702.99	1100.16	23.66	13.0	319.17	37.0
EC:2.7.1.90	173.2	442.33	182.0	1546.4299999999998	63.0	3109.5800000000004	11004.230000000001	1980.0	1302.8400000000001	1522.1599999999999	869.15	36.0	325.17	921.4999999999999	1984.1	0.0	439.08	56.0	200.84	241.0	209.0	159.45000000000002	2127.7500000000005	103.0	416.0	4119.33	92.67	483.43	9471.0	127.0	379.0	0.0	490.8299999999999	836.4499999999999	5021.959999999999	7098.4	4377.14	18167.77	4464.790000000001	724.23	768.9300000000002	15011.33	1806.21	65.0	3135.9	415.95	770.51	6257.95	2484.2
EC:2.7.1.92	107.53999999999999	258.07	124.6	59.6	162.5	246.5	45.0	186.5	517.3299999999999	319.34999999999997	76.0	24.0	53.0	223.5	949.17	2.85	168.0	105.0	92.0	248.6	187.0	63.61	57.69	103.0	137.0	12.0	45.46	0.0	183.62	209.0	318.2	9.6	96.47	723.0	140.0	502.0	378.66999999999996	397.0	644.8299999999999	2064.5	271.0	380.41999999999996	194.0	141.0	0.0	0.0	0.0	281.0	73.5
EC:2.7.1.95	92.0	16.0	382.0	0.0	190.0	0.0	0.0	795.0	116.0	551.0	178.0	0.0	3.83	516.0	678.0	0.0	56.0	145.0	21.0	0.0	0.0	27.5	77.0	0.0	174.0	0.0	140.0	39.0	264.0	0.0	0.0	0.0	33.0	208.0	489.83000000000004	282.0	340.0	209.67000000000002	397.0	383.0	198.0	1215.83	225.0	213.0	92.0	111.0	116.0	322.0	259.0
EC:2.7.11.1	7043.74	41411.359999999986	47753.99	3676.0899999999992	32501.989999999994	9515.13	41805.77	22418.59	23097.859999999993	22111.459999999995	6993.26	1992.99	14958.41	22859.61	18064.07	4062.81	7712.86	11728.79	9922.91	3892.41	7190.66	22332.739999999998	23004.01	2312.63	12858.16	12116.85	11692.54	29440.47	29607.49	7144.870000000001	3453.79	4356.360000000001	6990.449999999999	7676.559999999999	31839.21	23692.23	21720.539999999997	31198.16	26965.729999999996	17801.179999999997	17628.67	89336.31	25861.719999999998	6160.73	9103.009999999998	6808.75	8183.469999999999	22672.57	16533.95
EC:2.7.11.5	1419.33	5688.68	2170.33	204.32000000000002	1066.0099999999998	2073.33	85.49	411.0	2275.0	5861.32	482.34000000000003	18.0	1821.0	1319.0000000000002	250.34	1563.3400000000001	69.33	323.67	2791.0	115.32	2110.0	4929.16	2292.67	162.0	0.0	1470.68	2988.6800000000003	1738.33	1091.9900000000002	2498.34	556.6700000000001	304.8299999999999	2234.51	740.6700000000001	29.0	315.65999999999997	8.67	283.16999999999996	72.33	164.34	130.67000000000002	0.0	62.0	728.99	1100.16	23.66	13.0	359.17	37.0
EC:2.7.13.3	22285.600000000002	107936.80999999998	140463.99	8932.21	90433.45999999999	47849.060000000005	114227.78000000003	53529.67999999999	64386.33	79990.26000000001	19931.34	3044.99	42613.83	58718.009999999995	38804.54000000001	19681.14	16059.929999999998	23326.700000000004	40391.509999999995	10750.009999999998	29211.969999999998	80324.99	66861.99999999999	6713.37	31857.979999999996	38012.09	44205.76000000001	85662.94000000002	76618.79	30172.510000000002	19491.68	17305.100000000002	29295.71	22136.820000000003	84277.76000000001	52089.50000000001	43989.88000000001	158860.66999999998	63305.32	39728.200000000004	38994.520000000004	221268.11999999997	55443.04000000001	19954.089999999997	32658.300000000003	13741.1	23115.069999999996	50267.14	34986.509999999995
EC:2.7.14.1	300.28999999999996	1165.4	440.5	189.41	164.0	460.75	2689.0	835.5	854.0899999999999	148.95000000000002	505.0	288.33	358.5	710.1700000000001	366.5	428.85	441.58	322.25	801.5	897.99	701.6700000000001	156.78000000000003	860.44	137.92000000000002	168.0	134.5	645.7900000000001	243.5	720.54	254.67000000000002	341.0	156.33	201.47	676.0	785.0	788.58	326.5	569.0	938.75	420.0	559.0	4155.84	902.0	618.3299999999999	348.25	240.5	253.0	758.0	303.75
EC:2.7.2.1	2365.63	14187.89	31701.31	2162.8199999999997	17452.079999999998	7118.79	19084.049999999996	8207.37	9379.25	9879.25	2835.42	817.3299999999999	7880.5	7499.8	4336.42	2089.5699999999997	1964.52	4137.02	4706.75	1091.5	2975.33	10625.08	8523.22	1028.79	7194.26	5737.84	5906.070000000001	17680.99	14304.05	2838.9300000000003	3374.42	3732.43	3408.8099999999995	2533.8	12461.869999999999	12391.91	7606.17	28306.870000000003	10053.479999999998	5461.5199999999995	5427.52	37639.94	8439.539999999999	2998.7299999999996	5376.51	2068.1099999999997	2950.2699999999995	11291.95	5837.219999999999
EC:2.7.2.11	2304.34	8766.49	16599.809999999998	789.1600000000002	16164.08	6862.79	17378.719999999994	5838.04	8128.91	9503.3	1883.4200000000003	128.0	4917.17	7238.13	4894.75	2029.7199999999998	1755.1899999999998	3528.2700000000004	3788.25	529.51	2486.66	9863.88	7977.779999999999	727.12	2933.26	5732.84	5272.030000000001	10151.74	12589.76	2976.26	3343.42	3592.1	3236.3399999999992	2531.8	12527.029999999999	5299.75	7439.17	26767.200000000004	9547.729999999998	5566.5199999999995	5215.85	28866.52	7802.039999999999	2345.3999999999996	5224.01	1914.86	2936.2699999999995	4833.53	5609.219999999999
EC:2.7.2.15	1419.33	5688.68	2170.33	204.32000000000002	1055.0099999999998	1976.33	85.49	411.0	2204.67	5789.99	482.34000000000003	18.0	1821.0	1319.0000000000002	32.67	1563.3400000000001	20.33	323.67	2717.0	65.32	2065.0	4929.16	2292.67	162.0	0.0	1470.68	2988.6800000000003	1738.33	1091.9900000000002	2498.34	469.67	304.8299999999999	2234.51	650.6700000000001	0.0	268.65999999999997	6.0	282.16999999999996	15.0	78.34	31.67	0.0	48.0	702.99	1100.16	23.66	13.0	319.17	37.0
EC:2.7.2.2	3815.0699999999997	12652.41	17411.68	646.78	6977.810000000001	5538.26	8436.82	5840.4	6391.260000000001	13549.939999999999	2193.5400000000004	391.33	4865.8	6660.17	2288.3	4173.59	1825.06	3666.8700000000003	9432.0	1202.9100000000003	6184.67	10377.44	8918.36	1052.67	3215.2	3268.6800000000003	7159.87	11574.13	3718.1800000000003	6870.59	1231.69	682.76	4997.38	2959.87	5612.34	4587.19	2798.4	8770.7	3916.81	2491.94	5439.34	20844.039999999994	5080.5	2390.6	4035.56	1407.16	1995.16	4817.67	2708.7
EC:2.7.2.3	2487.09	13099.82	18616.31	2301.8199999999997	16727.079999999998	7000.789999999999	19460.049999999996	8227.04	8616.25	9646.63	2914.42	841.33	5437.5	7469.8	5095.75	2086.72	2159.52	3680.0200000000004	4609.75	1374.5000000000002	3202.33	10190.8	8423.529999999999	826.79	5795.26	5835.84	5563.610000000001	10818.99	13690.43	3107.9300000000003	3556.42	3750.43	3371.3399999999992	3098.8	13436.869999999999	12394.91	7701.17	27922.870000000003	9932.479999999998	5835.5199999999995	5661.52	37872.020000000004	8346.539999999999	2656.7299999999996	5253.51	2036.11	3198.27	11310.95	5813.219999999999
EC:2.7.2.4	6194.3	31552.84	37478.07	4431.329999999999	21747.999999999993	17860.859999999997	43928.820000000014	13342.91	19306.019999999993	25949.460000000003	6109.66	1282.33	12964.74	14514.79	9076.689999999999	5617.6	3808.1199999999994	5809.210000000001	11419.26	2217.74	8048.33	24656.520000000004	19326.389999999996	1594.04	9171.519999999999	17091.36	13354.510000000002	23003.739999999998	36744.19	8496.610000000002	6881.959999999999	4484.36	9258.22	5648.77	25245.46	22505.820000000003	16235.81	68803.68000000001	21382.510000000002	9850.610000000002	9338.99	71865.36	14329.289999999999	5640.3099999999995	14533.079999999998	3630.83	5786.959999999999	20938.52	11443.14
EC:2.7.2.7	226.04000000000002	2779.4	13524.0	1512.33	435.0	3404.28	14732.3	2516.5	2252.34	1434.78	1223.15	421.0	2170.17	1339.5	1284.1	305.85	576.5799999999999	511.5	669.8399999999999	129.0	136.0	770.4399999999999	2226.66	372.5	2339.0	4112.33	482.13	7409.43	10019.12	149.0	197.0	69.0	536.3000000000001	322.5	5432.629999999999	7108.5	4319.88	35890.53	5111.160000000001	739.2299999999999	1002.2	19239.0	2393.46	526.0	3282.27	571.2	978.51	6515.95	2764.45
EC:2.7.2.8	2405.13	12706.76	16244.73	853.1600000000002	16629.41	6796.46	17851.049999999996	5601.37	8283.99	9358.009999999998	2207.75	42.0	5411.17	6658.46	4675.09	2051.54	1938.19	3592.2700000000004	4323.25	1025.8400000000001	2937.33	8960.61	7463.089999999999	797.45	3204.26	5785.51	4773.900000000001	10202.74	12411.64	3031.01	1314.27	3573.1	3228.5399999999995	2664.13	12498.03	5153.75	7339.17	25671.870000000003	9414.319999999998	5473.5199999999995	5240.52	28084.010000000006	7399.039999999999	2217.99	4895.01	1829.86	2858.7799999999997	4789.7	5330.22
EC:2.7.3.9	4051.22	18719.170000000002	20716.64	1151.71	18544.59	6227.04	9477.48	8603.369999999999	10087.08	14519.46	2603.6099999999997	847.33	6951.33	9277.3	4860.49	3650.0599999999995	2442.77	4098.1900000000005	7217.91	1383.8200000000004	5191.33	15006.179999999998	10561.45	988.79	6057.26	3199.19	8477.620000000003	12324.89	5443.42	5580.27	3963.0899999999997	4055.26	5178.0199999999995	3789.02	10193.24	7468.67	4682.03	13918.27	7179.19	6703.63	6643.59	27186.69	8802.83	3291.7199999999993	3586.77	2268.32	3045.7599999999998	6963.17	4603.02
EC:2.7.4.1	2560.5299999999997	15779.34	3200.33	2339.92	7209.81	9695.71	26716.799999999996	8264.74	5231.93	10117.74	3347.1	326.33	4295.97	7127.66	6443.57	2113.74	2614.4699999999993	3150.8700000000003	4121.17	1207.3100000000002	3085.67	5308.360000000001	8672.19	435.92	2389.8599999999997	9853.51	3812.83	3380.1399999999994	22028.64	2868.01	1296.67	446.83	3407.74	2988.4500000000003	13144.38	12292.779999999999	10448.869999999997	47252.47	13550.019999999999	8160.320000000001	5655.12	40784.28	9758.039999999997	1527.52	5485.21	2226.1099999999997	3040.4300000000003	11306.45	7246.82
EC:2.7.4.14	2740.29	18731.82	18862.31	2489.109999999999	21090.38	8315.639999999998	24088.549999999996	14253.27	9778.670000000002	11285.57	3692.9600000000005	841.33	6288.3	11386.64	7500.879999999999	2211.12	3421.84	5908.219999999999	4691.09	1363.8300000000002	3266.0	10223.55	13390.859999999999	844.04	7039.799999999999	5930.34	5565.76	11606.71	15067.080000000002	3099.26	3644.42	3728.7599999999998	3451.7399999999993	3622.34	20068.87	16720.019999999997	11169.74	39993.74	15322.05	10655.47	10619.52	61641.13999999999	15934.209999999997	2850.9299999999994	6232.66	3730.86	5354.599999999999	15351.87	9148.5
EC:2.7.4.16	1628.53	6259.01	2727.33	1884.7499999999998	1129.0099999999998	5226.91	14093.05	2673.67	3640.8399999999997	7499.48	1570.4900000000002	54.0	2146.17	2862.5	2330.77	1665.3400000000001	645.41	499.67	3204.17	428.99	2444.33	5753.9400000000005	4483.42	319.0	416.0	5676.01	3396.35	2269.7599999999998	10977.99	2776.01	3084.67	364.83	2790.3399999999997	1866.45	6920.63	7873.0599999999995	4481.81	18650.940000000002	4556.120000000001	1172.5699999999997	984.2700000000001	17852.33	2233.21	1026.99	4308.0599999999995	515.6099999999999	1286.51	6961.12	2739.2
EC:2.7.4.2	232.67	112.41	555.48	113.39999999999999	10395.67	345.33	0.0	446.0	232.32	94.07	5.67	90.0	32.43	270.47	197.57999999999998	53.33	203.0	163.0	577.08	626.19	532.6600000000001	432.08	0.0	140.87	48.0	71.33	642.27	140.0	543.7	157.92000000000002	260.75	3213.6	262.33	442.75	414.24	248.83	87.0	315.0	100.41	194.0	211.25	2653.42	29.5	473.80999999999995	16.0	0.0	101.09	330.49999999999994	28.0
EC:2.7.4.22	2487.09	13099.82	18616.31	2301.8199999999997	16727.079999999998	7000.789999999999	19460.049999999996	8227.04	8616.25	9646.63	2914.42	841.33	5437.5	7469.8	5095.75	2086.72	2159.52	3680.0200000000004	4609.75	1374.5000000000002	3202.33	10190.8	8423.529999999999	826.79	5795.26	5835.84	5563.610000000001	10818.99	13690.43	3107.9300000000003	3556.42	3750.43	3371.3399999999992	3098.8	13436.869999999999	12394.91	7701.17	27922.870000000003	9932.479999999998	5835.5199999999995	5661.52	37872.020000000004	8346.539999999999	2656.7299999999996	5253.51	2036.11	3198.27	11310.95	5813.219999999999
EC:2.7.4.23	1419.33	5688.68	2170.33	204.32000000000002	1055.0099999999998	1976.33	85.49	411.0	2204.67	5789.99	482.34000000000003	18.0	1821.0	1319.0000000000002	32.67	1563.3400000000001	20.33	323.67	2717.0	65.32	2065.0	4929.16	2292.67	162.0	0.0	1470.68	2988.6800000000003	1738.33	1091.9900000000002	2498.34	469.67	304.8299999999999	2234.51	650.6700000000001	0.0	268.65999999999997	6.0	282.16999999999996	15.0	78.34	31.67	0.0	48.0	702.99	1100.16	23.66	13.0	319.17	37.0
EC:2.7.4.3	2487.09	13099.82	18616.31	2301.8199999999997	16727.079999999998	7000.789999999999	19460.049999999996	8227.04	8616.25	9646.63	2914.42	841.33	5437.5	7469.8	5095.75	2086.72	2159.52	3680.0200000000004	4609.75	1374.5000000000002	3202.33	10190.8	8423.529999999999	826.79	5795.26	5835.84	5563.610000000001	10818.99	13690.43	3107.9300000000003	3556.42	3750.43	3371.3399999999992	3098.8	13436.869999999999	12394.91	7701.17	27922.870000000003	9932.479999999998	5835.5199999999995	5661.52	37872.020000000004	8346.539999999999	2656.7299999999996	5253.51	2036.11	3198.27	11310.95	5813.219999999999
EC:2.7.4.6	1896.54	6643.160000000001	2888.0599999999995	1950.2199999999998	1367.68	5675.58	11403.58	2417.67	4166.91	7686.17	1576.1600000000003	128.0	2370.77	3437.4700000000003	2516.42	1721.52	848.41	764.67	3785.92	1153.51	3038.66	6147.509999999999	4233.030000000001	459.87	593.9999999999999	5735.01	4271.08	2494.16	11740.81	3058.6800000000003	3385.6000000000004	479.42999999999995	3144.1399999999994	2259.92	6644.3099999999995	8062.16	4538.5	18786.370000000003	4684.8	1152.1399999999999	1083.83	18185.090000000004	2104.16	1772.7199999999998	4292.780000000001	466.08	1237.67	7255.45	2788.83
EC:2.7.4.7	2488.29	12829.739999999998	17083.760000000002	2276.62	16673.079999999998	7041.26	18706.219999999994	7373.54	8520.93	8727.96	2914.42	764.3299999999999	5418.07	6846.33	4885.84	2086.72	1966.52	3373.0200000000004	4459.0	1327.25	3095.33	9946.05	7739.93	815.59	3048.26	5835.84	5206.01	10369.99	13501.060000000001	3048.3500000000004	3591.2	3667.43	3347.3399999999992	3057.25	12457.3	11685.810000000001	7044.839999999999	23471.87	9297.399999999998	5267.52	4391.999999999999	30190.940000000002	6384.539999999999	2307.2499999999995	4931.51	1667.11	2919.5099999999998	10600.45	5106.22
EC:2.7.4.8	2395.09	14076.82	31513.31	2301.8199999999997	17047.079999999998	7164.789999999999	20245.049999999996	8939.04	9484.25	9742.63	3074.42	866.33	6958.5	8356.8	5541.75	2086.72	2264.52	3932.0200000000004	4936.75	1374.5000000000002	3202.33	10813.8	8507.529999999999	1164.79	7072.26	5835.84	5628.610000000001	17650.99	13884.43	3107.9300000000003	3647.42	3750.43	3391.3399999999992	3206.8	14058.869999999999	12933.91	8053.17	28470.870000000003	10404.479999999998	6051.5199999999995	5929.52	39097.020000000004	8769.539999999999	2886.7299999999996	5253.51	2147.1099999999997	3331.27	11882.95	6173.219999999999
EC:2.7.4.9	1965.75	7943.42	18401.309999999998	746.7900000000001	12786.68	3153.41	3432.49	2498.84	7068.410000000001	7099.05	1058.67	829.33	4428.93	3997.2999999999997	2231.25	1736.67	842.24	1546.42	4309.91	1318.5	3080.33	10045.74	3898.09	826.79	4323.66	1652.51	5343.28	9912.16	3219.61	3081.9300000000003	3416.42	3750.43	2859.84	2559.75	4140.24	2949.91	1654.83	4241.5	2253.49	3748.49	1840.92	9378.169999999998	2595.33	2407.1299999999997	1629.9099999999999	605.1600000000001	988.7600000000001	2388.0	1711.4199999999998
EC:2.7.6.1	3042.9	19028.300000000003	32097.789999999997	2448.4799999999996	29137.149999999994	8366.92	23403.049999999996	11097.91	10558.57	10991.449999999999	3788.3500000000004	927.33	7863.33	10083.929999999998	6283.73	2451.1000000000004	3006.0499999999997	4741.620000000001	5196.83	1422.0199999999995	3245.66	11148.49	10673.89	1217.66	8342.52	5921.17	6607.54	18208.72	15440.949999999999	3164.1800000000003	3944.17	6938.7	3618.3399999999992	3373.15	16345.77	14751.35	9002.029999999999	33341.8	12534.089999999998	6909.969999999999	8672.77	52167.29000000001	11687.369999999997	3428.1399999999994	5722.71	2830.1099999999997	4335.030000000001	13651.11	6975.49
EC:2.7.6.2	930.76	7125.14	15958.98	1905.4999999999995	15598.07	4686.46	17608.059999999998	7664.87	5784.249999999999	3434.31	2175.08	799.3299999999999	3610.5	5440.799999999999	3954.0800000000004	421.37999999999994	1929.1899999999998	3194.35	1514.42	965.51	819.0000000000001	4543.3099999999995	6067.859999999999	507.79	5863.26	4267.16	2241.9300000000003	8947.66	12183.439999999999	331.92	534.75	3385.6	1008.8300000000002	1416.8	11656.87	11339.25	7370.5	27346.700000000004	9694.149999999998	5162.18	5214.85	35529.020000000004	7983.039999999999	1629.7400000000002	4081.35	1974.45	2724.27	10453.78	5558.219999999999
EC:2.7.6.3	2387.6899999999996	8831.15	16456.309999999998	3708.6499999999996	13563.18	9019.07	26196.280000000006	7325.34	6230.09	10143.99	2504.9700000000003	362.33	4297.27	6110.8	4995.95	1721.52	1941.3999999999999	1595.42	4530.59	1310.5000000000002	3130.33	6812.25	8708.279999999999	826.79	3310.66	9857.17	4708.08	9991.019999999999	21664.230000000003	3107.9300000000003	3451.42	3659.43	3623.97	2758.6499999999996	14702.170000000002	17812.04	10525.109999999999	42157.04	11130.570000000002	4820.45	4879.45	43670.25	7712.750000000001	2193.1299999999997	7670.21	1889.06	3141.7799999999997	15940.57	6994.32
EC:2.7.6.5	4660.2	26320.629999999994	35845.79	4408.009999999999	40264.54999999999	13478.8	48161.60999999999	23141.109999999997	19047.239999999998	16607.739999999998	7205.1	1352.33	10970.9	19124.930000000004	13918.9	3179.3	6863.83	11814.22	7146.67	2801.02	4481.66	18093.94	18382.139999999996	1428.16	14391.119999999999	10379.5	9161.41	21491.55	28342.65	3681.1800000000003	4700.17	7202.7	4864.369999999999	6470.200000000001	33707.74	29966.680000000004	19294.039999999997	65519.17	27085.909999999996	19513.500000000004	18070.370000000003	95635.22	24368.579999999998	5286.74	10333.310000000001	6284.5599999999995	8821.54	27894.73	14746.289999999999
EC:2.7.7.1	1428.33	5886.68	2427.33	204.32000000000002	1055.0099999999998	1998.33	227.49	792.0	2303.0	5984.32	482.34000000000003	18.0	1821.0	1749.0	207.34	1563.3400000000001	20.33	323.67	2738.0	65.32	2065.0	5533.16	2710.67	162.0	134.0	1470.68	3113.6800000000003	1757.33	1345.9900000000002	2498.34	2495.67	304.8299999999999	2285.51	813.6700000000001	627.0	812.66	162.67000000000002	1164.17	223.32999999999998	128.34	358.67	1761.0	281.0	779.99	1161.16	59.66	342.0	877.1700000000001	192.0
EC:2.7.7.12	2427.89	12060.159999999998	18326.31	396.64	17301.579999999998	3693.96	6129.49	6122.04	6965.989999999999	8147.14	1833.9300000000003	513.0	5048.33	6204.79	3070.6499999999996	1945.7199999999998	1579.8600000000001	3516.02	3581.24	142.51	2221.66	10410.6	6222.45	552.87	5592.92	1556.01	5189.860000000001	10302.31	4187.51	2645.26	4909.42	3591.1	2791.5099999999998	1735.6799999999998	6327.9	4690.94	2779.52	9716.429999999998	5284.86	4248.94	4456.92	19813.1	5927.16	2051.3999999999996	2111.86	1551.4099999999999	2231.4300000000003	4651.41	2738.9399999999996
EC:2.7.7.13	1234.14	4631.06	26640.0	3242.13	3402.5	7971.929999999999	35978.33000000001	5492.5	6070.85	6164.429999999999	2310.05	48.0	4693.51	5114.5	5659.27	730.85	1481.49	2727.5	2640.85	435.66999999999996	1341.33	2920.34	7382.16	919.0	4129.0	12533.33	1671.47	15286.49	28753.62	1255.67	1124.0	72.0	2052.96	2053.9300000000003	12279.42	15561.95	12327.730000000001	39190.21	13161.890000000001	2961.0299999999997	2754.6399999999994	39325.060000000005	6281.9800000000005	1069.0	7783.469999999999	1385.7900000000002	2102.54	13851.15	7755.109999999999
EC:2.7.7.15	0.0	0.0	59.0	0.0	0.0	0.0	12.760000000000002	0.0	31.0	0.0	0.0	0.0	0.0	0.0	0.0	0.0	15.0	0.0	0.0	0.0	0.0	9.620000000000001	25.880000000000003	0.0	197.0	0.0	72.0	2.0	33.0	0.0	0.0	0.0	8.0	3.75	224.0	0.0	12.259999999999998	17600.239999999998	521.13	9.0	0.0	143.75	8.25	0.0	19.13	11.75	53.0	39.0	10.25
EC:2.7.7.18	2478.09	13022.82	18741.31	2301.8199999999997	16955.579999999998	7023.289999999999	19505.049999999996	8251.54	8764.92	9982.3	3130.42	841.33	5449.5	7464.3	4994.58	2086.72	2159.52	3825.0200000000004	4609.75	1374.5000000000002	3202.33	9586.8	8435.529999999999	826.79	5795.26	5835.84	5519.610000000001	10838.99	13770.43	3107.9300000000003	1530.42	3750.43	3353.3399999999992	3035.8	13315.869999999999	12189.91	7796.5	27887.870000000003	9995.649999999998	5945.0199999999995	5661.52	37867.520000000004	8447.539999999999	2777.7299999999996	5284.51	2036.11	3067.27	11071.95	5838.719999999999
EC:2.7.7.19	1634.33	6143.68	2672.33	1869.8099999999997	1129.0099999999998	5213.11	3639.38	2597.17	2800.0	6252.65	1623.15	42.0	1827.0	2248.66	1290.44	1563.3400000000001	402.40999999999997	396.67	3194.66	392.99	2365.33	5687.780000000001	3697.52	298.0	312.65999999999997	1741.01	3257.68	2156.2599999999998	2262.99	2750.01	2898.67	344.5	2382.51	1681.08	5954.799999999999	7875.0	1736.14	18499.27	1896.95	854.22	885.54	10036.83	931.88	853.99	3754.2400000000002	276.94	1189.69	7054.45	1200.54
EC:2.7.7.2	2487.09	13135.82	18616.31	2301.8199999999997	16727.079999999998	7000.789999999999	20172.049999999996	8227.04	8616.25	9646.63	2914.42	841.33	5437.5	7913.799999999999	5095.75	2086.72	2159.52	3680.0200000000004	4609.75	1374.5000000000002	3202.33	10190.8	8423.529999999999	826.79	5992.26	5835.84	5563.610000000001	10883.99	13690.43	3107.9300000000003	3556.42	3750.43	3401.3399999999997	3098.8	13828.869999999999	12394.91	7701.17	45418.87	10732.479999999998	5910.5199999999995	5661.52	38985.020000000004	8475.539999999999	2656.7299999999996	5253.51	2074.1099999999997	3281.27	11310.95	5813.219999999999
EC:2.7.7.23	2700.29	10624.49	19285.309999999998	886.7900000000001	13318.68	3955.4099999999994	2840.99	3406.34	7836.410000000001	9917.67	1494.67	853.33	5001.93	4717.3	2694.25	2625.52	839.24	1716.42	6999.91	1536.5	4870.33	12179.349999999999	5494.780000000001	1091.79	4312.66	2432.51	7024.74	10950.16	3795.23	5270.93	3705.42	3848.43	4095.3099999999995	3313.75	5441.24	3221.91	1958.83	4713.5	2650.49	2675.49	2035.92	9668.09	2704.83	2946.1299999999997	2766.41	627.1600000000001	1152.7600000000002	3007.0	1931.4199999999998
EC:2.7.7.24	3601.9999999999995	17948.839999999997	19754.81	2438.0699999999997	17585.420000000002	14155.369999999999	20515.949999999997	8722.2	10095.16	15141.289999999999	3341.4799999999996	133.0	7003.17	7911.3	4853.59	3476.73	2234.27	3746.44	6193.92	524.1600000000001	4565.33	13868.13	10744.779999999999	787.2	6588.6	7341.6900000000005	7410.29	12317.82	14373.5	5291.93	1536.7600000000002	3868.4300000000003	5212.0199999999995	2928.4700000000003	13741.789999999999	12158.07	7338.51	97978.93999999999	11898.829999999998	5728.8099999999995	5356.030000000001	36350.600000000006	8449.209999999997	2559.0600000000004	6191.519999999999	2268.27	3213.77	11580.44	5465.8
EC:2.7.7.27	3620.11	20035.729999999996	33650.09	922.8	13983.95	6699.689999999999	19104.489999999998	14718.47	13825.49	12729.14	3924.7400000000002	1534.6599999999999	8514.46	13092.6	8368.93	3019.65	3807.62	7535.570000000001	4684.66	1093.3100000000002	2840.33	14172.769999999999	12061.53	1104.58	11862.060000000001	1710.3400000000001	7097.14	19217.260000000002	6779.31	3127.8500000000004	3649.7699999999995	665.1599999999999	3387.4399999999996	4053.07	16818.48	12666.22	8809.46	27202.899999999998	13954.12	11599.19	13160.67	58339.329999999994	16804.33	3956.6699999999996	3337.46	4000.66	5247.85	12049.5	8045.57
EC:2.7.7.3	2487.09	13099.82	18616.31	2301.8199999999997	16727.079999999998	7000.789999999999	19460.049999999996	8227.04	8616.25	9646.63	2914.42	841.33	5437.5	7469.8	5095.75	2086.72	2219.52	3680.0200000000004	4609.75	1374.5000000000002	3202.33	10190.8	8423.529999999999	826.79	5863.26	5835.84	5563.610000000001	10818.99	13690.43	3107.9300000000003	3556.42	3750.43	3371.3399999999992	3111.8	13436.869999999999	12394.91	7701.17	27971.870000000003	9960.479999999998	5835.5199999999995	5661.52	37872.020000000004	8346.539999999999	2656.7299999999996	5253.51	2036.11	3198.27	11310.95	5813.219999999999
EC:2.7.7.33	192.0	390.0	0.0	60.0	1517.5	533.5	11785.25	1829.5	330.0	610.0	553.75	0.0	132.0	1754.5	2027.5	285.0	516.0	1682.0	23.0	0.0	0.0	30.0	1393.0	0.0	509.0	4048.0	71.0	0.0	8913.0	0.0	0.0	0.0	377.0	262.0	1836.25	831.75	3316.5	870.0	3835.0	841.5	867.0	10965.5	1991.0	0.0	621.0	497.0	504.0	1035.25	2187.5
EC:2.7.7.38	1902.53	7538.01	3041.33	1867.7499999999998	1306.0099999999998	5396.91	21850.549999999996	2714.17	3620.8399999999997	9121.48	1790.4900000000002	30.0	2564.17	3193.5	1535.77	2108.34	657.41	556.6700000000001	4314.84	192.32	3103.0	6774.9400000000005	5632.42	264.0	505.0	9761.01	4335.35	2801.7599999999998	20163.989999999998	3634.34	2868.67	413.83	3746.3399999999997	1495.1199999999997	6975.63	7731.0599999999995	6791.8099999999995	18702.940000000002	7244.120000000001	1042.5699999999997	819.2700000000001	23196.33	3023.71	1145.99	5250.0599999999995	681.61	1273.51	7057.12	4196.2
EC:2.7.7.39	528.0	142.0	457.0	137.0	1213.0	315.0	2529.76	687.0	388.0	530.0	480.0	24.0	780.0	472.0	660.0	324.0	541.0	335.0	610.0	744.0	605.0	87.62	271.88	191.0	431.0	74.0	289.0	270.0	540.0	220.0	173.0	47.0	231.0	758.75	945.0	674.0	653.26	18651.239999999998	1488.13	2328.0	494.0	1502.75	496.25	379.0	228.13	116.75	267.0	653.0	343.25
EC:2.7.7.4	4016.66	12414.02	4871.66	781.3	7102.02	10905.22	22616.1	3765.0	12155.68	15302.96	1718.98	84.0	4362.34	7010.0	7715.88	3165.6800000000003	2148.8199999999997	4435.34	6707.34	1494.98	5266.66	17590.22	9529.04	684.0	1535.9999999999998	11455.02	7674.700000000001	5374.5199999999995	21318.98	5636.02	5881.34	695.66	5688.679999999999	4353.5	12140.259999999998	3444.3199999999997	10430.62	39395.88	11622.240000000002	6319.14	3170.74	22162.66	5224.42	2236.98	8626.119999999999	1651.22	2663.02	3368.2400000000002	6436.4
EC:2.7.7.41	3584.4199999999996	17830.5	20555.64	2546.14	17542.09	8632.119999999999	20071.289999999994	8539.04	10510.92	14172.619999999999	3522.51	859.33	6954.5	9203.8	5270.42	3207.0599999999995	2222.85	3918.6900000000005	6110.75	1418.8200000000004	4429.33	14733.959999999997	9981.2	907.79	5727.26	7061.52	7967.290000000001	12158.32	14877.42	4654.270000000001	5952.09	4024.26	5099.849999999999	3644.4700000000003	14867.119999999999	12866.82	7811.67	28210.040000000005	9987.979999999998	6058.86	5841.1900000000005	40225.020000000004	8575.539999999999	3252.7199999999993	5868.669999999999	2091.77	3659.27	11755.37	6045.219999999999
EC:2.7.7.42	1634.33	5968.68	2548.33	388.97999999999996	1129.0099999999998	2313.33	562.49	485.67	2800.0	6252.65	792.0	42.0	1827.0	2150.66	1238.3400000000001	1563.3400000000001	267.65999999999997	382.67	3106.66	372.99	2304.33	5640.16	2380.34	298.0	115.66	1568.68	3257.68	1884.6599999999999	1345.9900000000002	2750.01	2898.67	344.5	2373.51	1587.33	1604.0	987.0000000000001	355.33	547.5	281.33	641.99	530.6700000000001	1063.33	235.33	853.99	1161.16	23.66	455.66999999999996	866.4999999999999	309.67
EC:2.7.7.43	527.0	1380.33	426.0	76.33	240.0	449.53	20498.799999999996	226.0	1223.8400000000001	3144.16	484.75	0.0	623.17	640.4999999999999	1189.1	728.0	329.33	142.0	1401.8400000000001	57.0	899.0	1108.83	2582.17	81.0	732.0	8044.33	963.67	750.8299999999999	17612.0	1057.0	100.0	49.0	1376.83	413.5	4029.9300000000003	91.75	5332.88	35077.33	6500.860000000001	639.4300000000001	261.95	12160.98	2136.16	252.0	4059.97	396.95	677.06	228.25	3073.95
EC:2.7.7.47	0.0	164.0	0.0	0.0	0.0	113.0	290.0	657.0	0.0	134.0	0.0	0.0	0.0	393.0	405.0	0.0	155.0	58.0	0.0	0.0	46.0	0.0	903.0	0.0	79.0	0.0	0.0	0.0	0.0	0.0	0.0	0.0	0.0	28.0	478.0	208.0	315.0	1786.0	466.0	460.0	433.0	2090.0	761.0	0.0	263.0	159.0	192.0	349.0	464.0
EC:2.7.7.49	1120.33	6627.01	27275.33	366.30999999999995	1455.01	4832.92	3449.23	439.0	4247.51	5220.15	1734.44	18.0	4852.17	3193.5	1325.97	1405.34	235.66	764.67	2179.84	44.31999999999999	1227.0	4773.11	2704.1200000000003	744.0	3289.0	1785.67	2174.3500000000004	14858.960000000001	1440.99	1467.3400000000001	369.67	244.32999999999996	1680.8400000000001	433.91999999999996	1887.81	525.16	611.74	53529.7	1972.0700000000002	522.83	435.69	4124.83	1027.8100000000002	896.99	854.2600000000001	280.91999999999996	407.29999999999995	535.97	874.4400000000002
EC:2.7.7.53	114.0	149.0	112.0	103.66	63.0	218.0	6.0	74.67	494.0	261.33	90.66	24.0	6.0	244.66	820.0	0.0	84.0	59.0	173.65999999999997	231.67000000000002	176.32999999999998	53.0	19.67	103.0	32.66	12.0	45.0	0.0	0.0	135.67000000000002	316.0	0.0	43.0	695.66	217.0	378.34000000000003	250.66000000000003	174.33	209.0	343.65	290.0	155.33	101.33	65.0	0.0	0.0	23.67	226.33	54.67
EC:2.7.7.56	1697.87	7224.750000000001	15540.33	441.97999999999996	1521.01	2650.33	819.49	544.6700000000001	4067.67	6363.94	792.0	42.0	3531.0	2749.16	1316.17	1668.19	282.65999999999997	856.67	3508.66	462.99	2373.33	6196.7699999999995	2674.03	657.0	1514.6599999999999	1568.68	3810.14	8736.66	1976.6100000000001	2817.01	3155.67	425.5	2411.9799999999996	1702.33	1816.0	1276.0	352.66	904.4999999999999	385.0	700.9900000000001	698.6700000000001	2117.25	551.8299999999999	1417.99	1161.16	72.16	506.66999999999996	1046.5	389.17
EC:2.7.7.58	1419.33	5688.68	2170.33	204.32000000000002	1066.0099999999998	2073.33	85.49	411.0	2251.67	5840.99	482.34000000000003	18.0	1821.0	1319.0000000000002	217.67000000000002	1563.3400000000001	20.33	323.67	2742.33	75.99	2078.33	4929.16	2292.67	162.0	0.0	1470.68	2988.6800000000003	1738.33	1091.9900000000002	2507.01	556.6700000000001	304.8299999999999	2234.51	693.0	0.0	315.65999999999997	6.0	282.16999999999996	52.0	145.34	116.67	0.0	62.0	728.99	1100.16	23.66	13.0	350.17	37.0
EC:2.7.7.59	1568.33	5923.68	2516.33	330.97999999999996	1129.0099999999998	2253.33	562.49	485.67	2658.0	6252.65	792.0	18.0	1827.0	2150.66	1145.3400000000001	1563.3400000000001	183.66	347.67	3051.66	196.99	2190.33	5605.16	2380.34	195.0	115.66	1556.68	3239.68	1884.6599999999999	1345.9900000000002	2623.01	2809.67	344.5	2363.51	1394.33	1567.0	913.0000000000001	224.32999999999998	525.5	281.33	566.99	451.67	1036.33	197.33	788.99	1161.16	23.66	455.66999999999996	801.5	309.67
EC:2.7.7.6	9849.16	52075.95	74013.24	7744.179999999999	66512.31999999999	25079.109999999997	64776.270000000004	30223.66	33350.159999999996	35963.36	10533.28	3353.32	20685.829999999998	28424.7	18826.0	8346.88	8410.0	14339.080000000002	18216.16	5461.000000000001	12680.32	40628.74999999999	30838.37	3307.16	22967.039999999997	19354.36	21997.77	42842.530000000006	45618.72	12487.720000000001	14162.68	15001.72	12995.529999999999	12133.75	47973.95	42031.49	26007.089999999997	90991.04	34883.82	22407.28	21084.100000000002	135389.90000000002	30696.45	10382.919999999998	17447.29	7571.7699999999995	11879.139999999998	38408.1	19984.300000000003
EC:2.7.7.60	2765.29	14275.07	31106.760000000002	2478.6199999999994	8087.58	7431.589999999999	24679.549999999996	8800.04	9546.599999999999	9719.63	3725.42	808.3299999999999	7061.9	9119.67	7637.999999999999	2823.7200000000003	2562.0199999999995	5705.52	5050.67	1272.5800000000002	3195.0	10524.55	10333.93	1150.5900000000001	7647.26	6385.84	5563.01	17718.99	13900.400000000001	3088.01	3718.5199999999995	637.4300000000001	3312.3399999999992	3439.9199999999996	14236.47	13799.81	8321.17	29104.870000000003	11534.229999999998	6561.5199999999995	6439.67	39598.770000000004	9438.539999999999	2786.5799999999995	5520.51	2272.1099999999997	3459.17	12375.45	6616.219999999999
EC:2.7.7.61	623.0	1319.0	543.0	91.0	364.0	827.0	6673.5	755.0	341.0	1341.0	1383.0	0.0	424.0	896.0	93.0	1298.0	94.0	207.0	1436.0	21.0	838.0	1252.5	1230.0	94.0	242.0	470.0	886.0	532.0	500.0	1031.0	100.0	60.5	628.5	281.0	729.0	264.0	177.0	583.5	1012.0	236.0	139.0	733.0	122.0	184.0	960.5	77.0	165.0	317.5	257.0
EC:2.7.7.62	2382.02	17036.079999999994	15916.83	1983.1999999999998	7268.31	4078.5099999999993	20577.549999999996	8879.9	8362.59	9112.7	3236.69	451.0	5302.469999999999	6934.0	5204.24	2380.59	2132.3099999999995	3411.6200000000003	3639.67	361.99	2469.33	8846.72	8838.359999999999	674.25	3352.2	5555.51	4368.210000000001	10194.060000000001	12701.260000000002	2753.01	1196.67	361.83	2866.2099999999996	2239.6500000000005	8895.130000000001	11847.759999999998	7642.709999999999	29262.14	10151.77	4297.170000000001	5907.02	34989.7	8985.709999999997	1552.19	3007.7100000000005	2262.3599999999997	2425.26	10859.62	5843.15
EC:2.7.7.63	2130.75	6759.42	3194.3099999999995	548.29	11792.18	5559.16	3459.5	1687.67	5232.080000000001	6156.719999999999	1017.8199999999998	437.33	1939.9299999999998	2576.4699999999993	1769.25	1940.6699999999998	547.99	806.92	4143.24	1625.17	3282.66	8799.03	4609.469999999999	419.79	788.66	2010.5100000000002	4732.280000000001	2595.16	2480.28	3094.6000000000004	905.42	3685.43	2822.84	1648.8300000000002	4773.99	1302.4099999999999	591.92	19812.94	2057.09	843.2900000000002	1558.17	10249.92	1019.08	1963.1299999999997	3835.84	461.15999999999997	1208.0100000000002	1719.95	535.17
EC:2.7.7.65	2887.66	11377.36	4470.26	410.24	2110.0199999999995	4008.66	175.48	822.0	4456.0	11631.039999999999	964.6800000000001	36.0	3642.0	2638.0000000000005	250.68	3126.6800000000003	160.66	668.34	5563.0	139.24	4130.0	10066.82	4585.34	337.0	136.0	2941.36	5977.360000000001	3476.66	2183.9800000000005	4996.68	941.54	630.76	4486.52	1351.3400000000001	0.0	544.3199999999999	17.34	666.8399999999999	126.66	256.68	139.34	0.0	96.0	1457.98	2293.82	47.32	26.0	723.84	74.0
EC:2.7.7.66	0.0	0.0	0.0	0.0	0.0	0.0	0.0	0.0	23.33	20.33	0.0	0.0	0.0	0.0	92.67	0.0	0.0	0.0	21.0	0.0	0.0	0.0	0.0	0.0	0.0	0.0	0.0	0.0	0.0	0.0	0.0	0.0	0.0	12.0	0.0	0.0	2.67	1.0	20.33	50.0	38.0	0.0	0.0	26.0	0.0	0.0	0.0	40.0	0.0
EC:2.7.7.68	0.0	8.33	0.0	26.659999999999997	0.0	0.0	0.0	0.0	31.340000000000003	12.33	0.0	276.33	0.0	0.0	0.0	0.0	15.33	0.0	0.0	136.99	15.67	11.67	0.0	11.67	0.0	0.0	10.33	0.0	19.0	7.67	0.0	5.33	0.0	20.0	3.34	13.66	0.0	21.0	0.0	0.0	0.0	14.67	0.0	25.33	0.0	0.0	0.0	18.67	0.0
EC:2.7.7.7	23794.429999999997	130655.13	185066.22000000003	21219.23	153889.73000000004	69011.04999999999	180253.57000000007	76373.51999999999	85275.50000000001	95306.51000000002	28108.609999999997	7281.64	54153.17	72154.2	47756.189999999995	20566.670000000002	20480.93	35867.600000000006	45245.09	12808.1	31287.63	101301.30000000002	82158.88	8061.6900000000005	56733.67999999999	54292.73999999999	54240.969999999994	107343.24	125857.39	30852.71	35262.65000000001	34174.3	32966.869999999995	29777.370000000003	129895.91999999998	115141.85	71917.59	258757.87	93409.73	50307.09999999999	54712.22	358557.82999999996	80247.19	25620.23	52174.77000000001	19624.100000000002	31029.07	105056.17	54940.68
EC:2.7.7.70	1455.33	5787.68	2536.33	282.65	1055.0099999999998	2047.86	187.20000000000002	430.67	2236.67	5876.99	482.34000000000003	18.0	1821.0	1515.0	181.10000000000002	1665.3400000000001	54.33	443.67	2783.0	101.32	2159.0	5540.49	2355.67	183.0	0.0	1483.01	3263.68	1757.33	1506.9900000000002	2524.34	2618.67	346.8299999999999	2285.51	928.6700000000001	196.51999999999998	683.66	24.049999999999997	531.5	63.19	133.76999999999998	69.96000000000001	859.15	74.0	935.99	1184.31	33.94	151.57	663.1700000000001	78.62
EC:2.7.7.71	81.0	218.0	0.0	0.0	0.0	5799.5	2672.0	724.0	126.0	0.0	422.0	0.0	120.0	514.0	157.0	285.0	259.5	72.0	0.0	0.0	0.0	0.0	663.0	0.0	138.0	212.0	0.0	0.0	180.0	0.0	0.0	0.0	0.0	38.0	622.0	402.5	164.0	973.0	859.0	101.0	425.0	3622.0	725.0	0.0	303.0	240.5	231.0	426.0	224.0
EC:2.7.7.72	2181.89	12665.159999999998	18325.31	630.07	16664.079999999998	3851.21	7131.99	5989.2	7250.069999999999	7993.81	1992.6100000000001	517.0	5112.33	6335.97	2986.3199999999997	1984.7199999999998	1659.7799999999997	3487.02	4203.25	923.84	2837.33	10012.35	6207.11	658.12	5263.6	1716.5100000000002	5224.610000000001	10412.230000000001	4044.76	2896.59	3054.42	3681.43	2900.5099999999998	2084.69	8079.24	5072.84	3299.37	9579.769999999999	5414.69	4992.64	4833.92	21464.69	6340.5	2375.3999999999996	2125.11	1582.1599999999999	2362.0899999999997	4917.67	3274.3500000000004
EC:2.7.7.73	1444.62	6534.080000000001	2511.83	380.72999999999996	1076.5099999999998	2033.58	765.9900000000001	922.4999999999999	2561.7599999999998	6692.94	527.34	699.3299999999999	1894.5	1916.5	47.67	1649.19	179.24	739.42	2986.5	202.31000000000003	2080.67	5037.9400000000005	2596.11	190.92000000000002	247.0	1473.18	3253.47	1832.1599999999999	1395.8600000000001	2506.01	469.67	376.83	2315.98	927.6700000000001	1074.0	1453.74	736.5	3238.17	612.25	831.3399999999999	1415.67	3079.84	1722.5	808.3199999999999	1222.41	284.65999999999997	205.0	1197.17	877.75
EC:2.7.7.75	1428.33	5781.68	2427.33	204.32000000000002	1066.0099999999998	2095.33	85.49	411.0	2275.0	5909.32	482.34000000000003	18.0	1821.0	1471.0	272.34000000000003	1563.3400000000001	69.33	323.67	2770.0	115.32	2110.0	5533.16	2323.67	162.0	0.0	1470.68	3113.6800000000003	1757.33	1345.9900000000002	2498.34	2582.67	304.8299999999999	2285.51	891.6700000000001	199.0	608.66	8.67	359.16999999999996	72.33	133.34	92.67	36.0	62.0	753.99	1161.16	23.66	144.0	609.1700000000001	69.0
EC:2.7.7.76	817.75	3275.33	13764.5	201.41	3123.5	1318.25	3943.5	3373.0	2027.42	1721.6599999999999	654.0	272.33	2981.5	3155.0	2113.67	830.0	1099.58	2358.25	2038.5	296.99	1073.67	1885.67	2621.75	481.92	2136.0	456.5	1314.33	7709.5	1438.25	1146.67	357.0	130.82999999999998	736.5	884.0	2851.0	2067.58	1397.17	2827.5	2833.58	2892.5	1980.0	9215.42	2792.0	822.3299999999999	1318.75	877.5	938.0	1974.5	1303.25
EC:2.7.7.77	1891.62	7735.75	15520.83	380.06999999999994	2501.51	2640.58	1216.49	830.0	6166.75	6111.94	746.34	34.0	3598.5	2467.67	681.34	1605.19	657.5799999999999	942.9199999999998	3920.5	818.3200000000002	2694.0	9392.269999999999	2624.11	638.25	1643.0	1621.18	4209.14	9243.83	1890.53	2861.34	2800.67	423.83	2531.9799999999996	1379.67	1726.0	1003.91	392.17	1076.17	506.58	714.84	777.6700000000001	1879.67	764.0	1509.9899999999998	1206.41	280.15999999999997	692.0	989.1700000000001	507.25
EC:2.7.7.8	2487.09	13099.82	18616.31	2301.8199999999997	16727.079999999998	7000.789999999999	19460.049999999996	8227.04	8616.25	9646.63	2914.42	841.33	5437.5	7469.8	5095.75	2086.72	2279.52	3680.0200000000004	4609.75	1374.5000000000002	3202.33	10190.8	8423.529999999999	826.79	5931.26	5835.84	5563.610000000001	10818.99	13690.43	3107.9300000000003	3556.42	3750.43	3371.3399999999992	3124.8	13436.869999999999	12394.91	7701.17	28020.870000000003	9988.479999999998	5835.5199999999995	5661.52	37872.020000000004	8346.539999999999	2656.7299999999996	5253.51	2036.11	3198.27	11310.95	5813.219999999999
EC:2.7.7.82	0.0	101.0	68.0	38.0	0.0	39.0	254.0	573.0	32.0	173.0	0.0	0.0	0.0	312.0	310.0	0.0	90.0	0.0	0.0	0.0	46.0	0.0	862.0	21.0	0.0	0.0	55.0	0.0	105.0	0.0	0.0	0.0	0.0	28.0	406.0	141.0	254.0	1776.0	385.0	362.0	283.0	2071.0	687.0	39.0	263.0	159.0	147.0	143.0	398.0
EC:2.7.7.83	66.0	163.0	32.0	58.0	113.0	60.0	785.0	1206.0	142.0	173.0	160.0	24.0	0.0	533.0	625.0	0.0	140.0	35.0	55.0	176.0	114.0	35.0	69.0	103.0	91.0	12.0	18.0	48.0	56.0	127.0	89.0	0.0	10.0	301.0	1678.0	472.0	492.0	568.0	900.0	648.0	405.0	1259.0	568.0	145.0	0.0	141.0	258.0	579.0	280.0
EC:2.7.7.85	936.85	8839.88	29275.48	498.16	16013.57	2317.13	6656.5	5488.87	6809.159999999999	2434.4399999999996	1374.27	1220.33	5039.83	4860.64	3367.31	544.23	1657.03	3644.6	1934.75	1275.5100000000002	999.0	5104.3	3978.88	987.04	6702.6	174.33	2612.72	15468.4	3324.31	607.92	1044.75	3459.93	710.4700000000001	2074.0200000000004	6832.24	4881.76	3325.2	9542.6	5317.61	3405.8	4831.25	21563.030000000002	6397.5	2325.74	990.7	1592.0	1930.0900000000001	4455.5	3088.6000000000004
EC:2.7.7.87	2308.09	12950.82	18504.31	2198.1599999999994	16664.079999999998	6782.79	19454.049999999996	8152.370000000001	8122.25	9332.3	2823.76	817.3299999999999	5431.5	7225.14	4189.75	2086.72	2169.52	3621.02	4436.09	1178.8300000000002	3087.0	10137.8	8366.859999999999	723.79	5747.6	5823.84	5459.610000000001	10818.99	13690.43	2998.26	3240.42	3750.43	3328.3399999999992	2416.1400000000003	13219.869999999999	12016.57	7450.51	27797.54	9751.479999999998	5491.87	5371.52	37716.69	8245.21	2650.7299999999996	5264.51	2036.11	3174.6	11111.62	5758.549999999999
EC:2.7.7.9	3473.91	15821.24	46493.14	802.1099999999999	14154.69	5413.74	1116.98	2060.84	8613.08	12827.279999999999	1541.0100000000002	847.33	9240.43	5255.8	2026.9199999999996	3305.71	655.5699999999999	2097.3399999999997	7737.41	1427.8200000000004	5172.33	12905.869999999999	5986.89	1664.79	6791.66	3113.19	7836.13	24786.74	4458.84	5811.27	3886.0899999999997	4101.26	5219.289999999999	3051.4199999999996	2956.2400000000002	2533.5699999999997	983.8300000000002	4129.67	1261.2400000000002	1492.3299999999997	1322.5900000000001	7651.509999999999	1734.8300000000002	3699.1199999999994	2738.0699999999997	369.57	756.7600000000001	2264.92	1204.92
EC:2.7.8.12	381.0	1251.0	14013.0	89.0	2386.0	341.0	1065.5	1081.0	1346.0	1428.0	654.0	0.0	3933.0	1639.0	1295.0	39.0	793.0	876.0	914.0	568.0	491.0	569.0	1051.0	426.0	1863.0	62.0	365.0	7284.0	1352.0	93.0	84.0	47.0	412.0	870.0	1736.0	1694.5	1292.0	2607.0	2843.0	4354.0	1092.0	3726.0	1586.0	847.0	573.0	457.0	395.0	1604.0	907.0
EC:2.7.8.13	2487.09	17190.82	18616.31	2301.8199999999997	17254.079999999998	7000.789999999999	19460.049999999996	8389.04	8616.25	9691.63	3244.42	841.33	5979.5	7592.8	5264.75	2086.72	2335.5199999999995	3818.0200000000004	4651.75	1374.5000000000002	3202.33	10190.8	8497.529999999999	826.79	6021.26	5835.84	5563.610000000001	10898.99	14292.43	3107.9300000000003	3622.42	3750.43	3371.3399999999992	3157.8	13436.869999999999	12544.91	7823.17	28347.870000000003	10565.479999999998	7543.52	5726.52	38032.020000000004	8457.539999999999	2656.7299999999996	5253.51	2036.11	3198.27	11404.95	5869.219999999999
EC:2.7.8.14	321.0	97.0	382.0	79.0	428.0	121.0	176.0	39.0	226.0	510.0	178.0	0.0	745.0	164.0	422.0	39.0	308.0	145.0	534.0	488.0	464.0	51.0	87.0	88.0	350.0	62.0	321.0	195.0	264.0	93.0	84.0	0.0	221.0	455.0	371.0	311.0	227.0	546.0	352.0	285.0	135.0	873.0	178.0	332.0	134.0	32.0	62.0	291.0	200.0
EC:2.7.8.20	1707.9299999999998	10164.76	4062.48	334.31999999999994	13228.41	2676.46	740.49	1527.2	3170.32	7325.1900000000005	1409.94	129.0	3922.0	2372.8	587.65	1664.54	431.53	1009.27	3387.75	781.1700000000001	2670.0	5402.41	3103.67	285.2	437.6	1601.68	3980.4800000000005	2357.7299999999996	3264.8900000000003	2850.92	867.0899999999999	3538.43	2874.71	1408.02	2008.07	1569.76	1127.2	4352.1	1671.6100000000001	949.1399999999999	990.92	11453.849999999999	1860.5	2018.0699999999997	1492.86	296.65999999999997	553.76	1562.67	771.5999999999999
EC:2.7.8.26	2033.42	12708.079999999998	15771.83	1966.5999999999997	5737.91	3546.71	17355.549999999996	7368.7	8029.589999999999	8878.9	2421.09	451.0	4613.07	5943.0	4219.84	2033.3899999999999	1635.11	3221.02	3597.67	361.99	2423.33	8846.72	7110.359999999999	674.25	3012.6000000000004	5539.51	4351.01	9738.66	11906.060000000001	2753.01	1119.67	361.83	2847.0099999999993	2076.05	7913.13	11139.16	7095.51	26417.54	8255.57	3427.3700000000003	4917.02	30781.100000000002	7448.709999999999	1530.59	2484.5099999999998	1755.36	2025.26	10065.62	5225.55
EC:2.7.8.28	35.0	104.0	80.0	0.0	63.0	137.0	0.0	0.0	352.0	235.0	38.0	0.0	6.0	88.0	702.0	0.0	0.0	7.0	37.0	45.0	34.0	18.0	0.0	0.0	0.0	0.0	0.0	0.0	0.0	0.0	227.0	0.0	22.0	472.0	103.0	229.0	95.0	120.0	175.0	225.0	127.0	113.0	45.0	0.0	0.0	0.0	0.0	89.0	0.0
EC:2.7.8.33	1899.33	6046.76	3235.4799999999996	474.38	11769.01	2553.66	633.49	1042.34	5506.32	6259.719999999999	573.0	128.0	1855.6	2312.96	1343.08	1704.3400000000001	318.65999999999997	828.67	3504.41	993.8400000000001	2840.33	9116.74	2671.34	409.20000000000005	163.66	1544.68	4628.280000000001	2250.66	2125.69	2904.59	3164.09	3602.1	2674.51	2025.08	1047.07	1339.5	401.66	1127.83	678.41	707.9900000000001	665.92	3750.58	654.3299999999999	1629.4699999999998	1161.16	142.16	297.43	1234.0	193.17000000000002
EC:2.7.8.36	0.0	0.0	0.0	10.0	0.0	0.0	50.5	0.0	0.0	0.0	0.0	0.0	0.0	0.0	0.0	0.0	13.0	0.0	0.0	0.0	0.0	0.0	0.0	0.0	0.0	0.0	68.0	0.0	65.0	0.0	0.0	0.0	0.0	8.0	67.0	35.5	0.0	65.0	0.0	0.0	0.0	131.0	18.0	0.0	0.0	13.0	0.0	96.0	0.0
EC:2.7.8.37	5677.32	22754.72	8681.32	817.2800000000001	4220.039999999999	7905.32	341.96	1644.0	8818.68	23159.96	1929.3600000000001	72.0	7284.0	5276.000000000001	130.68	6253.360000000001	81.32	1294.68	10868.0	337.28	8416.0	19716.64	9170.68	648.0	0.0	5882.72	11954.720000000001	6953.32	4607.960000000001	10321.36	1878.68	1219.3199999999997	9182.04	2602.6800000000003	0.0	1074.6399999999999	24.0	1128.6799999999998	60.0	313.36	126.68	0.0	192.0	3115.96	4400.64	94.64	52.0	1276.68	148.0
EC:2.7.8.41	444.6	419.0	707.0	201.26	3558.9	1106.3	3071.0	505.37000000000006	1328.0000000000002	1804.1299999999999	989.26	24.0	825.4	1666.6599999999999	1376.4	347.2	615.53	3626.6	503.65999999999997	257.67	240.33	143.0	1149.67	136.0	447.26	114.0	426.2	380.72999999999996	572.2	251.67	414.0	39.67	256.2	1093.26	2278.0	1324.94	1282.8600000000001	3450.93	1575.7	1263.95	1598.0	5716.429999999999	1171.83	347.6	390.7	267.5	523.67	1311.33	1268.27
EC:2.7.8.5	2532.63	13231.560000000001	18726.31	823.8200000000002	16828.579999999998	10119.539999999997	7537.879999999999	6226.37	8269.41	8583.09	2289.4199999999996	853.33	5136.33	7007.8	4894.92	1987.57	1920.27	3602.0200000000004	4693.24	1600.17	3253.66	10746.25	7764.049999999999	908.79	5447.26	1957.8400000000001	5577.400000000001	10555.49	4862.05	3138.6000000000004	5712.42	3712.1	3038.98	3779.63	10686.04	6400.66	3936.84	12672.87	6719.81	5882.0199999999995	5821.1900000000005	24775.609999999997	7611.879999999999	2616.7299999999996	4760.6900000000005	1837.6899999999998	2819.7799999999997	5901.45	3490.39
EC:2.7.8.6	0.0	69.0	445.0	81.0	396.0	22.0	169.0	19.67	116.0	433.0	178.0	0.0	745.0	218.0	124.33	65.0	129.0	251.0	75.0	0.0	0.0	7.33	13.0	0.0	0.0	0.0	95.0	238.0	305.0	79.0	0.0	48.0	111.0	177.0	1541.0	306.0	227.0	396.0	296.0	148.0	48.0	996.0	168.0	172.0	134.0	32.0	328.0	259.0	172.0
EC:2.7.8.7	2111.29	12285.489999999998	18144.309999999998	781.7900000000001	14693.18	3498.9099999999994	4076.99	2974.84	7139.410000000001	7054.67	1602.67	813.3299999999999	5043.93	4010.13	2216.75	2024.52	962.24	3231.42	4265.58	1223.8300000000002	2980.0	9373.35	4403.780000000001	826.79	4456.66	1616.51	5245.74	9819.16	3578.56	3068.26	1456.42	3742.43	2736.3099999999995	2413.42	4500.24	2643.91	1850.83	4695.5	3223.99	3737.99	1990.92	12145.589999999998	2860.83	2330.1299999999997	1913.9099999999999	735.1600000000001	1112.7600000000002	2133.0	1848.92
EC:2.7.8.8	1939.67	8029.08	15966.33	2027.3499999999997	4034.4100000000008	6150.71	18400.049999999996	6010.87	5102.84	8992.9	2236.09	34.0	4686.57	5587.0	3025.1700000000005	2015.3899999999999	1627.61	1517.77	3578.84	325.32	2397.0	6304.55	6909.109999999999	554.0	3064.6000000000004	5793.01	3965.01	9663.16	12505.810000000001	2871.34	2913.67	403.83	3080.0099999999993	1563.72	11459.97	11019.49	6450.01	24900.539999999997	7769.320000000001	4461.87	4391.27	28257.350000000002	6518.209999999999	1949.5899999999997	4841.26	1482.1100000000001	2788.51	9987.79	4743.3
EC:2.7.9.1	774.09	7249.7300000000005	15957.85	1885.0399999999997	5487.4	4638.13	18897.559999999998	7282.7	6299.1799999999985	3910.31	2332.7499999999995	798.3299999999999	3584.0699999999997	5208.67	4580.5	407.04999999999995	1960.86	3201.35	1581.3400000000001	1064.5900000000001	866.67	4339.23	6011.189999999999	590.9200000000001	5747.6	4269.83	1828.66	8904.33	11972.240000000002	293.92	678.7	167.93	822.5000000000001	2096.05	11670.97	11511.41	7641.84	27258.370000000003	9743.489999999998	5584.53	5256.6	33842.520000000004	8184.709999999999	1367.68	4157.35	2012.45	2668.01	10454.12	5543.549999999999
EC:2.7.9.2	1485.33	5777.68	2373.33	396.32	1066.0099999999998	2155.33	556.49	430.67	2480.0	5929.32	701.34	451.0	1821.0	1833.0	357.67	1683.3400000000001	436.33	478.67	2968.0	310.32000000000005	2296.0	5079.49	2324.67	286.0	204.0	1568.68	3196.68	1852.33	1357.9900000000002	2786.34	768.6700000000001	364.83	2367.51	1142.67	1254.0	511.65999999999997	235.67000000000002	627.1700000000001	175.32999999999998	373.34	319.66999999999996	1676.0	172.0	995.99	1100.16	23.66	301.0	460.17	276.0
EC:2.7.9.3	1864.2199999999998	12526.08	15926.83	381.33	4660.910000000001	3370.38	5680.49	4772.2	7184.089999999999	7590.07	1540.94	719.3299999999999	5073.9	4851.67	3256.7400000000002	2033.3899999999999	1196.1100000000001	1539.52	3529.5	367.30999999999995	2295.67	9369.94	4939.110000000001	549.9200000000001	2595.6000000000004	1559.18	4325.67	9568.230000000001	3091.73	2537.01	3143.67	375.15999999999997	2455.18	1975.2700000000002	5504.34	3950.1699999999996	2191.37	5639.77	4602.780000000001	3792.6400000000003	3767.67	16465.94	4317.0	1559.92	1884.61	1257.16	1707.0	3566.84	1880.85
EC:2.8.1.1	4681.03	21572.109999999997	7714.99	804.96	3727.03	6425.99	4727.469999999999	2241.0	7501.0	17935.58	2638.0199999999995	904.0	5995.0	5284.0	1851.02	5400.87	369.99	1277.51	8751.99	619.97	6569.99	15609.589999999998	7106.200000000001	643.0	254.0	4510.04	9510.0	5586.49	4452.59	7960.030000000001	4027.01	1043.49	6912.0	3226.0	2035.68	1868.6399999999999	618.01	1875.51	1225.49	1113.02	659.01	3142.92	591.0	2733.9700000000003	3559.48	218.48000000000002	574.0	1852.35	654.0
EC:2.8.1.10	2199.36	7120.4800000000005	2586.83	659.82	3259.51	5450.16	11786.79	3433.17	3799.9300000000003	8485.38	759.15	723.3299999999999	2248.67	4700.66	3205.44	1691.0400000000002	1417.3200000000002	2523.42	3954.0	1141.98	2852.0	5169.38	6343.34	414.92	1575.66	5623.51	3581.6	2544.5899999999997	10782.48	2920.6800000000003	729.6700000000001	462.83	2966.2799999999993	2064.0299999999997	7755.63	3347.48	6250.71	23527.03	6767.240000000001	4176.219999999999	3757.2699999999995	16497.670000000002	5025.79	1247.3200000000002	4432.18	1235.8600000000001	1760.18	3166.45	4335.37
EC:2.8.1.12	1750.33	6040.68	2591.33	422.31999999999994	1161.0099999999998	2413.33	556.49	418.0	2930.0	6173.32	739.34	42.0	1827.0	1985.0	1267.3400000000001	1602.3400000000001	452.33	365.67	3564.0	1075.3200000000002	2903.0	5691.16	2323.67	386.0	48.0	1630.68	3293.68	1942.33	1422.9900000000002	3009.34	2982.67	408.83	2560.51	1921.67	1628.0	1034.66	417.66999999999996	553.1700000000001	247.32999999999998	792.3399999999999	533.6700000000001	1142.0	237.00000000000003	1251.99	1172.16	23.66	454.0	1007.17	283.0
EC:2.8.1.2	3252.7	15790.429999999998	5287.66	600.6400000000001	2672.02	4427.66	4641.98	1118.0	5296.33	12003.589999999998	2155.6800000000003	886.0	4174.0	3312.0	1204.35	3837.5299999999997	293.65999999999997	953.84	6034.99	554.6500000000001	4504.99	10076.43	4742.530000000001	481.00000000000006	163.0	3039.36	6396.32	3829.16	3106.6	5461.6900000000005	1531.3400000000001	738.66	4626.49	2316.33	1385.68	1063.98	342.01	1337.34	813.49	818.68	467.34	2029.92	342.00000000000006	1979.98	2398.3199999999997	83.82	314.0	988.1800000000001	366.0
EC:2.8.1.6	2595.71	13582.48	17570.33	2273.7	8105.209999999999	7492.26	29887.72	9701.27	12635.430000000002	12255.279999999999	3660.2900000000004	860.0	5268.54	9265.0	6973.469999999999	2319.6400000000003	3008.59	4282.969999999999	4792.01	1189.9900000000002	3130.33	12854.24	9159.27	783.25	4252.8	9879.51	5776.79	11429.94	22702.08	3018.01	3461.67	530.8299999999999	3693.709999999999	3635.5499999999997	15523.259999999998	13917.71	11547.24	30145.739999999998	15012.39	8932.47	7645.2	47560.950000000004	11509.569999999998	2661.79	5833.23	2874.5299999999997	3698.8	12731.87	8136.579999999998
EC:2.8.1.7	5423.25	26501.050000000003	37771.1	3228.1999999999994	47319.72999999999	12620.159999999998	28359.419999999995	19074.61	20351.319999999996	18936.3	5010.96	2048.99	11454.66	17085.739999999998	13092.65	4186.969999999999	4976.16	9356.640000000001	9684.41	3823.5099999999998	7151.66	23332.57	17034.309999999998	1785.1200000000001	11988.12	7648.01	12126.35	21926.62	18707.430000000004	6617.780000000001	5626.589999999998	10724.119999999999	6775.379999999999	7610.17	25678.2	20692.179999999997	13558.449999999999	42602.9	19658.470000000005	15193.539999999999	13587.310000000001	73521.04999999999	18510.87	6283.199999999999	7895.469999999999	4777.549999999999	6630.69	19145.45	10848.960000000001
EC:2.8.1.8	1794.33	6346.34	2661.33	1929.8099999999997	1161.0099999999998	5316.11	12377.55	2529.5	3739.18	7472.8099999999995	1351.49	342.33	2146.17	2395.17	2456.44	1602.3400000000001	822.74	379.67	3649.17	1261.98	3032.0	5755.280000000001	4235.02	397.67	464.0	5652.01	3378.68	2345.7599999999998	10967.66	3112.6800000000003	3045.67	414.15999999999997	3004.3399999999997	2118.25	6768.63	7849.99	4472.81	18583.940000000002	4537.120000000001	1291.5699999999997	916.87	16666.0	2106.71	1353.32	4326.5599999999995	477.60999999999996	1266.51	7111.12	2581.2
EC:2.8.2.22	375.0	1307.33	426.0	41.0	240.0	367.0	12797.84	99.0	1369.8400000000001	2628.16	2328.0	0.0	623.17	5035.5	0.0	443.0	220.32999999999998	99.0	1873.84	21.0	838.0	1564.83	970.17	81.0	123.0	4904.0	892.67	658.8299999999999	8904.0	1031.0	100.0	49.0	1434.83	286.5	784.16	56.0	3730.33	161.0	2674.17	307.0	813.66	6510.83	1173.1599999999999	184.0	1101.8200000000002	200.66999999999996	78.49	105.0	3490.33
EC:2.8.3.1	168.54	118.07	53.0	0.0	99.5	159.5	4543.0	546.5	56.0	53.62	642.0	409.0	47.0	283.5	121.5	590.85	24.0	121.0	0.0	0.0	0.0	10.61	174.68999999999997	0.0	129.0	0.0	27.46	85.0	238.62	0.0	0.0	0.0	51.47	76.0	151.0	438.0	244.0	2071.0	789.5	1946.5	413.0	1002.4200000000001	1006.0	0.0	150.0	70.0	51.0	347.0	184.5
EC:2.8.3.10	542.0	1319.0	652.0	144.0	364.0	794.0	4515.5	628.0	373.0	1380.0	1081.0	0.0	424.0	940.0	93.0	1115.0	154.0	298.0	1502.0	21.0	871.0	1252.5	1225.0	115.0	280.0	470.0	1036.0	532.0	661.0	1031.0	223.0	102.5	628.5	421.0	729.0	386.0	177.0	687.5	922.0	184.0	139.0	1346.0	122.0	298.0	885.5	77.0	165.0	353.5	257.0
EC:2.8.3.12	0.0	242.0	0.0	0.0	77.0	89.0	90.0	195.0	0.0	0.0	316.0	0.0	264.0	185.0	27.0	0.0	68.0	0.0	86.0	26.0	18.0	0.0	412.0	33.0	0.0	0.0	136.0	0.0	256.0	37.0	0.0	0.0	0.0	50.0	290.0	98.0	56.0	298.0	1055.0	75.0	0.0	395.0	0.0	0.0	166.0	0.0	0.0	48.0	35.0
EC:2.8.3.16	1419.33	5688.68	2170.33	204.32000000000002	1104.5099999999998	2117.83	130.49	435.5	2298.33	5881.65	520.34	18.0	1833.0	1340.5	236.51	1563.3400000000001	91.66	323.67	2803.0	91.32	2083.0	4929.16	2292.67	195.0	68.0	1470.68	2988.6800000000003	1751.6599999999999	1091.9900000000002	2535.34	556.6700000000001	326.5	2234.51	718.6700000000001	0.0	364.65999999999997	39.34	389.16999999999996	157.16	189.84	78.67	39.5	62.0	702.99	1100.16	23.66	13.0	361.17	54.5
EC:2.8.3.17	0.0	0.0	53.0	0.0	0.0	0.0	0.0	0.0	0.0	0.0	0.0	409.0	0.0	14.0	0.0	18.0	0.0	0.0	0.0	0.0	0.0	0.0	0.0	0.0	0.0	0.0	0.0	0.0	45.0	0.0	0.0	0.0	17.0	43.0	0.0	0.0	0.0	35.0	0.0	0.0	0.0	41.0	0.0	0.0	0.0	0.0	0.0	0.0	53.0
EC:2.8.3.18	84.75	58.0	414.5	111.0	0.0	85.0	0.0	21.0	319.33	59.33	0.0	24.0	9.5	47.0	185.67000000000002	102.0	133.0	160.75	311.83	236.67000000000002	205.33	80.75	43.75	124.0	41.0	12.0	187.25	71.25	161.0	135.67000000000002	212.0	57.0	10.0	408.33000000000004	66.0	207.5	133.67000000000002	147.0	52.08	125.0	156.0	726.0	76.5	205.0	18.5	18.25	0.0	159.75	0.0
EC:2.8.3.19	1419.33	5701.68	2170.33	204.32000000000002	1116.0099999999998	1979.33	85.49	573.0	2251.33	5875.65	482.34000000000003	18.0	1856.0	1442.0	206.00999999999996	1563.3400000000001	164.32999999999998	386.67	2745.0	65.32	2065.0	4929.16	2344.67	162.0	205.0	1470.68	2988.6800000000003	1743.33	1208.9900000000002	2498.34	469.67	304.8299999999999	2234.51	733.6700000000001	0.0	418.65999999999997	133.34	545.1700000000001	496.65999999999997	1824.3400000000001	96.67	160.0	159.00000000000003	702.99	1118.66	23.66	13.0	431.17	93.0
EC:2.8.3.21	1419.33	5688.68	2170.33	204.32000000000002	1055.0099999999998	1976.33	85.49	411.0	2204.67	5789.99	482.34000000000003	18.0	1821.0	1319.0000000000002	32.67	1563.3400000000001	20.33	323.67	2717.0	65.32	2065.0	4929.16	2292.67	162.0	0.0	1470.68	2988.6800000000003	1738.33	1091.9900000000002	2498.34	469.67	304.8299999999999	2234.51	650.6700000000001	0.0	268.65999999999997	6.0	282.16999999999996	15.0	78.34	31.67	0.0	48.0	702.99	1100.16	23.66	13.0	319.17	37.0
EC:2.8.3.5	124.0	208.0	246.0	0.0	186.5	512.5	45.0	24.5	884.66	612.66	114.0	0.0	24.0	188.5	1852.84	0.0	128.0	14.0	330.0	412.0	358.0	36.0	0.0	66.0	68.0	0.0	0.0	0.0	120.0	290.0	628.0	94.0	166.0	1115.0	372.0	601.0	397.34000000000003	333.0	529.16	659.5	424.0	257.5	118.0	340.0	22.0	0.0	0.0	416.0	17.5
EC:2.8.3.6	0.0	0.0	0.0	0.0	22.0	194.0	0.0	0.0	140.66	142.66	0.0	0.0	0.0	0.0	315.34000000000003	0.0	0.0	0.0	0.0	0.0	0.0	0.0	0.0	0.0	0.0	0.0	0.0	0.0	0.0	0.0	174.0	0.0	0.0	86.0	0.0	94.0	5.34	2.0	114.66	110.0	94.0	0.0	28.0	0.0	0.0	0.0	0.0	18.0	0.0
EC:2.8.3.8	2329.83	8110.68	3739.33	286.32000000000005	1596.0099999999998	2882.33	4943.65	1131.0	3130.67	8561.99	1581.3400000000001	549.0	2483.0	2605.0	152.67	3037.34	60.33	675.1700000000001	5671.0	145.32	3819.0	7487.16	4144.17	337.0	211.0	2324.6800000000003	4931.18	2944.83	2505.99	4724.34	669.6700000000001	444.33	3613.01	1248.67	349.34000000000003	648.66	224.0	1024.67	802.5	2040.3400000000001	506.01000000000005	1133.0	338.0	1278.99	2498.66	60.16	115.0	758.1700000000001	406.0
EC:2.8.3.9	910.5	2422.0	1516.0	82.0	541.0	906.0	4777.16	720.0	926.0	2772.0	880.0	122.0	662.0	846.0	120.0	1456.0	40.0	351.5	2898.0	80.0	1754.0	2558.0	1851.5	175.0	211.0	768.0	1942.5	1206.5	1369.0	2226.0	200.0	139.5	1361.5	555.0	349.34000000000003	380.0	122.0	707.5	787.5	1962.0	440.34000000000003	1092.0	290.0	576.0	1398.5	36.5	102.0	439.0	130.0
EC:2.8.4.3	2418.42	13059.409999999998	18103.829999999998	2267.4199999999996	6363.41	6776.459999999999	19460.049999999996	7788.04	8513.93	9552.56	2908.75	751.3299999999999	5405.07	7199.33	5038.17	2072.39	2212.52	3517.0200000000004	4576.0	1362.98	3235.0	9809.72	8423.529999999999	773.9200000000001	5863.26	5826.51	5043.34	10749.99	13146.73	3077.6800000000003	3379.67	583.83	3219.0099999999993	3045.3800000000006	13123.63	12269.08	7701.17	27708.87	9860.069999999998	5835.5199999999995	5537.27	35320.600000000006	8337.039999999999	2392.9199999999996	5248.51	2036.11	3119.1800000000003	11193.45	5813.219999999999
EC:2.8.4.4	929.0899999999999	8323.400000000001	14357.5	1879.7799999999997	4970.400000000001	4832.13	19382.059999999998	7394.37	5839.919999999998	4367.91	2295.75	421.0	3137.0699999999997	5629.0	3849.5	913.05	1746.53	3038.35	2329.34	103.0	1057.0	5814.389999999999	6912.189999999999	503.25	3081.6000000000004	4655.83	2342.33	8959.33	11920.07	1173.0	2610.0	135.5	1292.0	1317.05	12292.63	11356.75	7109.51	26719.870000000003	9318.069999999998	5148.530000000001	5092.6	34114.600000000006	8044.709999999999	1015.6	4655.85	1980.45	3020.51	10400.45	5558.549999999999
EC:2.8.4.5	757.09	7084.7300000000005	15555.5	1878.4399999999996	5234.4	4463.13	18897.559999999998	7282.7	5713.9299999999985	3299.91	2116.75	709.3299999999999	3578.0699999999997	5048.67	3785.5000000000005	509.04999999999995	1910.86	3134.35	1555.34	979.99	887.67	4162.23	6043.189999999999	508.92	5747.6	4257.83	1785.66	8865.33	11800.740000000002	338.67	481.0	239.33	845.5000000000001	1458.05	11519.630000000001	11282.08	7345.84	27161.370000000003	9578.739999999998	5193.530000000001	5006.6	34239.270000000004	8101.709999999999	1470.93	4076.35	2012.45	2663.51	10299.95	5503.549999999999
EC:2.9.1.1	1569.62	10908.08	2861.43	248.33	1605.51	2225.58	2515.49	1056.0	2822.09	6305.67	1317.34	719.3299999999999	2527.5	1977.17	1024.8400000000001	1869.19	119.91	462.92	2929.5	274.9100000000001	2153.67	5631.94	3112.11	190.92000000000002	226.0	1473.18	3206.47	1917.83	2076.5299999999997	2593.01	2790.87	334.76	2388.9799999999996	1419.67	1038.3400000000001	1147.5700000000002	326.16999999999996	1789.1699999999998	1285.58	494.84000000000003	603.6700000000001	2855.34	535.5	881.32	1364.4099999999999	141.66	434.0	1087.84	320.75
EC:3.1.1.1	331.0	157.0	171.6	159.6	64.0	268.0	0.0	14.0	283.33000000000004	85.72999999999999	0.0	25.0	13.0	104.0	372.66999999999996	78.0	324.0	0.0	1127.0	1272.6	1096.0	207.0	0.0	176.0	96.0	124.0	368.0	171.0	220.0	417.0	261.2	142.6	389.0	742.0	316.0	288.0	176.67000000000002	169.0	95.33	438.0	248.0	352.0	40.0	633.0	18.5	0.0	61.0	461.0	56.0
EC:3.1.1.11	720.4000000000001	2180.65	543.0	216.7	240.0	9120.35	39646.7	376.0	3957.2	7260.8	875.2	0.0	1899.85	3802.5	2274.0	728.0	1192.9	259.0	1660.2	57.0	899.0	1396.65	5788.55	94.0	748.0	16014.0	1120.35	1652.9499999999998	36151.0	1057.0	100.0	60.5	2390.65	599.9	10320.9	191.55	11374.65	1641.1	12911.25	1500.4	823.8499999999999	37418.950000000004	5967.199999999999	252.0	8304.0	1350.1	1655.8	329.6	6704.65
EC:3.1.1.17	27.0	0.0	0.0	0.0	0.0	0.0	0.0	0.0	23.33	20.33	0.0	0.0	0.0	0.0	32.67	0.0	34.0	0.0	172.0	88.0	97.0	0.0	0.0	66.0	0.0	0.0	0.0	0.0	0.0	100.0	0.0	0.0	0.0	12.0	0.0	0.0	2.67	1.0	20.33	19.0	0.0	0.0	0.0	68.0	11.0	0.0	0.0	36.0	0.0
EC:3.1.1.22	0.0	0.0	0.0	0.0	0.0	0.0	0.0	0.0	23.33	20.33	0.0	0.0	0.0	0.0	32.67	0.0	0.0	0.0	0.0	0.0	0.0	0.0	0.0	0.0	0.0	0.0	0.0	0.0	0.0	0.0	0.0	0.0	0.0	12.0	0.0	0.0	2.67	1.0	20.33	19.0	0.0	0.0	0.0	0.0	0.0	0.0	0.0	9.0	0.0
EC:3.1.1.24	0.0	0.0	0.0	0.0	11.0	97.0	0.0	0.0	70.33	71.33	0.0	0.0	0.0	0.0	157.67000000000002	0.0	0.0	0.0	0.0	0.0	0.0	0.0	0.0	0.0	0.0	0.0	0.0	0.0	0.0	0.0	87.0	0.0	0.0	43.0	0.0	47.0	2.67	1.0	57.33	55.0	47.0	0.0	14.0	0.0	0.0	0.0	0.0	9.0	0.0
EC:3.1.1.29	2487.09	13200.82	18675.31	2301.8199999999997	16727.079999999998	7025.789999999999	19701.049999999996	8800.04	8647.25	9646.63	2914.42	841.33	5437.5	7589.8	5405.75	2086.72	2324.5199999999995	3680.0200000000004	4609.75	1374.5000000000002	3202.33	10198.8	8473.529999999999	826.79	5863.26	5835.84	5635.610000000001	10818.99	13723.43	3107.9300000000003	3556.42	3750.43	3379.3399999999992	3111.8	13775.869999999999	12468.91	7788.17	28330.870000000003	10053.479999999998	6134.5199999999995	5793.52	39421.020000000004	8769.539999999999	2656.7299999999996	5425.51	2108.1099999999997	3310.27	11349.95	5933.219999999999
EC:3.1.1.3	417.54	729.07	511.0	237.0	358.0	537.0	370.0	618.0	936.0	496.62	298.0	0.0	316.0	665.0	577.0	119.85	668.0	290.0	1712.0	1749.0	1530.0	183.61	631.69	297.0	314.0	246.0	834.46	344.0	749.62	398.0	386.0	141.0	427.47	1220.0	992.0	734.0	495.0	498.0	664.0	722.0	686.0	3468.92	699.0	814.0	320.0	176.0	297.0	898.0	348.0
EC:3.1.1.31	2370.54	6939.740000000001	3265.0099999999998	516.41	4763.68	6282.44	18401.049999999996	3266.67	4230.43	8277.169999999998	2121.8200000000006	541.0	3181.0	5015.83	3680.1	2555.52	1524.74	2675.67	3203.5	528.26	2483.66	5993.05	6143.379999999999	303.67	1447.66	5628.34	4310.4800000000005	2540.0899999999997	12037.11	2873.26	3311.0199999999995	436.1	3008.1399999999994	2254.25	8159.47	2987.33	4293.8	21697.269999999997	7197.200000000001	2242.2199999999993	2655.87	19736.0	4183.54	1917.3999999999996	5004.0599999999995	1062.6100000000001	1925.6699999999998	3271.95	2897.87
EC:3.1.1.32	1419.33	5688.68	2170.33	204.32000000000002	1055.0099999999998	1976.33	119.58	411.0	2228.0	5810.32	482.34000000000003	18.0	1821.0	1319.0000000000002	125.34	1563.3400000000001	69.33	323.67	2791.0	115.32	2110.0	4930.780000000001	2318.55	162.0	0.0	1470.68	2988.6800000000003	1740.33	1091.9900000000002	2498.34	469.67	304.8299999999999	2234.51	713.4200000000001	119.67	268.65999999999997	20.929999999999996	399.41	44.46	137.34000000000003	106.34	115.75	56.25	728.99	1119.29	35.41	25.0	359.17	47.25
EC:3.1.1.4	1419.33	5688.68	2170.33	204.32000000000002	1055.0099999999998	1976.33	119.58	411.0	2228.0	5810.32	482.34000000000003	18.0	1821.0	1319.0000000000002	125.34	1563.3400000000001	69.33	323.67	2791.0	115.32	2110.0	4930.780000000001	2318.55	162.0	0.0	1470.68	2988.6800000000003	1740.33	1091.9900000000002	2498.34	469.67	304.8299999999999	2234.51	713.4200000000001	119.67	268.65999999999997	20.929999999999996	399.41	44.46	137.34000000000003	106.34	115.75	56.25	728.99	1119.29	35.41	25.0	359.17	47.25
EC:3.1.1.41	396.21	318.73	155.07999999999998	131.0	134.67	475.33	4570.0	827.0	392.92	168.29000000000002	695.0699999999999	52.0	3.83	352.67	510.33	587.1800000000001	434.0	291.0	135.0	379.67	302.33000000000004	233.44	925.69	247.67000000000002	196.0	33.33	445.13000000000005	41.0	219.12	297.25	240.15	19.0	163.8	470.66999999999996	573.84	344.33	516.0	2242.2	771.21	630.8	452.0	3111.34	763.0	345.41	430.8	159.0	191.49000000000004	393.7	398.0
EC:3.1.1.45	2927.66	11481.36	4420.66	408.64000000000004	2195.0199999999995	4283.66	170.98	822.0	4925.33	11977.97	1002.6800000000001	36.0	3648.0	2726.0	1175.35	3126.6800000000003	108.66	654.34	5750.0	325.64	4340.0	9876.32	4585.34	423.0	0.0	2941.36	5977.360000000001	3476.66	2183.9800000000005	5159.68	1340.3400000000001	609.6599999999999	4491.02	1871.34	103.0	860.3199999999999	115.01	687.34	339.99	541.68	322.34000000000003	113.0	169.0	1567.98	2222.32	47.32	26.0	839.34	74.0
EC:3.1.1.5	3260.2	12844.429999999998	17350.66	469.3	3339.02	4403.66	1386.98	2570.67	5643.669999999999	12079.26	1177.3400000000001	36.0	5346.0	4131.66	1092.01	3129.53	465.98999999999995	1081.3400000000001	6038.33	349.64000000000004	4325.0	11035.929999999998	5013.700000000001	695.0	1701.6599999999999	2951.36	6507.82	10481.99	2986.6	5182.68	3099.34	678.3299999999999	4622.49	1748.67	2033.0	1577.66	568.3299999999999	1816.6699999999998	1159.33	1022.33	993.3399999999999	4033.25	1141.33	2097.98	2261.32	323.32	590.67	1741.67	695.6700000000001
EC:3.1.1.53	303.40000000000003	1514.32	382.0	523.86	190.0	25949.769999999997	51118.92	789.0	3307.3599999999997	6068.639999999999	788.1	12.0	1276.68	4687.0	7005.63	0.0	1315.06	229.0	456.36	36.0	61.0	194.94	8894.159999999998	0.0	1551.0	21135.66	450.68	1708.91	46445.0	26.0	63.0	65.01	2187.32	707.15	18073.559999999998	636.05	16479.399999999998	38372.7	18673.250000000004	2193.49	1626.64	46671.12	7648.69	266.0	12903.06	2045.5200000000002	3021.87	883.8	9664.1
EC:3.1.1.57	0.0	0.0	0.0	0.0	0.0	0.0	0.0	0.0	23.33	20.33	0.0	0.0	0.0	0.0	32.67	0.0	0.0	0.0	0.0	0.0	0.0	0.0	0.0	0.0	0.0	0.0	0.0	0.0	0.0	0.0	0.0	0.0	0.0	12.0	0.0	0.0	2.67	1.0	20.33	19.0	0.0	0.0	0.0	0.0	0.0	0.0	0.0	9.0	0.0
EC:3.1.1.61	630.75	1562.0	816.5	91.0	3037.5	1225.5	3844.5	2007.5	3410.66	1689.6599999999999	687.0	0.0	521.5	1559.5	1223.84	728.0	304.0	2080.75	1652.5	192.0	992.0	4465.25	1479.75	127.0	523.0	384.0	1699.25	1039.25	868.0	1243.0	321.0	114.5	716.5	521.0	2720.0	1062.5	804.34	1214.5	1647.9099999999999	1127.5	1051.0	2948.5	1299.5	783.0	762.0	386.25	666.0	1391.25	627.5
EC:3.1.1.73	0.0	0.0	0.0	0.0	0.0	0.0	0.0	0.0	23.33	20.33	0.0	0.0	0.0	0.0	32.67	0.0	0.0	0.0	0.0	0.0	0.0	0.0	0.0	0.0	0.0	0.0	0.0	0.0	0.0	0.0	0.0	0.0	0.0	12.0	0.0	0.0	2.67	1.0	20.33	19.0	0.0	0.0	0.0	0.0	0.0	0.0	0.0	9.0	0.0
EC:3.1.1.75	0.0	0.0	0.0	0.0	11.0	97.0	0.0	0.0	70.33	71.33	0.0	0.0	0.0	0.0	217.67000000000002	0.0	0.0	0.0	107.0	26.0	18.0	0.0	0.0	33.0	0.0	0.0	0.0	0.0	0.0	37.0	87.0	0.0	0.0	43.0	0.0	47.0	2.67	1.0	57.33	86.0	85.0	0.0	14.0	26.0	0.0	0.0	0.0	40.0	0.0
EC:3.1.1.85	1472.33	6153.01	2427.33	371.97999999999996	1055.0099999999998	7797.889999999999	10178.18	411.0	2954.5099999999998	7125.15	742.6400000000001	18.0	2140.17	2392.5	1415.87	1563.3400000000001	382.15999999999997	351.67	2987.84	115.32	2110.0	5569.61	5386.32	162.0	416.0	5688.34	3256.35	2425.3599999999997	10918.99	2498.34	2495.67	304.8299999999999	2722.3399999999997	1067.92	9027.43	674.16	5525.69	18862.47	5425.280000000001	661.8	902.7400000000001	10683.08	1921.01	779.99	6871.01	572.14	1553.53	841.07	3433.8199999999993
EC:3.1.11.1	1428.33	5819.68	2436.33	285.32000000000005	1055.0099999999998	1998.33	556.49	411.0	2259.0	5887.32	701.34	18.0	1821.0	1897.0	207.34	1563.3400000000001	123.33	323.67	2794.0	65.32	2065.0	5587.16	2323.67	162.0	0.0	1556.68	3153.6800000000003	1871.33	1345.9900000000002	2577.34	2495.67	322.83	2330.51	813.6700000000001	1358.0	561.66	104.67	359.16999999999996	35.33	262.34	179.67	900.0	120.0	779.99	1161.16	23.66	432.0	640.1700000000001	255.0
EC:3.1.11.2	2318.09	13169.82	18662.31	2303.8199999999997	15414.08	6992.789999999999	18635.549999999996	8088.54	8868.58	9981.96	3122.42	841.33	5443.5	7838.8	5935.419999999999	2047.7199999999998	2120.52	2149.0200000000004	4326.08	938.1700000000001	2821.66	10211.8	8423.529999999999	771.79	5815.26	5859.84	5481.610000000001	10861.99	13629.43	3139.6000000000004	3786.42	3721.43	3328.3399999999992	3236.13	14402.869999999999	12525.91	7687.84	27941.870000000003	10142.809999999998	5983.5199999999995	5948.52	37992.020000000004	8271.039999999999	2566.7299999999996	5248.51	1998.11	3422.27	11263.95	5853.219999999999
EC:3.1.11.5	5629.55	25078.18	24017.969999999998	2773.2	19899.1	11669.649999999998	20484.779999999995	9938.37	14211.25	22474.940000000002	4344.19	913.33	9091.5	11304.64	7703.929999999999	5213.400000000001	3100.85	4616.360000000001	10264.09	1974.47	7657.0	21385.120000000003	13739.800000000001	1323.79	6174.6	8887.2	11670.970000000001	14432.32	16642.41	8286.94	9290.76	4338.42	8065.36	6417.280000000001	14490.119999999999	14455.74	8648.349999999999	31083.88	11078.639999999998	7372.550000000001	6756.46	39850.69	9426.709999999997	4441.71	7932.829999999999	2266.93	3761.6	13094.210000000001	6570.049999999999
EC:3.1.11.6	4920.18	26155.64	37223.62	4522.639999999999	33454.159999999996	14001.579999999998	38846.09999999999	16434.410000000003	17232.5	19264.26	5828.84	1682.66	10875.0	14939.6	10177.169999999998	4173.44	4148.04	7360.040000000001	9215.17	2666.33	6269.33	20374.269999999997	16847.059999999998	1653.58	11590.52	11671.68	11195.220000000001	21523.98	27445.86	6076.1900000000005	7112.84	7482.86	6742.6799999999985	6186.27	25752.739999999998	24789.82	15402.34	55910.740000000005	19864.959999999995	11614.039999999999	11323.04	75833.04000000001	16648.079999999998	5177.459999999999	10485.02	4072.22	6108.54	22567.9	11626.439999999999
EC:3.1.12.1	234.35	1275.3300000000002	824.5	247.35	2211.4	722.55	14153.34	2943.2	4085.59	2072.96	1014.6	16.0	587.0699999999999	3354.17	2313.9	347.2	1130.1100000000001	2084.3500000000004	212.34	0.0	46.0	3240.33	3710.92	17.25	995.5999999999999	4099.5	854.8699999999999	1051.06	9437.119999999999	84.0	11.0	54.67	471.03	450.09999999999997	5606.16	2504.35	6031.03	6088.6	6052.12	2250.3	2863.66	17997.18	5525.66	255.6	1382.27	1300.6699999999998	1518.49	2317.0	4514.18
EC:3.1.13.1	1428.33	5819.68	2436.33	285.32000000000005	1066.0099999999998	2095.33	556.49	411.0	2306.0	5938.32	701.34	18.0	1821.0	1897.0	272.34000000000003	1563.3400000000001	172.32999999999998	323.67	2826.0	115.32	2110.0	5587.16	2323.67	162.0	0.0	1556.68	3153.6800000000003	1871.33	1345.9900000000002	2577.34	2582.67	322.83	2330.51	891.6700000000001	1387.0	608.66	104.67	359.16999999999996	72.33	267.34000000000003	202.67000000000002	900.0	134.0	753.99	1161.16	23.66	432.0	609.1700000000001	255.0
EC:3.1.13.3	852.76	8108.14	28891.98	1912.8399999999997	15918.07	4828.46	18897.559999999998	7741.37	6684.249999999999	3393.98	2122.42	799.3299999999999	5118.5	5548.139999999999	3857.4100000000003	523.3799999999999	2011.86	3549.35	1834.42	1012.1800000000001	911.3299999999999	5068.639999999999	6124.189999999999	866.79	7084.6	4267.16	2305.9300000000003	15694.33	12455.44	366.59000000000003	657.75	3405.93	997.8300000000002	1548.7999999999997	11832.87	11519.91	7345.84	27603.370000000003	9707.149999999998	5193.530000000001	5202.85	36808.69	8218.21	1991.7399999999998	4092.35	2012.45	2742.6000000000004	10492.45	5541.549999999999
[truncated: 762 more rows]
[truncated: 4 more columns]
