# Supplementary material for: Microbiome Analysis of Mucosal Ileoanal Pouch in Ulcerative Colitis Patients Revealed Impairment of the Pouches Immunometabolites
Source: Cells. 2021 Nov 19;10(11):3243. doi: 10.3390/cells10113243 (PMC8624401; doi:10.3390/cells10113243)
Supplement: Supplementary file 1 [file cells-10-03243-s001.zip › supplementary files/Supplementary_File_4/QIIME_raw_output/filtered-table-with-taxonomy.tsv]

# Constructed from biom file
#OTU ID	324	373DSE	381BA	396	415CP	432MF	436CG	438RNP	451FV	455CG	469CS	474	475PMM	476SS	477CB	502	506-INF	506-SANO	509	516-INF	516-SANO	524	525	526-INF	529	537	539	541	607	622	648FM	689	707	709DPG	CON15	CON16	CON17	CON18	CON19	CON20	CON21	CON3	CON4	CON459	CON617	CON618	CON629	CON630	CON631
822d20f5df1219a277acd50e609df027	0.0	0.0	0.0	0.0	0.0	0.0	0.0	0.0	0.0	31.0	0.0	0.0	0.0	0.0	58.0	0.0	0.0	0.0	55.0	0.0	0.0	0.0	0.0	0.0	0.0	0.0	0.0	0.0	0.0	0.0	0.0	0.0	0.0	0.0	0.0	30.0	0.0	0.0	0.0	13.0	0.0	69.0	0.0	0.0	0.0	0.0	0.0	0.0	0.0
49f66cab2799e2c0fa824fd7451e9ac2	0.0	30.0	0.0	0.0	53.0	0.0	0.0	174.0	0.0	32.0	0.0	0.0	0.0	32.0	0.0	0.0	0.0	0.0	0.0	0.0	0.0	0.0	14.0	0.0	0.0	0.0	0.0	0.0	34.0	0.0	0.0	0.0	0.0	0.0	520.0	27.0	32.0	110.0	217.0	136.0	76.0	25.0	125.0	27.0	0.0	15.0	67.0	35.0	16.0
837cec15cf7ce6e21c8f66cac70a5eac	0.0	0.0	10.0	0.0	0.0	0.0	0.0	0.0	0.0	0.0	0.0	0.0	0.0	6.0	43.0	0.0	0.0	0.0	0.0	0.0	0.0	0.0	0.0	0.0	0.0	0.0	0.0	0.0	0.0	0.0	0.0	0.0	0.0	0.0	0.0	6.0	0.0	0.0	0.0	0.0	0.0	0.0	0.0	0.0	0.0	0.0	0.0	0.0	0.0
e3aafffdcd03b2dac092531eb7660bdd	0.0	0.0	0.0	0.0	0.0	0.0	38.0	36.0	0.0	0.0	0.0	0.0	0.0	43.0	0.0	0.0	0.0	0.0	0.0	0.0	0.0	0.0	106.0	0.0	0.0	0.0	0.0	0.0	0.0	0.0	0.0	0.0	0.0	0.0	0.0	0.0	0.0	0.0	0.0	0.0	0.0	31.0	0.0	0.0	0.0	0.0	0.0	0.0	0.0
c11eba290748ea642e679831d5c0170a	0.0	0.0	0.0	0.0	0.0	0.0	0.0	0.0	0.0	0.0	0.0	0.0	0.0	53.0	0.0	0.0	0.0	0.0	0.0	0.0	0.0	0.0	0.0	0.0	0.0	0.0	0.0	0.0	0.0	0.0	0.0	0.0	0.0	0.0	28.0	42.0	36.0	47.0	0.0	0.0	0.0	0.0	52.0	0.0	0.0	0.0	0.0	28.0	27.0
c44d18ba084f32eb9921e85b5beec88e	57.0	0.0	36.0	0.0	32.0	56.0	0.0	0.0	68.0	77.0	0.0	0.0	0.0	56.0	0.0	0.0	0.0	33.0	14.0	24.0	37.0	81.0	0.0	0.0	0.0	0.0	47.0	85.0	155.0	33.0	46.0	0.0	79.0	32.0	81.0	91.0	0.0	88.0	14.0	0.0	33.0	251.0	0.0	43.0	0.0	0.0	28.0	52.0	0.0
75f8a06b752ed4dc8eacd19784dcd83a	0.0	0.0	0.0	0.0	0.0	0.0	14.0	0.0	30.0	54.0	0.0	0.0	18.0	0.0	0.0	0.0	0.0	0.0	0.0	0.0	0.0	0.0	0.0	0.0	0.0	0.0	0.0	0.0	0.0	0.0	0.0	0.0	0.0	0.0	45.0	0.0	21.0	0.0	0.0	0.0	0.0	108.0	28.0	0.0	0.0	0.0	0.0	0.0	0.0
062eb38a2a31b8aa874e42f4be9baf56	0.0	0.0	0.0	0.0	0.0	0.0	0.0	0.0	56.0	0.0	0.0	0.0	0.0	40.0	0.0	0.0	0.0	0.0	0.0	0.0	0.0	0.0	25.0	0.0	0.0	0.0	0.0	0.0	20.0	0.0	0.0	0.0	0.0	0.0	0.0	0.0	0.0	0.0	47.0	0.0	0.0	0.0	66.0	0.0	0.0	0.0	0.0	0.0	0.0
b99c474a504fd8e5e88415bb9ccf1315	27.0	0.0	0.0	38.0	0.0	0.0	55.0	0.0	0.0	0.0	0.0	0.0	0.0	0.0	0.0	0.0	0.0	0.0	0.0	0.0	0.0	0.0	437.0	0.0	0.0	0.0	0.0	0.0	0.0	0.0	0.0	0.0	0.0	0.0	0.0	0.0	0.0	0.0	0.0	0.0	133.0	0.0	0.0	0.0	0.0	0.0	0.0	0.0	0.0
b836e000277d35cddbc0285d7ec6c605	0.0	0.0	0.0	0.0	0.0	0.0	0.0	34.0	19.0	0.0	0.0	0.0	0.0	57.0	21.0	0.0	0.0	0.0	0.0	0.0	0.0	0.0	15.0	0.0	0.0	0.0	0.0	0.0	38.0	0.0	0.0	0.0	0.0	0.0	69.0	0.0	0.0	0.0	0.0	0.0	0.0	22.0	0.0	0.0	0.0	0.0	0.0	0.0	17.0
d8425f882312f15176d2e60187d8a5eb	0.0	0.0	64.0	0.0	0.0	0.0	0.0	0.0	0.0	0.0	0.0	0.0	0.0	0.0	0.0	0.0	0.0	0.0	0.0	0.0	0.0	10.0	0.0	0.0	0.0	0.0	0.0	0.0	19.0	0.0	0.0	0.0	0.0	0.0	51.0	0.0	0.0	0.0	0.0	0.0	0.0	13.0	0.0	0.0	0.0	0.0	0.0	0.0	0.0
cb1e4a141575ab145ed30321d589ea8e	0.0	0.0	0.0	0.0	0.0	0.0	0.0	10.0	0.0	0.0	0.0	0.0	0.0	19.0	4.0	0.0	0.0	0.0	79.0	0.0	0.0	0.0	0.0	0.0	0.0	0.0	0.0	0.0	0.0	0.0	0.0	0.0	0.0	33.0	0.0	0.0	0.0	0.0	0.0	13.0	0.0	0.0	0.0	0.0	0.0	0.0	0.0	0.0	28.0
5db797753fcb7e4a74e7864467c4936f	0.0	9.0	0.0	0.0	0.0	0.0	48.0	0.0	0.0	0.0	0.0	0.0	0.0	0.0	0.0	0.0	0.0	0.0	0.0	0.0	0.0	0.0	0.0	0.0	0.0	0.0	0.0	52.0	0.0	0.0	0.0	0.0	10.0	0.0	0.0	0.0	0.0	0.0	0.0	0.0	23.0	0.0	0.0	0.0	0.0	0.0	0.0	0.0	0.0
d99d730cd96c0262e7271123af7b8326	0.0	0.0	0.0	0.0	0.0	0.0	0.0	0.0	0.0	0.0	0.0	0.0	0.0	0.0	0.0	0.0	0.0	0.0	0.0	26.0	0.0	0.0	0.0	33.0	0.0	0.0	0.0	0.0	0.0	14.0	0.0	0.0	0.0	13.0	37.0	0.0	0.0	0.0	0.0	0.0	0.0	0.0	0.0	0.0	0.0	0.0	0.0	0.0	0.0
652fcd97b01518a3992d579b0019c01f	0.0	0.0	25.0	0.0	6.0	0.0	0.0	0.0	40.0	0.0	0.0	0.0	0.0	0.0	61.0	0.0	0.0	0.0	0.0	0.0	0.0	0.0	0.0	0.0	0.0	0.0	0.0	0.0	0.0	0.0	0.0	0.0	0.0	0.0	0.0	39.0	0.0	0.0	0.0	0.0	0.0	0.0	0.0	0.0	0.0	0.0	0.0	0.0	0.0
539841bdc37f183003d2452682d6b4d0	0.0	0.0	50.0	0.0	0.0	0.0	0.0	0.0	0.0	13.0	0.0	0.0	0.0	48.0	18.0	0.0	0.0	0.0	0.0	0.0	0.0	207.0	0.0	0.0	0.0	0.0	16.0	0.0	84.0	0.0	0.0	0.0	19.0	64.0	48.0	40.0	0.0	23.0	0.0	0.0	0.0	0.0	0.0	9.0	28.0	0.0	52.0	28.0	0.0
db86dc6beb7dc66a9ab9f8b95f0da507	0.0	0.0	0.0	0.0	0.0	0.0	30.0	0.0	0.0	0.0	0.0	0.0	0.0	0.0	0.0	0.0	0.0	0.0	0.0	0.0	0.0	0.0	0.0	0.0	0.0	0.0	0.0	0.0	0.0	0.0	0.0	0.0	0.0	0.0	0.0	0.0	19.0	0.0	0.0	0.0	13.0	52.0	0.0	0.0	0.0	0.0	51.0	0.0	21.0
f104353b25884fc21bbd932a2b84068b	0.0	0.0	0.0	0.0	0.0	0.0	0.0	0.0	0.0	0.0	0.0	0.0	0.0	0.0	0.0	0.0	35.0	0.0	0.0	0.0	0.0	0.0	0.0	0.0	0.0	0.0	0.0	33.0	0.0	0.0	0.0	0.0	0.0	0.0	162.0	0.0	0.0	0.0	0.0	0.0	0.0	0.0	0.0	0.0	0.0	0.0	54.0	0.0	0.0
c89fc1de38e4805092cce3f71433c483	0.0	0.0	0.0	0.0	0.0	0.0	66.0	42.0	0.0	0.0	0.0	0.0	0.0	0.0	0.0	0.0	0.0	0.0	0.0	0.0	0.0	0.0	0.0	0.0	0.0	0.0	0.0	0.0	0.0	0.0	0.0	0.0	0.0	0.0	54.0	58.0	0.0	0.0	0.0	0.0	29.0	39.0	49.0	0.0	0.0	0.0	42.0	0.0	0.0
0b37ab9fd5db07cee3d3be42b4c2446f	0.0	0.0	867.0	0.0	29.0	0.0	0.0	0.0	0.0	0.0	0.0	0.0	0.0	0.0	0.0	0.0	0.0	42.0	29.0	0.0	0.0	42.0	0.0	0.0	1412.0	0.0	0.0	266.0	0.0	0.0	0.0	83.0	0.0	0.0	0.0	0.0	0.0	0.0	22.0	0.0	0.0	0.0	0.0	0.0	0.0	0.0	0.0	0.0	0.0
4b15296efe88e7d8fa4b109e76d1e560	0.0	0.0	0.0	0.0	0.0	0.0	0.0	0.0	0.0	0.0	0.0	0.0	0.0	0.0	0.0	0.0	0.0	0.0	0.0	0.0	0.0	0.0	0.0	0.0	57.0	0.0	0.0	0.0	0.0	0.0	0.0	0.0	0.0	0.0	27.0	0.0	0.0	3718.0	102.0	0.0	0.0	0.0	0.0	0.0	0.0	0.0	0.0	0.0	0.0
455a05ca5810b4a3f75c53020b43f1ae	0.0	0.0	0.0	0.0	0.0	0.0	0.0	0.0	0.0	0.0	0.0	0.0	0.0	0.0	0.0	0.0	0.0	0.0	0.0	0.0	0.0	0.0	20.0	0.0	0.0	0.0	0.0	0.0	0.0	0.0	0.0	0.0	0.0	0.0	28.0	19.0	0.0	10.0	0.0	0.0	0.0	0.0	0.0	0.0	0.0	0.0	0.0	12.0	0.0
813cb490d514e259df97d5d39606d27f	0.0	0.0	0.0	0.0	57.0	120.0	90.0	99.0	0.0	0.0	0.0	0.0	0.0	34.0	42.0	0.0	0.0	0.0	0.0	0.0	0.0	0.0	4.0	0.0	0.0	0.0	0.0	0.0	0.0	0.0	0.0	0.0	0.0	0.0	137.0	0.0	17.0	39.0	48.0	34.0	0.0	83.0	0.0	0.0	0.0	0.0	32.0	29.0	18.0
262fedda35f6e3859f9563a7fe434b35	27.0	0.0	0.0	0.0	0.0	0.0	999.0	34.0	0.0	0.0	135.0	0.0	0.0	0.0	0.0	153.0	0.0	29.0	0.0	0.0	0.0	0.0	37.0	0.0	30.0	0.0	0.0	0.0	0.0	0.0	0.0	0.0	0.0	0.0	0.0	0.0	0.0	0.0	64.0	22.0	0.0	34.0	0.0	0.0	37.0	0.0	0.0	0.0	0.0
e033920e35960607f32e5bfb4297286e	0.0	57.0	30.0	0.0	0.0	38.0	0.0	0.0	0.0	0.0	0.0	12.0	0.0	0.0	49.0	0.0	0.0	0.0	19.0	0.0	0.0	0.0	0.0	0.0	0.0	0.0	0.0	0.0	17.0	0.0	0.0	0.0	0.0	34.0	0.0	0.0	0.0	0.0	0.0	57.0	19.0	0.0	0.0	0.0	0.0	0.0	0.0	0.0	0.0
7da5161c373fde14e771eab57febf77a	0.0	360.0	5100.0	0.0	124.0	60.0	0.0	0.0	317.0	0.0	0.0	0.0	542.0	81.0	0.0	0.0	0.0	80.0	79.0	0.0	0.0	180.0	23.0	78.0	482.0	0.0	0.0	2464.0	75.0	0.0	0.0	0.0	0.0	0.0	0.0	82.0	0.0	80.0	0.0	0.0	0.0	0.0	71.0	71.0	0.0	0.0	0.0	0.0	0.0
7f71b4b56631fd91b04d03df65bf6bc1	0.0	0.0	0.0	0.0	0.0	0.0	21.0	0.0	0.0	0.0	111.0	0.0	0.0	0.0	0.0	0.0	0.0	56.0	0.0	0.0	0.0	0.0	0.0	0.0	0.0	0.0	0.0	0.0	0.0	0.0	0.0	0.0	0.0	0.0	45.0	0.0	21.0	0.0	42.0	0.0	0.0	7.0	0.0	0.0	20.0	0.0	0.0	0.0	20.0
b8ea611fef68f73598b7e80e2e3fb575	0.0	107.0	24.0	0.0	22.0	33.0	0.0	0.0	45.0	88.0	0.0	0.0	46.0	13.0	0.0	0.0	0.0	0.0	0.0	0.0	0.0	0.0	0.0	0.0	0.0	0.0	0.0	0.0	0.0	0.0	0.0	0.0	0.0	0.0	0.0	0.0	0.0	0.0	0.0	0.0	0.0	0.0	0.0	0.0	0.0	0.0	0.0	0.0	0.0
d797ef0fc6d26be7d83d866c1c8cfb06	0.0	0.0	0.0	0.0	0.0	0.0	140.0	0.0	0.0	0.0	0.0	0.0	0.0	0.0	0.0	0.0	0.0	0.0	0.0	0.0	0.0	0.0	0.0	0.0	0.0	0.0	0.0	0.0	0.0	0.0	0.0	0.0	0.0	0.0	45.0	0.0	16.0	0.0	0.0	0.0	62.0	171.0	38.0	0.0	0.0	57.0	16.0	0.0	24.0
b4084bfe6c6f59fce9aed91f73d08e78	0.0	13.0	15.0	0.0	0.0	53.0	0.0	0.0	75.0	17.0	0.0	0.0	0.0	0.0	40.0	0.0	0.0	0.0	0.0	0.0	0.0	0.0	0.0	0.0	0.0	0.0	0.0	0.0	0.0	0.0	0.0	0.0	0.0	0.0	0.0	0.0	0.0	0.0	0.0	0.0	0.0	0.0	0.0	0.0	0.0	0.0	0.0	0.0	0.0
36cc4ba7af05f3036a31fc7bd89608e7	0.0	22.0	9.0	31.0	0.0	0.0	0.0	0.0	0.0	29.0	0.0	0.0	0.0	0.0	0.0	0.0	0.0	0.0	0.0	0.0	0.0	0.0	0.0	0.0	0.0	0.0	0.0	0.0	0.0	0.0	0.0	18.0	0.0	0.0	0.0	0.0	0.0	0.0	0.0	0.0	0.0	0.0	0.0	0.0	0.0	0.0	0.0	0.0	0.0
044bae53c389d6a643baed8bbd253f13	27.0	0.0	0.0	0.0	0.0	0.0	0.0	0.0	0.0	0.0	0.0	0.0	0.0	0.0	0.0	0.0	0.0	0.0	0.0	19.0	0.0	0.0	0.0	0.0	0.0	0.0	0.0	0.0	0.0	26.0	0.0	0.0	0.0	0.0	0.0	0.0	0.0	0.0	0.0	0.0	0.0	0.0	0.0	55.0	0.0	0.0	0.0	27.0	0.0
96d2db8de8bf3b1280653621d9bb4e7e	0.0	0.0	0.0	0.0	0.0	0.0	0.0	0.0	0.0	0.0	0.0	0.0	0.0	0.0	0.0	0.0	0.0	0.0	0.0	0.0	0.0	0.0	0.0	0.0	0.0	0.0	0.0	0.0	24.0	0.0	0.0	0.0	0.0	0.0	8.0	28.0	0.0	27.0	0.0	0.0	0.0	0.0	0.0	0.0	0.0	0.0	0.0	29.0	0.0
6bbb41a5233da3578154921450b3d01e	0.0	0.0	0.0	0.0	0.0	0.0	0.0	0.0	7.0	0.0	0.0	0.0	0.0	0.0	13.0	39.0	7.0	0.0	18.0	29.0	19.0	0.0	0.0	0.0	48.0	0.0	0.0	0.0	0.0	0.0	0.0	0.0	0.0	22.0	0.0	0.0	0.0	0.0	0.0	0.0	0.0	0.0	0.0	0.0	0.0	0.0	0.0	0.0	0.0
97054447a5ee58d25ba8dace38571928	0.0	0.0	0.0	0.0	0.0	0.0	52.0	43.0	0.0	20.0	0.0	0.0	0.0	0.0	0.0	0.0	0.0	0.0	0.0	0.0	0.0	0.0	32.0	0.0	0.0	0.0	0.0	0.0	0.0	0.0	0.0	0.0	0.0	0.0	75.0	20.0	42.0	55.0	0.0	39.0	42.0	196.0	37.0	0.0	0.0	0.0	34.0	34.0	0.0
5062339089ac4eb7011a3727520d09e5	46.0	97.0	85.0	70.0	32.0	185.0	23.0	0.0	372.0	136.0	0.0	19.0	28.0	41.0	607.0	37.0	128.0	18.0	701.0	310.0	372.0	52.0	0.0	19.0	31.0	26.0	20.0	21.0	0.0	115.0	0.0	46.0	12.0	141.0	153.0	96.0	99.0	220.0	146.0	0.0	57.0	127.0	42.0	52.0	17.0	24.0	20.0	33.0	0.0
61fcfb45abad53fa286616dd99779eda	0.0	30.0	0.0	0.0	0.0	0.0	0.0	0.0	19.0	0.0	0.0	0.0	0.0	0.0	0.0	0.0	0.0	0.0	0.0	7.0	8.0	0.0	0.0	0.0	0.0	0.0	0.0	0.0	0.0	0.0	0.0	0.0	0.0	0.0	0.0	0.0	0.0	0.0	0.0	0.0	0.0	0.0	0.0	0.0	0.0	0.0	0.0	0.0	0.0
10849b5bcc75d435b08505f41985a272	0.0	80.0	0.0	0.0	0.0	0.0	0.0	147.0	48.0	72.0	0.0	0.0	0.0	56.0	0.0	0.0	0.0	0.0	0.0	0.0	0.0	0.0	142.0	0.0	0.0	0.0	0.0	0.0	0.0	0.0	0.0	0.0	0.0	0.0	185.0	31.0	50.0	248.0	54.0	0.0	95.0	287.0	67.0	0.0	0.0	11.0	32.0	30.0	37.0
2364d5bd89a0e102671752f01374552b	0.0	0.0	0.0	0.0	0.0	0.0	0.0	0.0	0.0	0.0	0.0	0.0	23.0	0.0	0.0	0.0	0.0	0.0	0.0	0.0	0.0	3.0	0.0	0.0	0.0	0.0	0.0	0.0	0.0	0.0	0.0	0.0	0.0	0.0	59.0	0.0	0.0	28.0	0.0	0.0	0.0	137.0	0.0	0.0	0.0	0.0	0.0	0.0	0.0
ea70a556e8f65042259fe820b9f42ccd	0.0	0.0	0.0	0.0	0.0	0.0	0.0	0.0	0.0	0.0	0.0	0.0	0.0	0.0	0.0	0.0	0.0	0.0	10.0	16.0	29.0	0.0	0.0	0.0	0.0	0.0	0.0	0.0	0.0	30.0	0.0	0.0	10.0	26.0	0.0	0.0	0.0	0.0	0.0	0.0	0.0	0.0	0.0	0.0	0.0	0.0	0.0	0.0	0.0
9ce487872fd3be1d86eaa562331aaa4a	0.0	0.0	0.0	0.0	0.0	0.0	13.0	0.0	0.0	0.0	0.0	0.0	0.0	0.0	0.0	0.0	0.0	0.0	0.0	0.0	0.0	0.0	0.0	0.0	0.0	0.0	0.0	0.0	0.0	0.0	0.0	0.0	0.0	0.0	0.0	0.0	0.0	0.0	25.0	0.0	12.0	6.0	0.0	0.0	0.0	0.0	0.0	0.0	0.0
ff64d92b6b449b868993eb53354bfbb8	0.0	0.0	0.0	0.0	0.0	0.0	0.0	0.0	17.0	18.0	0.0	0.0	0.0	0.0	39.0	0.0	0.0	0.0	0.0	0.0	0.0	0.0	0.0	0.0	0.0	0.0	0.0	0.0	0.0	0.0	32.0	0.0	0.0	18.0	0.0	47.0	0.0	0.0	37.0	0.0	47.0	0.0	0.0	0.0	0.0	0.0	0.0	0.0	0.0
80fb63689f37c7827d4a12b4bf7c9396	0.0	0.0	0.0	0.0	0.0	0.0	54.0	0.0	0.0	0.0	0.0	0.0	0.0	0.0	0.0	0.0	0.0	0.0	0.0	0.0	0.0	0.0	0.0	0.0	0.0	0.0	0.0	0.0	0.0	0.0	0.0	0.0	0.0	0.0	0.0	0.0	58.0	70.0	0.0	0.0	0.0	0.0	51.0	0.0	0.0	0.0	0.0	0.0	0.0
3bf9d4907ae3764c5463b268ac00c747	0.0	0.0	0.0	0.0	0.0	0.0	38.0	0.0	0.0	0.0	0.0	0.0	0.0	0.0	0.0	0.0	0.0	0.0	0.0	0.0	0.0	0.0	0.0	0.0	0.0	0.0	0.0	0.0	0.0	0.0	0.0	0.0	0.0	0.0	0.0	0.0	0.0	65.0	23.0	14.0	0.0	0.0	30.0	0.0	0.0	0.0	0.0	0.0	0.0
b1c37c07b9df2eafd90920027b8c7705	37.0	0.0	0.0	0.0	0.0	0.0	0.0	0.0	0.0	53.0	0.0	0.0	0.0	0.0	38.0	0.0	0.0	0.0	0.0	0.0	0.0	0.0	21.0	0.0	27.0	0.0	27.0	0.0	0.0	0.0	0.0	0.0	0.0	0.0	0.0	0.0	0.0	0.0	0.0	0.0	0.0	0.0	0.0	0.0	0.0	0.0	0.0	0.0	0.0
742fb770b84ca95dd20ccac138d9a048	0.0	0.0	0.0	15.0	0.0	0.0	0.0	0.0	21.0	0.0	0.0	0.0	0.0	0.0	0.0	0.0	64.0	0.0	33.0	26.0	32.0	25.0	0.0	0.0	0.0	10.0	0.0	0.0	0.0	0.0	0.0	0.0	0.0	34.0	13.0	0.0	0.0	0.0	0.0	0.0	22.0	0.0	0.0	0.0	0.0	0.0	0.0	0.0	0.0
a02a12a955ad83d99bb4db587441d9e7	31.0	50.0	15.0	19.0	22.0	20.0	8.0	14.0	51.0	134.0	16.0	17.0	11.0	23.0	286.0	13.0	381.0	28.0	2785.0	1963.0	1783.0	14.0	40.0	68.0	17.0	12.0	30.0	24.0	15.0	416.0	46.0	16.0	17.0	998.0	34.0	64.0	66.0	123.0	24.0	125.0	15.0	78.0	8.0	0.0	23.0	21.0	25.0	83.0	28.0
3e815aba26b5eba2367cda3e34a7c5b5	57.0	0.0	0.0	0.0	0.0	0.0	0.0	0.0	0.0	0.0	0.0	0.0	0.0	0.0	0.0	0.0	0.0	0.0	0.0	32.0	9.0	0.0	0.0	0.0	0.0	0.0	0.0	0.0	0.0	16.0	0.0	0.0	27.0	0.0	0.0	0.0	0.0	0.0	0.0	0.0	0.0	0.0	0.0	45.0	0.0	0.0	0.0	0.0	0.0
0dc9b98637b59979dac9226539bcb4ce	0.0	0.0	0.0	0.0	0.0	0.0	0.0	0.0	0.0	0.0	0.0	0.0	0.0	0.0	49.0	0.0	0.0	0.0	26.0	0.0	0.0	0.0	0.0	0.0	0.0	0.0	0.0	0.0	0.0	0.0	0.0	0.0	0.0	0.0	0.0	0.0	0.0	0.0	0.0	25.0	0.0	0.0	0.0	10.0	0.0	0.0	0.0	0.0	0.0
93f2ea1a4ccd64b0f99053fdecc788e4	0.0	0.0	0.0	104.0	0.0	0.0	55.0	179.0	0.0	0.0	71.0	0.0	0.0	0.0	0.0	0.0	4.0	0.0	0.0	0.0	0.0	0.0	0.0	0.0	0.0	0.0	0.0	0.0	36.0	0.0	0.0	0.0	0.0	0.0	0.0	544.0	0.0	0.0	0.0	0.0	0.0	527.0	0.0	0.0	0.0	0.0	0.0	408.0	0.0
cf785cbd5889ca1a0d040ca10152286a	0.0	0.0	0.0	0.0	0.0	0.0	33.0	0.0	0.0	0.0	0.0	0.0	0.0	45.0	0.0	0.0	0.0	0.0	0.0	0.0	0.0	0.0	0.0	0.0	0.0	0.0	0.0	0.0	0.0	0.0	0.0	0.0	0.0	0.0	0.0	19.0	0.0	28.0	56.0	0.0	0.0	34.0	24.0	0.0	0.0	0.0	0.0	0.0	0.0
51e33fad77fa516cd8e8361098e3bb94	0.0	1914.0	0.0	0.0	207.0	0.0	0.0	0.0	0.0	0.0	141.0	0.0	228.0	0.0	32.0	0.0	11.0	41.0	15.0	0.0	0.0	0.0	13.0	0.0	21.0	0.0	0.0	37.0	243.0	0.0	34.0	0.0	0.0	0.0	0.0	0.0	0.0	85.0	97.0	0.0	0.0	0.0	0.0	0.0	0.0	0.0	0.0	0.0	0.0
4d8bae3713fd5c111867ad9a3200cea5	0.0	0.0	16.0	0.0	40.0	34.0	0.0	0.0	36.0	0.0	0.0	0.0	0.0	0.0	0.0	0.0	0.0	0.0	0.0	0.0	0.0	0.0	0.0	0.0	0.0	0.0	0.0	0.0	0.0	0.0	0.0	0.0	0.0	0.0	0.0	0.0	0.0	0.0	17.0	12.0	0.0	113.0	0.0	0.0	0.0	0.0	0.0	0.0	0.0
e446df5b998dd19c653b4a4ccf52eccd	29.0	12.0	36.0	32.0	21.0	113.0	0.0	0.0	368.0	63.0	0.0	0.0	17.0	28.0	628.0	0.0	41.0	3.0	267.0	0.0	0.0	0.0	0.0	0.0	21.0	0.0	10.0	0.0	0.0	59.0	74.0	0.0	0.0	0.0	96.0	0.0	0.0	32.0	76.0	0.0	25.0	112.0	31.0	22.0	0.0	0.0	14.0	0.0	0.0
8377b379730acb5287c118fa80a92e71	0.0	31.0	0.0	0.0	0.0	0.0	0.0	0.0	0.0	0.0	0.0	0.0	0.0	0.0	81.0	0.0	0.0	0.0	16.0	15.0	0.0	55.0	0.0	0.0	0.0	0.0	0.0	0.0	0.0	0.0	0.0	0.0	0.0	69.0	0.0	47.0	0.0	0.0	0.0	0.0	44.0	0.0	38.0	0.0	0.0	0.0	0.0	0.0	0.0
4cee2f20d9c448385934ae5ceb7e1866	0.0	0.0	0.0	0.0	0.0	0.0	0.0	0.0	0.0	0.0	0.0	0.0	0.0	0.0	0.0	0.0	0.0	0.0	0.0	44.0	60.0	0.0	0.0	0.0	16.0	0.0	0.0	0.0	0.0	0.0	0.0	0.0	0.0	12.0	0.0	0.0	0.0	0.0	0.0	0.0	0.0	0.0	0.0	0.0	0.0	0.0	0.0	8.0	0.0
788ea1c1ed04a723c560ab5e690e294f	0.0	36.0	0.0	0.0	0.0	0.0	0.0	0.0	0.0	0.0	0.0	0.0	0.0	444.0	0.0	0.0	0.0	0.0	0.0	0.0	0.0	0.0	0.0	0.0	0.0	0.0	0.0	65.0	0.0	0.0	0.0	0.0	30.0	0.0	0.0	0.0	0.0	74.0	314.0	0.0	0.0	500.0	0.0	0.0	0.0	0.0	0.0	0.0	0.0
842b40a7f145a56bbf90dc7426663c9f	0.0	0.0	0.0	0.0	0.0	0.0	0.0	0.0	0.0	0.0	0.0	0.0	0.0	0.0	0.0	0.0	0.0	0.0	0.0	58.0	27.0	0.0	0.0	0.0	0.0	0.0	0.0	0.0	17.0	51.0	0.0	39.0	0.0	0.0	0.0	0.0	0.0	0.0	0.0	0.0	0.0	0.0	0.0	76.0	0.0	0.0	0.0	0.0	0.0
d338518d0b3f02fd26445f8145f7d2c6	17.0	34.0	35.0	0.0	0.0	34.0	0.0	0.0	0.0	0.0	0.0	0.0	0.0	28.0	0.0	43.0	0.0	0.0	13.0	14.0	28.0	75.0	0.0	0.0	0.0	28.0	22.0	38.0	154.0	14.0	48.0	57.0	51.0	21.0	71.0	47.0	0.0	53.0	25.0	0.0	0.0	237.0	0.0	59.0	0.0	0.0	39.0	36.0	0.0
ce226f1d6c2f709c6b5c48cff3742e63	0.0	0.0	41.0	15.0	0.0	0.0	0.0	0.0	0.0	0.0	0.0	0.0	0.0	0.0	0.0	0.0	0.0	0.0	0.0	0.0	0.0	0.0	12.0	0.0	0.0	0.0	64.0	0.0	12.0	0.0	123.0	0.0	0.0	0.0	0.0	0.0	0.0	0.0	19.0	0.0	0.0	100.0	0.0	40.0	0.0	0.0	0.0	0.0	0.0
2df22588edaa11b394b7b4e93a6dfda5	0.0	0.0	0.0	0.0	0.0	0.0	0.0	0.0	0.0	0.0	0.0	0.0	0.0	0.0	0.0	0.0	0.0	0.0	0.0	0.0	0.0	0.0	0.0	0.0	26.0	0.0	0.0	0.0	0.0	0.0	0.0	0.0	0.0	0.0	7.0	0.0	0.0	1940.0	62.0	0.0	0.0	0.0	0.0	0.0	0.0	0.0	0.0	0.0	0.0
0331e34ceb71b8413cf14be4acd96c3a	57.0	72.0	0.0	0.0	32.0	45.0	0.0	0.0	31.0	0.0	0.0	0.0	0.0	0.0	34.0	0.0	20.0	0.0	61.0	63.0	63.0	0.0	0.0	0.0	0.0	0.0	0.0	0.0	0.0	0.0	25.0	0.0	43.0	49.0	0.0	44.0	0.0	0.0	0.0	51.0	30.0	0.0	0.0	55.0	0.0	0.0	0.0	36.0	0.0
43c3a95580188afdeae5b6e61160e6a9	0.0	0.0	0.0	0.0	0.0	0.0	0.0	5.0	0.0	0.0	0.0	0.0	0.0	0.0	0.0	0.0	0.0	0.0	0.0	0.0	0.0	0.0	49.0	0.0	0.0	0.0	0.0	0.0	0.0	0.0	0.0	0.0	0.0	0.0	0.0	0.0	0.0	0.0	0.0	0.0	0.0	19.0	0.0	0.0	0.0	0.0	0.0	0.0	40.0
f815f56fdda9d668fdb26858e8ab213e	0.0	17.0	14.0	19.0	0.0	19.0	0.0	0.0	90.0	17.0	0.0	0.0	0.0	18.0	150.0	0.0	0.0	0.0	0.0	0.0	0.0	10.0	0.0	0.0	0.0	0.0	0.0	0.0	0.0	0.0	36.0	10.0	0.0	0.0	19.0	15.0	7.0	12.0	25.0	17.0	16.0	11.0	8.0	0.0	0.0	0.0	0.0	0.0	0.0
3afec098b222e917ee8ed48685f9122e	0.0	0.0	0.0	0.0	0.0	0.0	49.0	0.0	0.0	0.0	0.0	0.0	0.0	0.0	0.0	0.0	0.0	0.0	0.0	0.0	0.0	0.0	74.0	0.0	0.0	0.0	0.0	0.0	0.0	0.0	0.0	0.0	0.0	0.0	0.0	0.0	23.0	15.0	0.0	31.0	31.0	76.0	0.0	0.0	0.0	0.0	0.0	0.0	13.0
7658cfff3bd957edcdd6302b68132259	0.0	0.0	0.0	0.0	0.0	41.0	0.0	0.0	46.0	0.0	0.0	0.0	0.0	50.0	0.0	0.0	33.0	502.0	0.0	0.0	0.0	0.0	0.0	0.0	0.0	0.0	0.0	0.0	0.0	0.0	0.0	0.0	0.0	0.0	0.0	0.0	60.0	36.0	0.0	0.0	0.0	55.0	40.0	0.0	0.0	0.0	0.0	0.0	25.0
998d4a6381215bb7da5509e620e7fb8c	47.0	84.0	56.0	50.0	27.0	70.0	23.0	22.0	191.0	213.0	0.0	12.0	38.0	53.0	640.0	16.0	158.0	16.0	826.0	676.0	630.0	10.0	0.0	19.0	18.0	8.0	21.0	0.0	9.0	173.0	126.0	38.0	0.0	446.0	82.0	111.0	84.0	159.0	93.0	162.0	48.0	127.0	32.0	21.0	0.0	0.0	0.0	72.0	13.0
2b9f65235f833921ac2422bfc82364b6	296.0	1233.0	481.0	55.0	270.0	422.0	13.0	78.0	654.0	1193.0	91.0	0.0	428.0	292.0	11.0	295.0	0.0	58.0	226.0	3.0	200.0	1085.0	269.0	13.0	0.0	276.0	512.0	304.0	145.0	259.0	120.0	82.0	383.0	86.0	0.0	51.0	0.0	59.0	0.0	15.0	0.0	0.0	11.0	118.0	94.0	0.0	0.0	36.0	0.0
bfca81d68edf5c91e2879193b82c7f60	0.0	0.0	0.0	0.0	0.0	0.0	0.0	0.0	0.0	0.0	0.0	0.0	0.0	0.0	0.0	0.0	0.0	0.0	86.0	26.0	18.0	0.0	0.0	33.0	0.0	0.0	0.0	0.0	0.0	37.0	0.0	0.0	0.0	0.0	0.0	0.0	0.0	0.0	0.0	0.0	0.0	0.0	0.0	0.0	0.0	0.0	0.0	0.0	0.0
8405f2fa0840348a22b7c56996bc1bb0	0.0	0.0	0.0	0.0	0.0	0.0	0.0	0.0	41.0	0.0	0.0	0.0	0.0	0.0	28.0	0.0	0.0	0.0	0.0	0.0	0.0	0.0	0.0	0.0	0.0	0.0	0.0	0.0	0.0	0.0	75.0	0.0	0.0	0.0	0.0	0.0	22.0	0.0	26.0	0.0	0.0	0.0	0.0	0.0	0.0	0.0	0.0	0.0	0.0
4415369c785a07022718eea1f9aed71c	0.0	0.0	0.0	0.0	0.0	0.0	0.0	0.0	0.0	0.0	0.0	0.0	0.0	0.0	0.0	0.0	0.0	0.0	0.0	0.0	0.0	0.0	143.0	0.0	0.0	0.0	0.0	13.0	0.0	0.0	0.0	0.0	0.0	0.0	67.0	0.0	0.0	0.0	41.0	0.0	0.0	0.0	0.0	0.0	511.0	0.0	23.0	0.0	0.0
dd3e5077c9f62881c05387a4c9656e81	0.0	0.0	651.0	0.0	36.0	0.0	0.0	0.0	0.0	0.0	0.0	0.0	0.0	0.0	0.0	0.0	0.0	29.0	15.0	0.0	0.0	73.0	0.0	0.0	1197.0	0.0	0.0	179.0	0.0	0.0	0.0	0.0	0.0	0.0	0.0	0.0	0.0	0.0	0.0	0.0	0.0	0.0	0.0	76.0	0.0	0.0	0.0	0.0	0.0
4576d62b47482e0c7476ff64b392ea55	0.0	0.0	0.0	0.0	291.0	0.0	0.0	21.0	0.0	0.0	0.0	0.0	0.0	0.0	31.0	0.0	0.0	0.0	0.0	0.0	0.0	0.0	38.0	0.0	0.0	0.0	0.0	0.0	0.0	0.0	0.0	0.0	0.0	0.0	31.0	58.0	48.0	0.0	0.0	0.0	59.0	47.0	73.0	0.0	0.0	0.0	61.0	45.0	0.0
26427417f0fc59e623f1043cb3adf0aa	0.0	0.0	0.0	0.0	0.0	0.0	0.0	0.0	10.0	0.0	0.0	0.0	0.0	0.0	0.0	0.0	0.0	0.0	37.0	35.0	27.0	0.0	0.0	0.0	9.0	0.0	0.0	0.0	0.0	0.0	0.0	0.0	0.0	30.0	0.0	0.0	0.0	0.0	0.0	0.0	0.0	27.0	0.0	0.0	0.0	0.0	0.0	0.0	0.0
1a7c38c1aacea7f795efcbc01f4f11b3	0.0	0.0	0.0	0.0	0.0	0.0	81.0	0.0	0.0	0.0	84.0	0.0	0.0	64.0	0.0	0.0	0.0	0.0	0.0	0.0	0.0	0.0	0.0	0.0	0.0	0.0	0.0	0.0	0.0	0.0	0.0	0.0	0.0	0.0	0.0	0.0	15.0	0.0	0.0	0.0	0.0	0.0	0.0	0.0	0.0	0.0	0.0	0.0	15.0
5e0fce892cc4a34d2b6c5ef7d3f7e870	31.0	0.0	0.0	0.0	105.0	0.0	29.0	57.0	0.0	11.0	0.0	0.0	0.0	16.0	19.0	0.0	90.0	9.0	0.0	0.0	0.0	0.0	51.0	0.0	12.0	0.0	0.0	0.0	23.0	0.0	0.0	0.0	0.0	26.0	17.0	17.0	27.0	70.0	20.0	36.0	22.0	35.0	21.0	0.0	0.0	0.0	47.0	40.0	35.0
ba4a9c7053972be628f6d381d93e0a63	0.0	0.0	0.0	0.0	0.0	0.0	21.0	0.0	0.0	0.0	0.0	0.0	0.0	0.0	0.0	0.0	0.0	0.0	0.0	0.0	0.0	0.0	0.0	0.0	0.0	0.0	0.0	0.0	0.0	0.0	0.0	0.0	0.0	0.0	9.0	0.0	0.0	0.0	0.0	0.0	0.0	21.0	0.0	0.0	0.0	0.0	51.0	46.0	0.0
3aee4fc45a9d3222727354b2b321beb0	0.0	0.0	0.0	0.0	0.0	0.0	0.0	0.0	38.0	0.0	0.0	0.0	10.0	0.0	46.0	0.0	0.0	0.0	0.0	0.0	0.0	0.0	0.0	0.0	0.0	0.0	0.0	0.0	0.0	0.0	0.0	0.0	0.0	0.0	0.0	27.0	0.0	40.0	0.0	0.0	0.0	32.0	0.0	0.0	0.0	0.0	0.0	0.0	0.0
1db5effe03ab8b76ece81ea9ab4c6e70	0.0	0.0	0.0	20.0	0.0	0.0	101.0	0.0	0.0	0.0	0.0	0.0	0.0	0.0	0.0	0.0	26.0	0.0	0.0	0.0	0.0	0.0	0.0	0.0	0.0	0.0	0.0	0.0	0.0	0.0	0.0	0.0	0.0	16.0	0.0	71.0	0.0	0.0	0.0	0.0	0.0	48.0	36.0	0.0	0.0	26.0	0.0	192.0	0.0
9e297f73eb8d4d1b1405363286efc877	0.0	0.0	0.0	0.0	0.0	0.0	0.0	62.0	0.0	0.0	0.0	0.0	0.0	35.0	0.0	0.0	0.0	0.0	0.0	0.0	0.0	0.0	25.0	0.0	0.0	0.0	0.0	0.0	0.0	0.0	0.0	0.0	0.0	0.0	56.0	37.0	85.0	41.0	52.0	16.0	47.0	116.0	87.0	0.0	0.0	48.0	0.0	71.0	0.0
ccaa7565dc527cd66ed244c1c20b8d04	0.0	0.0	54.0	0.0	0.0	0.0	0.0	0.0	0.0	0.0	0.0	0.0	0.0	10.0	0.0	0.0	0.0	0.0	0.0	0.0	0.0	0.0	0.0	0.0	0.0	0.0	0.0	0.0	0.0	0.0	0.0	0.0	0.0	0.0	0.0	77.0	0.0	0.0	0.0	0.0	0.0	0.0	0.0	0.0	0.0	0.0	0.0	84.0	0.0
1e42758169ae00a4c6cebe34c9e63bff	0.0	0.0	0.0	0.0	0.0	0.0	159.0	0.0	0.0	0.0	0.0	0.0	0.0	0.0	0.0	0.0	0.0	0.0	0.0	0.0	0.0	0.0	0.0	0.0	0.0	0.0	0.0	0.0	0.0	0.0	0.0	0.0	0.0	0.0	0.0	23.0	0.0	0.0	0.0	0.0	0.0	60.0	41.0	0.0	0.0	0.0	0.0	70.0	0.0
f3d9e056ac6f0ffad2190372d2c2903f	0.0	0.0	0.0	0.0	0.0	0.0	0.0	0.0	0.0	0.0	0.0	0.0	0.0	0.0	0.0	0.0	0.0	0.0	19.0	0.0	0.0	0.0	137.0	0.0	0.0	0.0	0.0	21.0	0.0	0.0	0.0	0.0	0.0	59.0	31.0	0.0	0.0	0.0	19.0	0.0	0.0	0.0	0.0	0.0	466.0	0.0	15.0	0.0	0.0
bff5bdd5f27eb1b9d4b623c9b6d3ab37	0.0	0.0	0.0	0.0	0.0	0.0	0.0	0.0	0.0	0.0	0.0	0.0	0.0	0.0	0.0	0.0	19.0	0.0	0.0	0.0	0.0	0.0	0.0	0.0	0.0	0.0	0.0	52.0	135.0	0.0	0.0	0.0	0.0	0.0	45.0	0.0	0.0	0.0	0.0	0.0	0.0	0.0	14.0	0.0	0.0	67.0	11.0	0.0	0.0
cbd2f698c4e85f8d4a08c8de77c73a8d	0.0	0.0	0.0	0.0	0.0	0.0	88.0	0.0	0.0	0.0	0.0	0.0	0.0	0.0	0.0	0.0	0.0	0.0	0.0	0.0	0.0	0.0	23.0	0.0	0.0	0.0	0.0	0.0	0.0	0.0	0.0	0.0	0.0	0.0	0.0	0.0	0.0	0.0	0.0	0.0	100.0	1123.0	46.0	0.0	0.0	43.0	0.0	0.0	0.0
23466f1a8418d7d7307b22201ea6e716	0.0	0.0	0.0	0.0	0.0	0.0	0.0	0.0	0.0	0.0	0.0	12.0	0.0	0.0	0.0	0.0	0.0	0.0	0.0	0.0	0.0	0.0	0.0	0.0	0.0	0.0	0.0	0.0	33.0	0.0	0.0	0.0	0.0	0.0	2.0	0.0	0.0	36.0	0.0	0.0	0.0	0.0	0.0	0.0	0.0	0.0	0.0	27.0	0.0
d35f0e6277b318b2b4a143381bc55dde	0.0	0.0	0.0	0.0	0.0	0.0	7.0	0.0	49.0	45.0	0.0	0.0	20.0	0.0	0.0	0.0	0.0	0.0	0.0	0.0	0.0	0.0	0.0	0.0	0.0	0.0	0.0	0.0	0.0	0.0	0.0	0.0	0.0	0.0	30.0	0.0	15.0	0.0	0.0	0.0	0.0	84.0	23.0	0.0	0.0	0.0	0.0	0.0	0.0
27344b5d44c865526386e0ee32dfdfcb	0.0	0.0	0.0	0.0	0.0	66.0	26.0	0.0	0.0	0.0	0.0	0.0	0.0	0.0	67.0	0.0	0.0	0.0	0.0	0.0	0.0	0.0	0.0	0.0	0.0	0.0	0.0	0.0	0.0	0.0	0.0	0.0	0.0	0.0	82.0	0.0	20.0	0.0	94.0	165.0	16.0	51.0	51.0	0.0	44.0	26.0	13.0	0.0	10.0
088e74ddaa4f3f1d0749ec7871d60e7c	343.0	1337.0	567.0	41.0	245.0	527.0	16.0	93.0	626.0	1309.0	86.0	54.0	497.0	371.0	0.0	341.0	0.0	67.0	266.0	0.0	266.0	1204.0	363.0	17.0	0.0	342.0	682.0	375.0	202.0	327.0	124.0	81.0	498.0	78.0	0.0	75.0	0.0	67.0	0.0	23.0	0.0	0.0	0.0	174.0	84.0	0.0	0.0	65.0	0.0
424978dfe15de854d99c23eeb64ad02b	0.0	0.0	0.0	0.0	0.0	0.0	0.0	0.0	0.0	0.0	0.0	0.0	0.0	0.0	0.0	7.0	0.0	0.0	0.0	0.0	0.0	0.0	0.0	0.0	0.0	0.0	0.0	0.0	0.0	0.0	59.0	0.0	0.0	0.0	46.0	0.0	40.0	0.0	0.0	0.0	0.0	0.0	16.0	0.0	0.0	0.0	0.0	0.0	0.0
c73242873d750f3f92580fa0a8664bb9	0.0	0.0	0.0	0.0	0.0	0.0	39.0	0.0	0.0	35.0	0.0	0.0	0.0	0.0	0.0	0.0	0.0	0.0	0.0	0.0	0.0	0.0	26.0	0.0	0.0	0.0	0.0	0.0	0.0	0.0	0.0	0.0	0.0	0.0	91.0	46.0	0.0	72.0	0.0	41.0	51.0	221.0	39.0	0.0	0.0	0.0	58.0	35.0	0.0
cc93cce6a8980f71e2caad848a2a702a	0.0	167.0	0.0	0.0	0.0	0.0	357.0	0.0	1344.0	1535.0	0.0	0.0	751.0	186.0	0.0	0.0	192.0	0.0	40.0	0.0	0.0	0.0	174.0	0.0	78.0	0.0	0.0	104.0	0.0	0.0	0.0	0.0	39.0	0.0	1307.0	0.0	479.0	0.0	102.0	106.0	20.0	3129.0	858.0	0.0	314.0	70.0	104.0	0.0	201.0
2484911b8a8c7d95a05adbbb53e8d18d	18.0	36.0	9.0	9.0	19.0	18.0	0.0	9.0	34.0	77.0	9.0	18.0	4.0	12.0	164.0	6.0	315.0	20.0	2449.0	1736.0	1578.0	0.0	0.0	68.0	12.0	0.0	18.0	0.0	10.0	381.0	19.0	9.0	0.0	842.0	27.0	42.0	47.0	74.0	16.0	81.0	11.0	45.0	6.0	10.0	44.0	16.0	13.0	71.0	36.0
c66a08c3578e950fcbb8d14e290fe62e	0.0	0.0	0.0	0.0	0.0	0.0	25.0	33.0	0.0	0.0	0.0	0.0	0.0	127.0	154.0	0.0	0.0	0.0	0.0	0.0	0.0	0.0	97.0	0.0	46.0	0.0	0.0	32.0	0.0	0.0	0.0	0.0	0.0	0.0	12.0	34.0	24.0	62.0	29.0	49.0	38.0	36.0	32.0	0.0	14.0	0.0	0.0	51.0	16.0
c51aa4e31caff440022977d9ed45e87c	0.0	63.0	0.0	0.0	0.0	38.0	36.0	32.0	0.0	0.0	0.0	0.0	0.0	36.0	53.0	0.0	32.0	33.0	0.0	0.0	0.0	0.0	37.0	0.0	48.0	0.0	0.0	0.0	0.0	0.0	0.0	0.0	0.0	0.0	44.0	26.0	0.0	31.0	43.0	51.0	77.0	188.0	44.0	0.0	0.0	0.0	0.0	102.0	28.0
5116fe2d35e274e6234d7473a0decb42	0.0	19.0	0.0	0.0	0.0	0.0	0.0	0.0	0.0	0.0	56.0	0.0	72.0	0.0	0.0	0.0	0.0	0.0	0.0	0.0	0.0	0.0	36.0	0.0	0.0	0.0	0.0	0.0	29.0	0.0	0.0	0.0	0.0	0.0	0.0	0.0	0.0	23.0	235.0	0.0	0.0	0.0	0.0	0.0	38.0	0.0	0.0	0.0	0.0
4446cb85b5e01d0b7476459b96b2c8ad	0.0	0.0	0.0	0.0	0.0	0.0	0.0	0.0	0.0	0.0	0.0	0.0	0.0	25.0	0.0	0.0	0.0	0.0	0.0	0.0	0.0	0.0	0.0	0.0	0.0	0.0	0.0	0.0	0.0	0.0	0.0	0.0	0.0	0.0	0.0	0.0	0.0	14.0	0.0	0.0	0.0	85.0	0.0	0.0	0.0	0.0	0.0	0.0	65.0
7805bd87e8704f3a941103f36e6acd30	0.0	0.0	0.0	0.0	0.0	0.0	1167.0	263.0	0.0	0.0	0.0	0.0	0.0	0.0	0.0	0.0	0.0	0.0	0.0	0.0	0.0	0.0	0.0	0.0	0.0	0.0	0.0	0.0	0.0	0.0	0.0	0.0	0.0	0.0	0.0	44.0	0.0	0.0	0.0	0.0	0.0	0.0	35.0	0.0	0.0	0.0	0.0	0.0	0.0
3331f1dd4246e6609a582f889f797dc5	0.0	0.0	0.0	0.0	0.0	40.0	21.0	13.0	0.0	0.0	27.0	0.0	24.0	25.0	27.0	0.0	0.0	0.0	0.0	0.0	0.0	0.0	0.0	0.0	0.0	0.0	0.0	0.0	0.0	0.0	0.0	0.0	0.0	0.0	0.0	41.0	19.0	29.0	20.0	19.0	0.0	17.0	0.0	0.0	0.0	0.0	0.0	14.0	14.0
bb32a1c77298c37917b4743baa540cab	0.0	0.0	0.0	0.0	0.0	0.0	0.0	0.0	0.0	0.0	0.0	0.0	0.0	0.0	0.0	0.0	0.0	0.0	0.0	0.0	0.0	0.0	24.0	0.0	0.0	0.0	0.0	0.0	0.0	0.0	0.0	0.0	0.0	0.0	8.0	0.0	0.0	19.0	0.0	0.0	0.0	33.0	12.0	0.0	0.0	38.0	0.0	0.0	48.0
a7e39fb3e455440bb2ee624c04a2fbc4	568.0	2664.0	1032.0	100.0	444.0	858.0	27.0	179.0	1184.0	2628.0	185.0	0.0	950.0	612.0	38.0	577.0	0.0	104.0	460.0	16.0	440.0	2164.0	688.0	20.0	0.0	533.0	1091.0	581.0	337.0	509.0	213.0	133.0	815.0	131.0	0.0	127.0	0.0	91.0	0.0	38.0	41.0	0.0	37.0	268.0	155.0	12.0	0.0	92.0	0.0
971702b026c755abc5c2aa33f8818de0	0.0	0.0	0.0	0.0	0.0	0.0	0.0	0.0	0.0	0.0	0.0	0.0	0.0	66.0	0.0	0.0	0.0	0.0	0.0	0.0	0.0	0.0	0.0	0.0	0.0	0.0	0.0	0.0	0.0	0.0	0.0	0.0	0.0	0.0	54.0	56.0	0.0	0.0	0.0	0.0	41.0	0.0	0.0	0.0	0.0	0.0	0.0	53.0	20.0
b2b4254443fb76c4effaedf858ac72b6	9.0	0.0	14.0	0.0	0.0	22.0	0.0	0.0	0.0	0.0	0.0	0.0	0.0	24.0	0.0	0.0	0.0	0.0	0.0	0.0	0.0	82.0	0.0	0.0	0.0	0.0	11.0	19.0	43.0	0.0	0.0	0.0	6.0	16.0	21.0	10.0	0.0	16.0	0.0	0.0	0.0	0.0	0.0	6.0	11.0	0.0	15.0	11.0	0.0
521dd03b3185872ed935aa124cc688c9	0.0	0.0	0.0	0.0	0.0	0.0	0.0	199.0	0.0	0.0	0.0	0.0	0.0	0.0	0.0	0.0	30.0	25.0	0.0	0.0	0.0	0.0	146.0	0.0	40.0	60.0	0.0	0.0	0.0	0.0	0.0	0.0	0.0	0.0	14.0	59.0	98.0	0.0	0.0	0.0	0.0	38.0	88.0	0.0	61.0	0.0	0.0	58.0	11.0
ed85c1bc4f38c7d8cbae051b0639bc6f	0.0	0.0	0.0	0.0	0.0	0.0	0.0	0.0	0.0	0.0	0.0	0.0	0.0	0.0	0.0	0.0	0.0	0.0	28.0	0.0	0.0	0.0	25.0	0.0	0.0	0.0	0.0	0.0	0.0	0.0	0.0	0.0	0.0	0.0	1659.0	0.0	0.0	0.0	167.0	0.0	0.0	0.0	0.0	0.0	88.0	0.0	174.0	0.0	0.0
2933f1e2bde948221347b23435ea2512	0.0	0.0	0.0	0.0	0.0	0.0	0.0	0.0	0.0	0.0	0.0	0.0	0.0	13.0	0.0	0.0	0.0	0.0	10.0	4.0	0.0	0.0	0.0	0.0	0.0	0.0	0.0	0.0	0.0	0.0	0.0	0.0	0.0	0.0	0.0	6.0	0.0	0.0	0.0	20.0	0.0	0.0	0.0	0.0	0.0	0.0	0.0	0.0	0.0
3ed87eae740d6a80191e97cf9685ba22	318.0	1477.0	554.0	52.0	249.0	508.0	28.0	95.0	829.0	1340.0	120.0	0.0	556.0	396.0	0.0	359.0	0.0	63.0	326.0	0.0	306.0	1368.0	453.0	21.0	0.0	371.0	662.0	381.0	229.0	346.0	144.0	82.0	495.0	117.0	0.0	61.0	0.0	63.0	0.0	14.0	0.0	0.0	22.0	179.0	141.0	0.0	0.0	64.0	0.0
dd3d86b60d656b1649a4f78f4e6325f8	0.0	0.0	0.0	0.0	0.0	0.0	124.0	0.0	0.0	0.0	0.0	0.0	0.0	63.0	0.0	0.0	0.0	29.0	0.0	0.0	0.0	0.0	0.0	0.0	0.0	0.0	0.0	0.0	0.0	0.0	0.0	0.0	0.0	0.0	339.0	233.0	185.0	88.0	0.0	109.0	89.0	318.0	184.0	0.0	0.0	22.0	60.0	133.0	209.0
b450e361be79bbe16095e443c8844310	0.0	0.0	7.0	0.0	0.0	0.0	0.0	0.0	0.0	0.0	17.0	0.0	0.0	0.0	0.0	0.0	0.0	0.0	31.0	23.0	0.0	18.0	0.0	0.0	0.0	0.0	15.0	0.0	57.0	0.0	0.0	0.0	0.0	16.0	0.0	0.0	0.0	26.0	0.0	0.0	0.0	63.0	0.0	7.0	48.0	0.0	0.0	23.0	0.0
b89dbd9d880b5f78d0fccf6c10c864d2	0.0	2177.0	0.0	0.0	259.0	0.0	0.0	0.0	0.0	0.0	189.0	0.0	279.0	0.0	29.0	0.0	21.0	34.0	27.0	0.0	0.0	0.0	9.0	0.0	0.0	0.0	0.0	43.0	242.0	0.0	32.0	0.0	0.0	0.0	0.0	0.0	0.0	79.0	95.0	0.0	0.0	0.0	0.0	0.0	0.0	0.0	0.0	0.0	0.0
a1c91b47005e54fed5f0294bf20d8109	0.0	0.0	15.0	0.0	34.0	23.0	0.0	0.0	37.0	0.0	0.0	0.0	0.0	0.0	0.0	0.0	0.0	0.0	0.0	0.0	0.0	0.0	0.0	0.0	0.0	0.0	0.0	0.0	0.0	0.0	0.0	0.0	0.0	0.0	0.0	0.0	0.0	0.0	11.0	12.0	0.0	132.0	0.0	0.0	0.0	0.0	0.0	0.0	0.0
acabe5a7a5e765152d2a8818dd0b0f9a	0.0	0.0	0.0	18.0	0.0	0.0	0.0	23.0	0.0	0.0	0.0	0.0	0.0	124.0	32.0	0.0	0.0	0.0	48.0	0.0	0.0	0.0	0.0	0.0	0.0	0.0	0.0	0.0	0.0	0.0	0.0	0.0	0.0	22.0	0.0	0.0	52.0	0.0	60.0	31.0	0.0	0.0	0.0	0.0	0.0	0.0	0.0	0.0	12.0
5bee1afcd6d601a4e3af163e6b14634a	58.0	0.0	334.0	55.0	831.0	894.0	0.0	168.0	748.0	45.0	168.0	0.0	153.0	58.0	46.0	169.0	49.0	57.0	0.0	0.0	0.0	0.0	0.0	0.0	52.0	46.0	47.0	543.0	444.0	0.0	31.0	0.0	56.0	97.0	0.0	0.0	43.0	156.0	388.0	235.0	0.0	3382.0	0.0	53.0	40.0	0.0	0.0	0.0	17.0
7ff44ddb93877e4ac95df99aab8ea055	0.0	0.0	0.0	0.0	0.0	0.0	0.0	0.0	0.0	0.0	0.0	0.0	0.0	0.0	0.0	0.0	0.0	0.0	0.0	0.0	0.0	7.0	0.0	0.0	0.0	0.0	22.0	0.0	0.0	0.0	16.0	0.0	0.0	0.0	0.0	0.0	0.0	15.0	7.0	0.0	0.0	21.0	0.0	0.0	0.0	0.0	0.0	0.0	0.0
afd083f60af3ebd1ee94d925f841ef54	0.0	44.0	0.0	161.0	0.0	0.0	652.0	0.0	0.0	0.0	0.0	0.0	0.0	0.0	0.0	0.0	12.0	0.0	0.0	0.0	0.0	0.0	0.0	0.0	0.0	0.0	0.0	0.0	0.0	0.0	0.0	0.0	0.0	0.0	0.0	470.0	0.0	0.0	0.0	0.0	0.0	229.0	187.0	0.0	0.0	29.0	0.0	338.0	0.0
f7ca90a48bff9ac7402f81bff55f72bc	0.0	0.0	0.0	0.0	0.0	0.0	0.0	0.0	0.0	0.0	0.0	0.0	0.0	0.0	0.0	0.0	0.0	0.0	0.0	0.0	0.0	0.0	74.0	0.0	0.0	0.0	0.0	16.0	0.0	0.0	0.0	0.0	0.0	0.0	76.0	0.0	15.0	228.0	11.0	9.0	0.0	96.0	3.0	0.0	72.0	54.0	38.0	0.0	49.0
8dbe0681fa0a98a8c65e42bf7dab01de	0.0	0.0	0.0	0.0	206.0	0.0	15.0	0.0	0.0	0.0	0.0	0.0	707.0	164.0	110.0	0.0	0.0	0.0	16.0	0.0	0.0	0.0	0.0	0.0	0.0	0.0	0.0	0.0	0.0	0.0	0.0	0.0	47.0	0.0	329.0	149.0	0.0	375.0	296.0	0.0	0.0	693.0	108.0	0.0	42.0	23.0	40.0	118.0	0.0
3362ed163c46b7c575a602d52a71cbd2	0.0	1306.0	34.0	63.0	41.0	84.0	0.0	0.0	32.0	0.0	84.0	0.0	140.0	0.0	0.0	0.0	25.0	46.0	0.0	0.0	0.0	51.0	26.0	0.0	0.0	0.0	48.0	37.0	67.0	0.0	0.0	0.0	0.0	29.0	0.0	59.0	54.0	0.0	90.0	38.0	0.0	355.0	41.0	0.0	0.0	0.0	0.0	33.0	27.0
f47077b6bd60e696028fec1b01a15429	0.0	0.0	0.0	0.0	0.0	0.0	0.0	80.0	0.0	10.0	0.0	0.0	0.0	37.0	29.0	0.0	31.0	0.0	0.0	0.0	0.0	0.0	0.0	0.0	9.0	0.0	0.0	0.0	0.0	0.0	0.0	0.0	0.0	42.0	28.0	0.0	39.0	9.0	37.0	0.0	9.0	130.0	15.0	0.0	0.0	31.0	35.0	0.0	27.0
96bc78253c65e3d8f218689fe072e586	71.0	0.0	0.0	0.0	124.0	141.0	0.0	0.0	48.0	0.0	0.0	0.0	0.0	0.0	0.0	0.0	26.0	152.0	0.0	0.0	0.0	65.0	0.0	24.0	0.0	0.0	177.0	0.0	0.0	0.0	0.0	0.0	89.0	0.0	0.0	0.0	0.0	0.0	0.0	0.0	0.0	0.0	0.0	111.0	0.0	0.0	0.0	0.0	0.0
f1160fb2154a822a90b92e24427f24f5	0.0	156.0	1328.0	0.0	47.0	19.0	0.0	0.0	58.0	0.0	0.0	0.0	160.0	33.0	0.0	0.0	0.0	46.0	144.0	0.0	0.0	51.0	0.0	156.0	200.0	0.0	0.0	1374.0	0.0	0.0	0.0	0.0	0.0	0.0	0.0	0.0	0.0	0.0	0.0	0.0	0.0	0.0	0.0	28.0	0.0	0.0	0.0	0.0	38.0
403865247465d7fd6739203cc57219c8	53.0	111.0	102.0	66.0	39.0	153.0	29.0	25.0	482.0	272.0	0.0	21.0	58.0	89.0	1102.0	13.0	160.0	30.0	1017.0	714.0	682.0	33.0	0.0	26.0	35.0	15.0	36.0	0.0	14.0	176.0	200.0	46.0	23.0	413.0	189.0	147.0	106.0	150.0	147.0	195.0	67.0	181.0	56.0	22.0	0.0	0.0	17.0	72.0	14.0
2097f36c81db0ceca015be637b556ccd	0.0	0.0	0.0	0.0	0.0	0.0	0.0	0.0	0.0	0.0	0.0	0.0	0.0	0.0	0.0	0.0	0.0	0.0	0.0	0.0	0.0	0.0	0.0	0.0	0.0	0.0	40.0	0.0	0.0	0.0	0.0	0.0	0.0	0.0	0.0	0.0	0.0	0.0	0.0	77.0	29.0	864.0	27.0	0.0	0.0	0.0	0.0	0.0	0.0
609c3c9c545d4b471bf96e700440dbc8	0.0	0.0	0.0	0.0	0.0	0.0	54.0	0.0	0.0	0.0	0.0	0.0	0.0	0.0	0.0	0.0	0.0	0.0	0.0	0.0	0.0	0.0	0.0	0.0	0.0	0.0	0.0	0.0	0.0	0.0	0.0	0.0	0.0	0.0	39.0	27.0	30.0	0.0	44.0	28.0	0.0	849.0	111.0	0.0	0.0	26.0	0.0	30.0	15.0
c329f46a904f8753632ce06a6d9019f2	23.0	0.0	0.0	0.0	22.0	38.0	0.0	0.0	0.0	0.0	0.0	0.0	0.0	32.0	0.0	0.0	0.0	0.0	0.0	0.0	0.0	27.0	0.0	0.0	0.0	0.0	52.0	0.0	11.0	0.0	0.0	0.0	0.0	0.0	0.0	13.0	0.0	39.0	0.0	0.0	0.0	21.0	0.0	29.0	0.0	0.0	0.0	0.0	0.0
d85ce573492b3aece09702097de6bdda	0.0	48.0	0.0	0.0	0.0	0.0	0.0	34.0	0.0	0.0	0.0	0.0	0.0	35.0	0.0	0.0	10.0	0.0	0.0	0.0	0.0	0.0	71.0	0.0	0.0	0.0	0.0	0.0	0.0	0.0	0.0	0.0	0.0	11.0	30.0	0.0	0.0	0.0	0.0	0.0	0.0	31.0	0.0	0.0	0.0	0.0	0.0	0.0	0.0
d9eb55b8d0accd3bd033d297960d50cd	0.0	0.0	0.0	0.0	0.0	0.0	0.0	0.0	27.0	0.0	0.0	0.0	0.0	0.0	30.0	0.0	9.0	0.0	46.0	39.0	40.0	51.0	0.0	0.0	0.0	0.0	0.0	0.0	0.0	0.0	12.0	0.0	0.0	26.0	18.0	0.0	0.0	0.0	0.0	0.0	0.0	0.0	0.0	0.0	0.0	0.0	0.0	0.0	0.0
da6b7cd213f45d7af884fcd0b78a5131	0.0	26.0	0.0	0.0	0.0	6.0	0.0	0.0	0.0	0.0	0.0	0.0	0.0	0.0	0.0	0.0	0.0	0.0	56.0	0.0	0.0	0.0	0.0	0.0	0.0	0.0	0.0	10.0	0.0	0.0	0.0	0.0	0.0	0.0	0.0	0.0	0.0	0.0	0.0	0.0	0.0	0.0	0.0	0.0	37.0	0.0	0.0	0.0	0.0
766abb98dbf7839fd4a750e1deceff19	0.0	0.0	0.0	0.0	0.0	0.0	0.0	0.0	0.0	0.0	0.0	0.0	0.0	0.0	0.0	0.0	0.0	0.0	0.0	0.0	0.0	0.0	0.0	0.0	0.0	0.0	0.0	0.0	0.0	0.0	0.0	0.0	0.0	0.0	66.0	78.0	22.0	37.0	0.0	0.0	0.0	0.0	36.0	0.0	0.0	0.0	86.0	27.0	0.0
01a9de9f3a0295295427782956c819f5	0.0	0.0	0.0	0.0	0.0	14.0	13.0	0.0	0.0	35.0	0.0	0.0	0.0	87.0	0.0	0.0	0.0	0.0	0.0	0.0	0.0	0.0	263.0	0.0	0.0	0.0	0.0	0.0	0.0	0.0	0.0	0.0	0.0	0.0	20.0	28.0	53.0	526.0	133.0	14.0	76.0	94.0	101.0	0.0	20.0	29.0	0.0	23.0	66.0
b3dbc7048f625a971caa684d3db16cfb	0.0	0.0	0.0	0.0	0.0	0.0	0.0	0.0	0.0	0.0	0.0	0.0	0.0	27.0	0.0	0.0	34.0	0.0	0.0	0.0	0.0	0.0	0.0	0.0	0.0	0.0	0.0	40.0	0.0	0.0	0.0	65.0	0.0	0.0	0.0	0.0	0.0	42.0	0.0	0.0	0.0	24.0	0.0	0.0	0.0	0.0	0.0	0.0	0.0
f2490cbcfc4040a9caf3ad3541278702	0.0	0.0	0.0	0.0	0.0	0.0	0.0	276.0	0.0	22.0	0.0	0.0	0.0	175.0	151.0	0.0	0.0	0.0	0.0	0.0	0.0	0.0	0.0	0.0	36.0	0.0	0.0	0.0	0.0	0.0	0.0	0.0	0.0	15.0	223.0	0.0	44.0	18.0	163.0	0.0	49.0	451.0	94.0	0.0	0.0	40.0	26.0	0.0	11.0
f6af05630c1ff85f70299135d9804093	0.0	93.0	47.0	0.0	0.0	0.0	0.0	0.0	0.0	35.0	0.0	0.0	0.0	70.0	64.0	0.0	0.0	0.0	0.0	0.0	0.0	221.0	31.0	0.0	0.0	0.0	21.0	0.0	99.0	0.0	0.0	0.0	26.0	71.0	42.0	88.0	0.0	37.0	0.0	0.0	0.0	0.0	0.0	6.0	22.0	0.0	64.0	31.0	0.0
5758d2ce48e59bfa9401cc203cbd51dd	46.0	659.0	0.0	0.0	0.0	23.0	0.0	0.0	0.0	72.0	0.0	0.0	0.0	0.0	0.0	37.0	0.0	0.0	0.0	0.0	0.0	45.0	32.0	0.0	0.0	0.0	161.0	0.0	37.0	0.0	0.0	0.0	21.0	0.0	0.0	0.0	0.0	0.0	0.0	0.0	0.0	279.0	0.0	0.0	0.0	0.0	0.0	0.0	0.0
80426a1f3242c325a84727958bd22fc4	0.0	15.0	14.0	12.0	0.0	0.0	0.0	0.0	62.0	22.0	0.0	0.0	0.0	11.0	166.0	0.0	0.0	4.0	0.0	0.0	0.0	11.0	0.0	0.0	0.0	0.0	0.0	0.0	0.0	0.0	23.0	8.0	0.0	0.0	22.0	23.0	13.0	0.0	35.0	22.0	18.0	23.0	0.0	0.0	0.0	0.0	0.0	0.0	0.0
92fe3bcb5239bca0dd394b1de8a1c0ec	0.0	0.0	0.0	0.0	0.0	0.0	64.0	0.0	0.0	0.0	0.0	0.0	0.0	0.0	0.0	0.0	0.0	0.0	0.0	0.0	0.0	0.0	0.0	0.0	0.0	0.0	0.0	0.0	0.0	0.0	0.0	0.0	0.0	0.0	17.0	0.0	0.0	0.0	0.0	0.0	68.0	75.0	0.0	0.0	0.0	0.0	0.0	0.0	0.0
fa173af53a352509e3ee52822ad8026d	0.0	0.0	0.0	0.0	0.0	0.0	81.0	32.0	0.0	0.0	0.0	0.0	0.0	0.0	0.0	0.0	0.0	0.0	0.0	0.0	0.0	0.0	0.0	0.0	0.0	0.0	0.0	0.0	0.0	0.0	0.0	0.0	0.0	0.0	0.0	0.0	0.0	0.0	0.0	0.0	0.0	30.0	35.0	0.0	0.0	0.0	0.0	0.0	0.0
39faddd956d8aec6871ad8d6c8c68934	0.0	0.0	0.0	0.0	0.0	0.0	0.0	0.0	4.0	0.0	0.0	0.0	0.0	0.0	0.0	0.0	33.0	0.0	79.0	68.0	77.0	0.0	0.0	0.0	0.0	0.0	0.0	0.0	0.0	0.0	0.0	0.0	0.0	49.0	0.0	0.0	0.0	0.0	0.0	0.0	0.0	0.0	0.0	0.0	0.0	0.0	0.0	0.0	0.0
4a305a09fe6c58be2339bcaa41e3221b	0.0	0.0	0.0	0.0	0.0	0.0	0.0	0.0	0.0	0.0	0.0	0.0	0.0	0.0	0.0	0.0	0.0	0.0	0.0	19.0	39.0	0.0	0.0	0.0	0.0	0.0	0.0	0.0	60.0	82.0	0.0	0.0	61.0	0.0	0.0	0.0	0.0	0.0	0.0	0.0	0.0	0.0	0.0	76.0	0.0	0.0	0.0	0.0	0.0
f6833d3a069b393985d742be41762057	0.0	0.0	0.0	0.0	0.0	0.0	0.0	13.0	0.0	0.0	0.0	0.0	0.0	0.0	0.0	0.0	0.0	0.0	0.0	0.0	0.0	0.0	10.0	0.0	0.0	0.0	0.0	10.0	0.0	0.0	0.0	0.0	0.0	0.0	0.0	12.0	0.0	9.0	0.0	0.0	5.0	15.0	0.0	0.0	0.0	0.0	0.0	0.0	0.0
818e8225f7abe36ba20133bd1caa11ae	0.0	0.0	0.0	0.0	0.0	0.0	0.0	51.0	0.0	0.0	0.0	0.0	0.0	78.0	61.0	0.0	0.0	0.0	0.0	0.0	0.0	0.0	9.0	0.0	0.0	0.0	0.0	0.0	0.0	0.0	0.0	0.0	0.0	0.0	34.0	50.0	34.0	33.0	46.0	29.0	29.0	101.0	88.0	0.0	0.0	26.0	0.0	46.0	0.0
0e4f761dc8568dd5f26decf163aa9869	0.0	0.0	0.0	0.0	0.0	0.0	0.0	0.0	0.0	29.0	0.0	0.0	0.0	17.0	0.0	0.0	0.0	0.0	0.0	0.0	46.0	0.0	280.0	0.0	0.0	0.0	0.0	0.0	0.0	0.0	0.0	0.0	0.0	28.0	0.0	17.0	28.0	249.0	29.0	16.0	18.0	26.0	20.0	0.0	37.0	30.0	35.0	74.0	141.0
9e4e2ffd5c2c84a0a466e244655b15f6	0.0	0.0	32.0	0.0	0.0	0.0	0.0	0.0	28.0	0.0	0.0	0.0	0.0	0.0	22.0	0.0	0.0	0.0	0.0	10.0	0.0	0.0	0.0	0.0	0.0	0.0	0.0	0.0	0.0	0.0	0.0	0.0	0.0	4.0	0.0	0.0	7.0	0.0	0.0	0.0	0.0	27.0	0.0	0.0	0.0	0.0	0.0	0.0	0.0
9d5335e2a174e51a57003d350a152984	0.0	0.0	0.0	0.0	0.0	0.0	28.0	45.0	0.0	25.0	0.0	0.0	0.0	44.0	0.0	0.0	0.0	0.0	0.0	0.0	0.0	0.0	16.0	0.0	21.0	0.0	0.0	0.0	0.0	0.0	0.0	0.0	0.0	0.0	53.0	73.0	21.0	130.0	15.0	0.0	50.0	430.0	31.0	0.0	0.0	0.0	27.0	56.0	14.0
45797b5351fba0925db0b93937bb381c	705.0	3126.0	1174.0	120.0	557.0	1161.0	51.0	226.0	1196.0	3181.0	222.0	0.0	1084.0	786.0	49.0	794.0	0.0	131.0	597.0	28.0	610.0	2572.0	765.0	25.0	0.0	708.0	1500.0	747.0	462.0	736.0	260.0	189.0	1013.0	216.0	0.0	135.0	18.0	132.0	45.0	30.0	54.0	0.0	74.0	375.0	238.0	25.0	0.0	126.0	0.0
1569a7736ba393e6e0807f546745460e	0.0	0.0	0.0	0.0	0.0	0.0	32.0	0.0	0.0	0.0	0.0	0.0	0.0	63.0	0.0	0.0	0.0	0.0	0.0	0.0	0.0	0.0	0.0	0.0	0.0	0.0	0.0	0.0	0.0	0.0	0.0	0.0	0.0	0.0	40.0	0.0	0.0	0.0	41.0	49.0	32.0	26.0	52.0	0.0	0.0	0.0	54.0	13.0	13.0
74404730546cc81d3ee4986a5d9a75b0	0.0	0.0	0.0	0.0	0.0	0.0	70.0	0.0	0.0	0.0	0.0	0.0	0.0	0.0	0.0	0.0	0.0	0.0	0.0	0.0	0.0	0.0	0.0	0.0	0.0	0.0	0.0	0.0	0.0	0.0	0.0	0.0	0.0	0.0	15.0	0.0	0.0	0.0	20.0	0.0	0.0	0.0	14.0	0.0	0.0	0.0	0.0	0.0	0.0
0710a51c8fcef9207d0665189b4985cc	0.0	0.0	0.0	0.0	0.0	0.0	0.0	0.0	0.0	0.0	0.0	0.0	0.0	0.0	0.0	0.0	33.0	0.0	13.0	23.0	44.0	0.0	0.0	0.0	0.0	0.0	0.0	0.0	0.0	32.0	0.0	0.0	0.0	20.0	0.0	0.0	27.0	22.0	0.0	0.0	0.0	0.0	0.0	0.0	0.0	0.0	0.0	65.0	0.0
ed0eb7969e47f6a54339729b40f2bf91	0.0	0.0	0.0	0.0	0.0	0.0	78.0	0.0	0.0	0.0	0.0	0.0	0.0	35.0	41.0	0.0	0.0	0.0	0.0	0.0	0.0	0.0	23.0	0.0	0.0	0.0	0.0	0.0	0.0	0.0	0.0	0.0	0.0	0.0	62.0	0.0	0.0	38.0	26.0	0.0	0.0	117.0	61.0	0.0	0.0	15.0	0.0	0.0	13.0
55bee2060c1a69fc8de04fd2af04e058	0.0	0.0	0.0	0.0	0.0	0.0	0.0	0.0	9.0	0.0	0.0	0.0	0.0	0.0	0.0	0.0	0.0	0.0	14.0	34.0	17.0	0.0	0.0	0.0	0.0	0.0	0.0	0.0	0.0	0.0	0.0	0.0	0.0	18.0	47.0	0.0	58.0	0.0	0.0	0.0	0.0	0.0	0.0	0.0	0.0	0.0	0.0	27.0	0.0
6b2be9d13dd2628e4dd7ec65f201b362	0.0	0.0	0.0	0.0	0.0	0.0	0.0	0.0	0.0	0.0	0.0	151.0	0.0	0.0	0.0	0.0	0.0	0.0	0.0	0.0	0.0	0.0	0.0	0.0	0.0	0.0	0.0	0.0	24.0	0.0	0.0	0.0	0.0	43.0	0.0	0.0	0.0	11.0	0.0	0.0	0.0	0.0	0.0	0.0	0.0	0.0	0.0	0.0	53.0
2ea2383b150d0ce994720e7fd77fb35b	0.0	0.0	0.0	0.0	0.0	0.0	0.0	0.0	0.0	0.0	0.0	0.0	0.0	0.0	7.0	0.0	0.0	0.0	1.0	5.0	0.0	35.0	0.0	0.0	0.0	0.0	18.0	0.0	0.0	0.0	0.0	0.0	0.0	5.0	0.0	0.0	0.0	0.0	0.0	0.0	0.0	0.0	0.0	0.0	0.0	0.0	0.0	0.0	0.0
3004df4dc2f0fb224cb665929c214879	0.0	0.0	0.0	0.0	0.0	0.0	15.0	0.0	0.0	0.0	0.0	0.0	0.0	0.0	0.0	0.0	7.0	0.0	0.0	0.0	0.0	0.0	0.0	0.0	0.0	0.0	0.0	23.0	0.0	20.0	0.0	0.0	0.0	0.0	435.0	0.0	0.0	0.0	0.0	0.0	0.0	0.0	45.0	0.0	0.0	0.0	38.0	0.0	0.0
90baff9dc7270f7cd8e3bcf54138073b	0.0	0.0	20.0	19.0	0.0	0.0	0.0	0.0	0.0	39.0	0.0	0.0	0.0	0.0	0.0	0.0	0.0	0.0	0.0	0.0	0.0	0.0	0.0	0.0	0.0	0.0	11.0	0.0	36.0	0.0	0.0	0.0	0.0	0.0	0.0	0.0	0.0	0.0	0.0	0.0	0.0	156.0	0.0	17.0	0.0	0.0	0.0	0.0	0.0
4deb54f9df362c75acff7db72c19b8ca	0.0	0.0	0.0	0.0	0.0	0.0	15.0	53.0	0.0	0.0	0.0	0.0	0.0	7.0	0.0	0.0	41.0	0.0	0.0	0.0	0.0	0.0	0.0	0.0	0.0	0.0	0.0	0.0	0.0	0.0	0.0	0.0	0.0	0.0	41.0	0.0	19.0	58.0	0.0	37.0	0.0	180.0	21.0	0.0	81.0	14.0	19.0	0.0	44.0
907eb320464d050c27513e2347fd4ebb	0.0	0.0	0.0	155.0	0.0	0.0	56.0	198.0	0.0	0.0	71.0	0.0	0.0	0.0	0.0	0.0	0.0	0.0	0.0	0.0	0.0	0.0	0.0	0.0	0.0	31.0	0.0	0.0	37.0	0.0	0.0	0.0	0.0	0.0	0.0	600.0	0.0	0.0	0.0	0.0	0.0	634.0	0.0	0.0	0.0	0.0	0.0	534.0	0.0
dfe8a1325e8cb25820114a30dd850100	0.0	0.0	0.0	0.0	0.0	0.0	0.0	0.0	0.0	0.0	0.0	0.0	0.0	0.0	0.0	0.0	0.0	0.0	0.0	0.0	0.0	0.0	0.0	0.0	0.0	0.0	0.0	0.0	0.0	0.0	0.0	0.0	0.0	0.0	0.0	15.0	41.0	0.0	18.0	0.0	0.0	11.0	0.0	0.0	0.0	61.0	0.0	0.0	0.0
33afd8fb370105052672ac972f081446	0.0	0.0	0.0	0.0	0.0	0.0	0.0	0.0	0.0	0.0	0.0	0.0	0.0	0.0	0.0	0.0	0.0	0.0	0.0	0.0	0.0	0.0	0.0	0.0	28.0	0.0	0.0	0.0	0.0	0.0	0.0	0.0	0.0	0.0	17.0	0.0	0.0	2948.0	52.0	0.0	0.0	0.0	0.0	0.0	0.0	0.0	41.0	0.0	0.0
863791ed25920294dc53604d365a59f3	0.0	0.0	0.0	0.0	0.0	0.0	0.0	0.0	0.0	0.0	0.0	24.0	0.0	0.0	0.0	0.0	0.0	0.0	0.0	29.0	0.0	0.0	0.0	0.0	0.0	0.0	0.0	0.0	0.0	13.0	0.0	0.0	0.0	18.0	0.0	0.0	18.0	0.0	0.0	0.0	0.0	0.0	0.0	0.0	0.0	0.0	0.0	0.0	0.0
e683992a8529d4817cdabe760395265a	112.0	0.0	0.0	0.0	267.0	44.0	100.0	167.0	0.0	41.0	0.0	0.0	0.0	75.0	106.0	0.0	67.0	17.0	0.0	0.0	0.0	0.0	52.0	0.0	47.0	0.0	0.0	25.0	31.0	0.0	0.0	0.0	0.0	17.0	67.0	61.0	20.0	137.0	65.0	74.0	91.0	83.0	87.0	0.0	0.0	21.0	47.0	57.0	21.0
21f479cc0c27ce14048087c7f87ff8b0	0.0	0.0	129.0	0.0	3500.0	0.0	0.0	154.0	0.0	0.0	0.0	0.0	0.0	0.0	0.0	0.0	0.0	0.0	0.0	0.0	0.0	0.0	0.0	0.0	0.0	0.0	0.0	0.0	51.0	0.0	0.0	1066.0	0.0	0.0	0.0	0.0	0.0	0.0	0.0	0.0	0.0	0.0	0.0	0.0	0.0	0.0	0.0	0.0	0.0
a6953de8f33b5b26d14ab7ca2feb4c38	0.0	0.0	0.0	0.0	0.0	0.0	9.0	0.0	0.0	0.0	0.0	0.0	0.0	0.0	0.0	0.0	0.0	0.0	0.0	0.0	0.0	0.0	146.0	0.0	0.0	0.0	0.0	39.0	0.0	0.0	0.0	0.0	0.0	0.0	233.0	0.0	0.0	28.0	129.0	0.0	36.0	0.0	0.0	0.0	239.0	0.0	23.0	0.0	0.0
da08bb66db7e0a6e301f4da434280c5f	0.0	0.0	14.0	0.0	0.0	0.0	0.0	0.0	0.0	35.0	12.0	0.0	0.0	0.0	0.0	0.0	0.0	34.0	0.0	0.0	0.0	0.0	0.0	0.0	0.0	0.0	0.0	0.0	37.0	0.0	0.0	0.0	0.0	28.0	0.0	0.0	0.0	0.0	0.0	0.0	0.0	0.0	0.0	0.0	55.0	0.0	0.0	0.0	40.0
2ec84b7717f155c20e691f7254daad82	0.0	0.0	0.0	0.0	0.0	0.0	0.0	0.0	0.0	0.0	0.0	0.0	0.0	50.0	0.0	0.0	0.0	0.0	0.0	0.0	0.0	26.0	0.0	0.0	0.0	0.0	93.0	16.0	35.0	21.0	0.0	0.0	0.0	0.0	0.0	0.0	0.0	51.0	0.0	0.0	0.0	17.0	0.0	75.0	0.0	0.0	0.0	0.0	0.0
3938e2de0797eb62b858ecc77d0b65c4	0.0	0.0	0.0	0.0	0.0	0.0	0.0	25.0	0.0	0.0	0.0	0.0	0.0	0.0	54.0	0.0	0.0	0.0	0.0	0.0	0.0	0.0	0.0	0.0	0.0	0.0	0.0	0.0	0.0	0.0	0.0	0.0	0.0	0.0	0.0	0.0	0.0	0.0	0.0	14.0	0.0	0.0	8.0	0.0	0.0	23.0	49.0	0.0	0.0
4784e3e413d91ff3fc888d861a50da05	0.0	0.0	0.0	0.0	0.0	0.0	61.0	36.0	0.0	0.0	0.0	0.0	0.0	0.0	0.0	0.0	0.0	0.0	0.0	0.0	0.0	0.0	49.0	0.0	0.0	0.0	0.0	0.0	0.0	0.0	0.0	0.0	0.0	0.0	0.0	0.0	0.0	0.0	0.0	55.0	0.0	0.0	0.0	0.0	0.0	0.0	0.0	0.0	0.0
06d9fe242743d6a1911f0ad014aebb75	0.0	0.0	0.0	43.0	0.0	39.0	0.0	87.0	0.0	0.0	82.0	0.0	0.0	0.0	0.0	0.0	0.0	31.0	0.0	0.0	0.0	0.0	20.0	0.0	67.0	0.0	57.0	0.0	0.0	0.0	0.0	0.0	33.0	0.0	41.0	26.0	0.0	69.0	0.0	16.0	62.0	18.0	55.0	0.0	0.0	0.0	48.0	28.0	11.0
570293912578ddb02e78369966768f95	0.0	0.0	0.0	0.0	0.0	0.0	0.0	0.0	0.0	0.0	0.0	0.0	0.0	0.0	0.0	0.0	0.0	0.0	0.0	0.0	0.0	0.0	0.0	0.0	0.0	0.0	0.0	0.0	0.0	0.0	0.0	0.0	0.0	0.0	12.0	0.0	376.0	0.0	2.0	0.0	66.0	0.0	0.0	0.0	0.0	0.0	2.0	0.0	169.0
6492b36fa7a36023928bae4cc58ecca9	0.0	0.0	0.0	175.0	0.0	0.0	0.0	0.0	0.0	0.0	0.0	0.0	0.0	0.0	0.0	0.0	0.0	0.0	0.0	0.0	0.0	0.0	44.0	0.0	0.0	0.0	0.0	0.0	0.0	0.0	0.0	0.0	0.0	0.0	140.0	0.0	0.0	0.0	176.0	161.0	37.0	0.0	0.0	0.0	0.0	0.0	46.0	0.0	0.0
e4a044011889dafb85a345b061c60b58	0.0	0.0	0.0	0.0	0.0	0.0	316.0	0.0	31.0	0.0	0.0	0.0	0.0	0.0	0.0	0.0	0.0	0.0	0.0	0.0	0.0	54.0	0.0	0.0	0.0	0.0	0.0	0.0	0.0	0.0	0.0	0.0	45.0	0.0	0.0	0.0	0.0	0.0	0.0	0.0	47.0	0.0	0.0	0.0	0.0	0.0	0.0	0.0	0.0
7d1cc9cc67d7140c6bf45c80b9b20212	0.0	0.0	0.0	0.0	131.0	0.0	0.0	45.0	0.0	0.0	0.0	0.0	0.0	0.0	31.0	0.0	0.0	0.0	0.0	0.0	0.0	0.0	0.0	0.0	0.0	0.0	0.0	0.0	0.0	0.0	0.0	0.0	0.0	0.0	32.0	25.0	0.0	0.0	0.0	0.0	0.0	0.0	0.0	0.0	0.0	0.0	0.0	12.0	0.0
2165ed158467dbf94ed08fcd194b0151	0.0	0.0	0.0	0.0	0.0	0.0	0.0	0.0	0.0	0.0	0.0	0.0	0.0	0.0	0.0	0.0	0.0	0.0	0.0	0.0	0.0	0.0	190.0	0.0	0.0	0.0	0.0	0.0	0.0	0.0	0.0	0.0	0.0	0.0	82.0	0.0	0.0	0.0	0.0	0.0	0.0	104.0	15.0	0.0	0.0	0.0	47.0	0.0	0.0
e7821a1504435bb3d4d029b3a985ae58	0.0	0.0	0.0	0.0	0.0	0.0	84.0	58.0	0.0	0.0	0.0	0.0	0.0	0.0	222.0	0.0	0.0	0.0	0.0	0.0	0.0	0.0	30.0	0.0	0.0	0.0	0.0	0.0	0.0	0.0	0.0	0.0	0.0	0.0	0.0	40.0	0.0	0.0	67.0	29.0	34.0	89.0	59.0	0.0	0.0	0.0	0.0	0.0	0.0
95ddafe4c0c3f410c079d46592ddd647	0.0	0.0	0.0	0.0	0.0	0.0	0.0	0.0	0.0	0.0	0.0	0.0	0.0	94.0	0.0	0.0	0.0	0.0	0.0	0.0	0.0	0.0	18.0	0.0	0.0	0.0	0.0	0.0	50.0	0.0	0.0	0.0	0.0	0.0	49.0	0.0	0.0	0.0	0.0	0.0	0.0	0.0	35.0	0.0	0.0	0.0	0.0	0.0	0.0
97e1a5efc0cd6793a7bbe159910d57d8	0.0	0.0	0.0	0.0	0.0	0.0	0.0	0.0	0.0	0.0	0.0	0.0	0.0	12.0	0.0	0.0	0.0	204.0	0.0	0.0	0.0	0.0	0.0	0.0	0.0	0.0	0.0	0.0	0.0	0.0	0.0	0.0	0.0	0.0	0.0	0.0	19.0	9.0	0.0	0.0	0.0	17.0	0.0	0.0	5.0	0.0	0.0	0.0	31.0
eb15eff75e015db754d0222309ba2e0d	210.0	780.0	291.0	26.0	144.0	268.0	24.0	72.0	264.0	812.0	82.0	0.0	231.0	186.0	0.0	270.0	0.0	41.0	283.0	0.0	202.0	724.0	359.0	12.0	0.0	227.0	429.0	263.0	153.0	272.0	77.0	34.0	299.0	74.0	0.0	36.0	0.0	47.0	0.0	9.0	0.0	0.0	0.0	118.0	97.0	0.0	0.0	52.0	0.0
390cbcbc52b7841732f60ad25c8af4b1	0.0	0.0	0.0	0.0	0.0	14.0	0.0	0.0	8.0	5.0	0.0	0.0	0.0	0.0	0.0	0.0	0.0	0.0	14.0	23.0	28.0	0.0	0.0	0.0	0.0	0.0	0.0	0.0	0.0	0.0	0.0	8.0	0.0	29.0	0.0	0.0	21.0	0.0	0.0	0.0	0.0	0.0	0.0	0.0	0.0	0.0	0.0	0.0	0.0
0e2a30bfa447fe6b41b0810c6233ab66	0.0	0.0	0.0	0.0	0.0	0.0	0.0	0.0	0.0	0.0	0.0	0.0	0.0	0.0	0.0	0.0	0.0	0.0	25.0	32.0	10.0	0.0	0.0	70.0	0.0	0.0	0.0	0.0	0.0	20.0	0.0	0.0	0.0	68.0	0.0	0.0	0.0	0.0	0.0	0.0	0.0	0.0	0.0	0.0	0.0	0.0	0.0	0.0	0.0
249f67b4eb44d6b54cb571f0075191bc	0.0	283.0	0.0	0.0	20.0	25.0	0.0	0.0	0.0	0.0	45.0	0.0	21.0	0.0	0.0	0.0	48.0	12.0	0.0	0.0	0.0	0.0	42.0	0.0	0.0	10.0	0.0	0.0	28.0	0.0	0.0	0.0	0.0	40.0	0.0	0.0	19.0	0.0	0.0	0.0	0.0	100.0	10.0	0.0	30.0	61.0	0.0	0.0	54.0
c070bdc110057bc20332138b4b39c090	0.0	0.0	0.0	0.0	0.0	0.0	0.0	0.0	0.0	0.0	0.0	0.0	0.0	0.0	0.0	25.0	0.0	72.0	16.0	0.0	0.0	0.0	0.0	0.0	0.0	0.0	7.0	0.0	13.0	0.0	0.0	0.0	0.0	29.0	0.0	41.0	0.0	0.0	0.0	0.0	0.0	109.0	0.0	0.0	0.0	0.0	0.0	18.0	0.0
e2420850665cdda480747ea33232897c	0.0	0.0	0.0	78.0	0.0	0.0	33.0	164.0	0.0	0.0	77.0	0.0	0.0	0.0	0.0	0.0	10.0	0.0	0.0	0.0	61.0	0.0	70.0	0.0	0.0	0.0	0.0	0.0	68.0	0.0	0.0	0.0	0.0	0.0	0.0	426.0	0.0	0.0	0.0	0.0	0.0	428.0	0.0	0.0	0.0	0.0	0.0	801.0	0.0
175c66c5ca5caca2a84eab543812e41c	0.0	0.0	0.0	0.0	0.0	0.0	0.0	0.0	0.0	45.0	0.0	0.0	0.0	13.0	12.0	0.0	16.0	0.0	0.0	0.0	0.0	0.0	0.0	0.0	0.0	0.0	0.0	0.0	58.0	0.0	0.0	0.0	0.0	0.0	0.0	0.0	0.0	0.0	103.0	110.0	0.0	0.0	0.0	0.0	0.0	0.0	0.0	0.0	0.0
0f04902f12fec84dd3f2e265651a8e85	0.0	0.0	0.0	0.0	0.0	0.0	0.0	0.0	0.0	0.0	0.0	0.0	0.0	0.0	0.0	0.0	17.0	0.0	91.0	65.0	61.0	0.0	0.0	0.0	0.0	0.0	0.0	0.0	0.0	53.0	0.0	0.0	0.0	30.0	0.0	0.0	0.0	0.0	0.0	23.0	0.0	0.0	0.0	0.0	0.0	0.0	0.0	29.0	0.0
affea28c01dfcdc8e8e5a6d28af1a763	0.0	0.0	0.0	0.0	0.0	0.0	0.0	0.0	0.0	0.0	35.0	0.0	0.0	63.0	0.0	0.0	0.0	0.0	35.0	0.0	0.0	0.0	0.0	0.0	0.0	0.0	0.0	0.0	0.0	0.0	0.0	0.0	0.0	0.0	0.0	0.0	27.0	0.0	0.0	0.0	0.0	0.0	0.0	0.0	0.0	0.0	0.0	0.0	107.0
df54c88119c45c259e4f9908372fa1c2	0.0	0.0	0.0	0.0	0.0	0.0	0.0	0.0	0.0	0.0	0.0	0.0	0.0	44.0	0.0	27.0	0.0	34.0	28.0	0.0	0.0	0.0	0.0	0.0	0.0	0.0	0.0	0.0	7.0	0.0	0.0	30.0	0.0	34.0	0.0	0.0	0.0	0.0	0.0	0.0	0.0	83.0	0.0	0.0	0.0	0.0	0.0	12.0	0.0
08eea61bcfcdfd598d8c98ff47991041	43.0	101.0	107.0	55.0	34.0	149.0	36.0	21.0	571.0	248.0	0.0	23.0	37.0	105.0	1094.0	15.0	122.0	11.0	912.0	698.0	592.0	23.0	0.0	18.0	28.0	19.0	29.0	0.0	14.0	177.0	224.0	64.0	13.0	420.0	171.0	164.0	79.0	130.0	153.0	187.0	75.0	192.0	55.0	27.0	0.0	0.0	15.0	65.0	5.0
dc514e70b2cc99bb0d4fb8cced53b910	0.0	0.0	0.0	0.0	0.0	0.0	0.0	0.0	22.0	0.0	0.0	0.0	0.0	17.0	47.0	0.0	0.0	0.0	0.0	0.0	0.0	0.0	0.0	0.0	0.0	0.0	0.0	0.0	0.0	0.0	0.0	0.0	0.0	0.0	0.0	0.0	15.0	0.0	0.0	0.0	0.0	0.0	0.0	0.0	0.0	0.0	0.0	0.0	0.0
e6983213f2a9f8d2fec2178e82a46168	0.0	48.0	0.0	0.0	0.0	0.0	22.0	0.0	0.0	0.0	0.0	0.0	0.0	59.0	0.0	0.0	0.0	0.0	0.0	0.0	0.0	0.0	32.0	0.0	0.0	53.0	0.0	0.0	57.0	0.0	0.0	0.0	0.0	0.0	28.0	0.0	0.0	0.0	33.0	0.0	0.0	649.0	65.0	0.0	0.0	0.0	0.0	0.0	0.0
150756f4cb7bf0cbef6b3a61f6b7593a	0.0	0.0	0.0	0.0	0.0	0.0	0.0	0.0	0.0	0.0	0.0	0.0	0.0	0.0	0.0	0.0	49.0	0.0	34.0	28.0	45.0	0.0	0.0	0.0	0.0	0.0	0.0	0.0	0.0	0.0	0.0	0.0	0.0	25.0	0.0	0.0	0.0	0.0	0.0	0.0	0.0	0.0	0.0	0.0	0.0	0.0	0.0	0.0	0.0
f2dbf8c5e3f48f423b40e9d67182c75a	11.0	0.0	16.0	0.0	0.0	10.0	0.0	0.0	0.0	0.0	0.0	0.0	0.0	0.0	0.0	0.0	0.0	15.0	219.0	0.0	0.0	51.0	0.0	29.0	0.0	0.0	0.0	0.0	0.0	0.0	0.0	0.0	0.0	0.0	0.0	0.0	0.0	0.0	0.0	0.0	0.0	0.0	0.0	0.0	181.0	0.0	0.0	0.0	0.0
becd9311cf0520c3a3f0833c9f20e6a7	0.0	0.0	0.0	0.0	0.0	0.0	0.0	0.0	0.0	0.0	0.0	0.0	0.0	0.0	0.0	0.0	0.0	0.0	0.0	0.0	0.0	0.0	0.0	0.0	0.0	0.0	68.0	0.0	65.0	0.0	0.0	0.0	0.0	0.0	67.0	0.0	0.0	65.0	0.0	0.0	0.0	107.0	0.0	0.0	0.0	0.0	0.0	0.0	0.0
c15edf605ad3098064f65ffab40fa85e	0.0	0.0	0.0	0.0	0.0	0.0	0.0	0.0	0.0	0.0	0.0	0.0	0.0	0.0	0.0	0.0	0.0	0.0	0.0	0.0	0.0	0.0	207.0	0.0	0.0	0.0	0.0	50.0	0.0	0.0	0.0	0.0	0.0	0.0	281.0	0.0	0.0	0.0	177.0	0.0	60.0	0.0	0.0	0.0	302.0	0.0	18.0	0.0	0.0
b876521a0d21f0ae2152ba966c1cb21a	0.0	88.0	0.0	0.0	60.0	0.0	0.0	237.0	0.0	47.0	0.0	0.0	0.0	0.0	0.0	0.0	0.0	0.0	0.0	0.0	0.0	0.0	15.0	0.0	0.0	0.0	0.0	0.0	22.0	0.0	0.0	0.0	0.0	0.0	641.0	43.0	25.0	124.0	286.0	176.0	90.0	41.0	137.0	53.0	0.0	15.0	75.0	50.0	17.0
eb47020c52b44d930418368776f48d8d	0.0	0.0	0.0	0.0	0.0	0.0	89.0	0.0	0.0	0.0	0.0	0.0	0.0	0.0	0.0	0.0	0.0	0.0	0.0	0.0	0.0	0.0	0.0	0.0	0.0	0.0	0.0	0.0	0.0	0.0	0.0	0.0	0.0	0.0	69.0	43.0	81.0	0.0	37.0	18.0	0.0	959.0	140.0	0.0	0.0	45.0	0.0	29.0	26.0
7fb3f4278fdb3abb775cfa21bcdb86de	0.0	0.0	0.0	0.0	0.0	0.0	365.0	319.0	0.0	0.0	0.0	0.0	0.0	39.0	0.0	0.0	0.0	0.0	0.0	0.0	0.0	0.0	27.0	0.0	0.0	0.0	0.0	0.0	0.0	0.0	0.0	0.0	0.0	41.0	55.0	154.0	76.0	103.0	293.0	185.0	119.0	31.0	209.0	0.0	0.0	39.0	0.0	53.0	46.0
6de06fff27b3b731f757399ec2e1cafc	0.0	0.0	0.0	0.0	0.0	0.0	0.0	0.0	0.0	0.0	0.0	61.0	0.0	57.0	0.0	0.0	0.0	0.0	0.0	0.0	0.0	31.0	0.0	0.0	0.0	0.0	40.0	0.0	82.0	0.0	0.0	0.0	0.0	0.0	0.0	0.0	0.0	0.0	0.0	0.0	16.0	33.0	0.0	19.0	0.0	0.0	0.0	0.0	0.0
c164498f80ef1de7b4c088e4a67c11a1	0.0	0.0	0.0	0.0	0.0	0.0	0.0	0.0	0.0	0.0	0.0	0.0	43.0	151.0	0.0	0.0	0.0	0.0	9.0	0.0	0.0	20.0	0.0	0.0	130.0	0.0	0.0	0.0	0.0	0.0	0.0	0.0	0.0	0.0	0.0	0.0	0.0	0.0	0.0	0.0	0.0	0.0	18.0	0.0	0.0	0.0	0.0	0.0	0.0
d88023d1e40837336c23c84d27b01041	0.0	0.0	0.0	0.0	0.0	0.0	0.0	0.0	0.0	0.0	0.0	0.0	0.0	0.0	0.0	0.0	0.0	0.0	0.0	0.0	0.0	0.0	0.0	0.0	18.0	0.0	0.0	0.0	0.0	0.0	0.0	0.0	0.0	0.0	6.0	0.0	0.0	0.0	0.0	0.0	0.0	18.0	10.0	0.0	0.0	0.0	0.0	0.0	0.0
c3bf75364da1ab1f8f18670b170c182a	0.0	0.0	0.0	0.0	0.0	36.0	0.0	52.0	0.0	0.0	0.0	0.0	0.0	45.0	42.0	0.0	33.0	25.0	0.0	0.0	0.0	0.0	24.0	0.0	31.0	0.0	0.0	0.0	0.0	0.0	0.0	0.0	0.0	0.0	28.0	41.0	61.0	21.0	38.0	47.0	73.0	163.0	30.0	0.0	0.0	0.0	45.0	104.0	38.0
5e355ca4945dd571c5e1820bf1c365fd	0.0	82.0	0.0	0.0	38.0	109.0	0.0	0.0	150.0	56.0	0.0	0.0	79.0	0.0	0.0	0.0	0.0	51.0	0.0	0.0	0.0	0.0	0.0	0.0	0.0	0.0	171.0	54.0	128.0	0.0	68.0	0.0	0.0	0.0	0.0	0.0	0.0	0.0	0.0	0.0	0.0	0.0	0.0	88.0	0.0	0.0	0.0	0.0	0.0
3b88ad99c1404c2ed5654b83fbeb1242	0.0	0.0	145.0	0.0	92.0	0.0	0.0	0.0	43.0	114.0	54.0	0.0	0.0	0.0	0.0	0.0	0.0	33.0	0.0	0.0	0.0	0.0	0.0	0.0	0.0	0.0	24.0	0.0	74.0	0.0	0.0	0.0	33.0	22.0	0.0	0.0	0.0	0.0	0.0	28.0	0.0	0.0	0.0	64.0	17.0	0.0	0.0	27.0	0.0
77717bb6eefc99aabe7afa2e2c8272de	0.0	17.0	0.0	0.0	0.0	18.0	0.0	0.0	34.0	0.0	0.0	0.0	14.0	0.0	75.0	0.0	0.0	0.0	32.0	54.0	0.0	0.0	0.0	0.0	0.0	0.0	0.0	0.0	0.0	0.0	0.0	0.0	0.0	0.0	25.0	22.0	0.0	0.0	29.0	0.0	0.0	0.0	0.0	0.0	0.0	0.0	0.0	0.0	0.0
985a8be56a9427e1c2dcc15a0bb758e4	0.0	56.0	0.0	0.0	0.0	0.0	0.0	0.0	0.0	0.0	0.0	0.0	0.0	0.0	92.0	0.0	0.0	0.0	19.0	30.0	0.0	22.0	0.0	0.0	0.0	0.0	0.0	0.0	0.0	0.0	0.0	0.0	0.0	74.0	0.0	67.0	0.0	0.0	0.0	0.0	89.0	0.0	0.0	0.0	0.0	0.0	0.0	0.0	0.0
b1334610bc3aeaafed28aca5d7d9a6b4	0.0	0.0	0.0	0.0	1001.0	0.0	0.0	0.0	0.0	0.0	28.0	0.0	0.0	35.0	0.0	0.0	0.0	0.0	23.0	0.0	0.0	0.0	0.0	0.0	0.0	0.0	0.0	0.0	0.0	0.0	0.0	0.0	0.0	0.0	0.0	0.0	0.0	0.0	50.0	29.0	0.0	0.0	0.0	0.0	0.0	0.0	0.0	0.0	0.0
54b0d017402f3d46bb06a24ff9d12eb6	0.0	38.0	0.0	0.0	0.0	0.0	0.0	41.0	39.0	0.0	0.0	0.0	0.0	75.0	30.0	0.0	16.0	0.0	0.0	0.0	0.0	0.0	33.0	0.0	0.0	0.0	0.0	0.0	0.0	0.0	0.0	0.0	0.0	0.0	36.0	0.0	0.0	38.0	0.0	0.0	52.0	43.0	35.0	0.0	0.0	0.0	0.0	0.0	0.0
57fb13e0cb7fb2baf7c5222684dae8ff	0.0	0.0	0.0	0.0	0.0	0.0	0.0	0.0	0.0	0.0	0.0	0.0	0.0	0.0	0.0	0.0	27.0	0.0	0.0	0.0	0.0	0.0	0.0	0.0	0.0	0.0	0.0	18.0	0.0	0.0	0.0	0.0	0.0	0.0	71.0	0.0	0.0	0.0	0.0	0.0	0.0	0.0	0.0	0.0	0.0	0.0	57.0	0.0	0.0
d4b7b72b77ea8556c94b4ad0e25b78a7	0.0	0.0	0.0	0.0	11.0	97.0	0.0	0.0	30.0	33.0	0.0	0.0	0.0	0.0	86.0	0.0	0.0	0.0	0.0	0.0	0.0	0.0	0.0	0.0	0.0	0.0	0.0	0.0	0.0	0.0	55.0	0.0	0.0	13.0	0.0	0.0	0.0	0.0	0.0	36.0	0.0	0.0	14.0	0.0	0.0	0.0	0.0	0.0	0.0
0e54882be19ad646ea10cc7e5b77cd26	39.0	0.0	0.0	0.0	0.0	0.0	60.0	0.0	0.0	0.0	0.0	0.0	0.0	0.0	0.0	0.0	0.0	0.0	0.0	0.0	0.0	0.0	313.0	0.0	0.0	0.0	0.0	0.0	0.0	0.0	0.0	0.0	0.0	22.0	0.0	32.0	0.0	0.0	0.0	0.0	51.0	0.0	0.0	0.0	0.0	0.0	0.0	0.0	0.0
aa3747b000dc4a839a998f36d1fc5b6b	0.0	0.0	0.0	0.0	0.0	0.0	0.0	23.0	0.0	0.0	0.0	0.0	0.0	0.0	0.0	0.0	0.0	0.0	0.0	0.0	0.0	0.0	0.0	0.0	0.0	0.0	0.0	0.0	0.0	0.0	0.0	0.0	0.0	0.0	59.0	0.0	44.0	0.0	73.0	0.0	0.0	86.0	51.0	0.0	0.0	0.0	46.0	0.0	22.0
7dfee701c503d1e0155c26bc959d2f9d	0.0	0.0	0.0	0.0	0.0	0.0	0.0	0.0	0.0	0.0	0.0	0.0	0.0	0.0	0.0	0.0	0.0	0.0	7.0	0.0	0.0	0.0	0.0	0.0	0.0	0.0	13.0	0.0	0.0	0.0	0.0	0.0	0.0	0.0	0.0	0.0	0.0	82.0	0.0	0.0	0.0	2.0	0.0	21.0	0.0	0.0	0.0	0.0	0.0
7d75fe9ced6b8e860db464c4a27acce6	12.0	77.0	32.0	29.0	20.0	51.0	34.0	26.0	225.0	132.0	69.0	17.0	27.0	31.0	699.0	0.0	109.0	25.0	498.0	403.0	347.0	24.0	0.0	24.0	34.0	30.0	24.0	0.0	43.0	137.0	0.0	0.0	89.0	491.0	93.0	71.0	49.0	174.0	0.0	85.0	19.0	148.0	33.0	27.0	0.0	0.0	20.0	32.0	30.0
f11144ae058573a22f9f0c15110a0c2f	0.0	0.0	14.0	0.0	34.0	24.0	0.0	0.0	30.0	0.0	6.0	0.0	0.0	0.0	0.0	0.0	0.0	0.0	0.0	0.0	0.0	0.0	0.0	0.0	0.0	0.0	0.0	0.0	0.0	0.0	0.0	0.0	0.0	0.0	0.0	0.0	0.0	0.0	9.0	9.0	0.0	104.0	0.0	0.0	0.0	0.0	0.0	0.0	0.0
7954d8555e6cbed69d35a6fbc04b0cec	0.0	0.0	0.0	0.0	0.0	0.0	9.0	0.0	0.0	0.0	0.0	0.0	0.0	0.0	0.0	0.0	0.0	0.0	0.0	0.0	0.0	0.0	0.0	0.0	0.0	0.0	0.0	0.0	0.0	0.0	0.0	0.0	0.0	0.0	0.0	16.0	9.0	18.0	21.0	16.0	0.0	23.0	0.0	0.0	0.0	0.0	0.0	12.0	0.0
9320557a37a2f9bbd43f60ab923483e0	0.0	0.0	0.0	0.0	0.0	0.0	0.0	0.0	0.0	0.0	0.0	0.0	0.0	0.0	0.0	0.0	49.0	0.0	0.0	0.0	0.0	0.0	0.0	0.0	0.0	0.0	0.0	0.0	0.0	0.0	0.0	0.0	0.0	0.0	0.0	15.0	12.0	12.0	0.0	0.0	0.0	0.0	20.0	0.0	0.0	0.0	0.0	18.0	48.0
630b7bb7de52f9877b9aba90b1e68d9a	0.0	0.0	0.0	0.0	0.0	0.0	0.0	0.0	0.0	0.0	0.0	0.0	0.0	0.0	0.0	0.0	0.0	0.0	0.0	0.0	0.0	0.0	0.0	0.0	0.0	0.0	0.0	0.0	0.0	0.0	0.0	0.0	0.0	0.0	18.0	32.0	0.0	0.0	38.0	0.0	50.0	28.0	39.0	0.0	0.0	0.0	0.0	49.0	9.0
fb2fbbde5291f12f62449c37f75ef660	0.0	54.0	0.0	0.0	0.0	0.0	0.0	0.0	0.0	0.0	64.0	0.0	48.0	0.0	0.0	0.0	0.0	0.0	0.0	0.0	0.0	0.0	32.0	0.0	0.0	0.0	0.0	0.0	34.0	0.0	0.0	0.0	0.0	0.0	0.0	0.0	0.0	19.0	256.0	0.0	0.0	0.0	0.0	0.0	45.0	0.0	0.0	0.0	0.0
990e7f9173f27f7f731909be161faba4	0.0	0.0	0.0	0.0	0.0	0.0	0.0	0.0	15.0	0.0	0.0	0.0	0.0	0.0	22.0	0.0	13.0	0.0	34.0	37.0	29.0	0.0	0.0	0.0	0.0	0.0	0.0	0.0	0.0	0.0	13.0	0.0	0.0	24.0	0.0	0.0	0.0	52.0	0.0	0.0	0.0	102.0	20.0	0.0	0.0	0.0	0.0	19.0	0.0
4d276c31edfe219dfd23ccb689bd761b	0.0	26.0	16.0	0.0	0.0	43.0	0.0	0.0	65.0	23.0	0.0	0.0	0.0	0.0	28.0	0.0	0.0	0.0	0.0	0.0	0.0	0.0	0.0	0.0	0.0	0.0	0.0	0.0	0.0	0.0	0.0	0.0	0.0	0.0	0.0	0.0	0.0	0.0	0.0	0.0	0.0	0.0	0.0	0.0	0.0	0.0	0.0	0.0	0.0
b872669c44652447644ba222a1a7f4ae	0.0	18.0	0.0	0.0	0.0	0.0	0.0	59.0	0.0	0.0	0.0	0.0	0.0	0.0	43.0	0.0	0.0	0.0	0.0	0.0	0.0	22.0	0.0	0.0	0.0	0.0	0.0	0.0	0.0	0.0	0.0	0.0	0.0	0.0	0.0	0.0	0.0	0.0	0.0	0.0	0.0	54.0	0.0	0.0	0.0	0.0	0.0	0.0	0.0
f21b82a8a80c6d98afe334e5dea5540d	0.0	0.0	0.0	0.0	0.0	0.0	0.0	0.0	0.0	0.0	0.0	0.0	0.0	0.0	0.0	0.0	60.0	0.0	0.0	0.0	0.0	0.0	0.0	0.0	68.0	0.0	0.0	0.0	0.0	0.0	0.0	0.0	0.0	13.0	0.0	0.0	0.0	49.0	28.0	0.0	0.0	0.0	0.0	0.0	0.0	0.0	0.0	0.0	0.0
9582a9eff0a5119d0212b87225335dd8	12.0	12.0	10.0	10.0	0.0	0.0	0.0	8.0	0.0	43.0	0.0	14.0	0.0	9.0	0.0	0.0	138.0	14.0	766.0	936.0	974.0	0.0	0.0	53.0	6.0	32.0	24.0	46.0	26.0	159.0	15.0	14.0	0.0	549.0	0.0	32.0	33.0	26.0	0.0	73.0	0.0	0.0	10.0	0.0	0.0	0.0	0.0	42.0	15.0
592cf09ca60d3183e6c808b2246867cd	44.0	0.0	0.0	0.0	0.0	0.0	942.0	0.0	0.0	0.0	0.0	0.0	0.0	0.0	0.0	0.0	0.0	0.0	0.0	0.0	0.0	0.0	0.0	0.0	0.0	406.0	0.0	0.0	782.0	0.0	0.0	0.0	29.0	0.0	22.0	0.0	278.0	0.0	235.0	0.0	0.0	450.0	71.0	0.0	18.0	11.0	0.0	0.0	109.0
1e11d282d63cbf4125d7ef292b8607c3	0.0	0.0	0.0	0.0	0.0	0.0	0.0	0.0	32.0	0.0	0.0	0.0	0.0	0.0	0.0	0.0	0.0	0.0	0.0	0.0	0.0	0.0	20.0	21.0	0.0	0.0	27.0	0.0	0.0	0.0	0.0	0.0	0.0	0.0	0.0	0.0	0.0	42.0	0.0	0.0	0.0	31.0	0.0	0.0	0.0	0.0	0.0	0.0	0.0
8d1657c93a3ed2cd52a5eebdcca4bd6a	0.0	0.0	0.0	0.0	0.0	0.0	0.0	6.0	0.0	0.0	0.0	0.0	0.0	0.0	18.0	0.0	0.0	0.0	0.0	0.0	47.0	0.0	0.0	0.0	0.0	0.0	0.0	0.0	0.0	0.0	0.0	11.0	0.0	0.0	0.0	0.0	0.0	0.0	0.0	0.0	0.0	0.0	0.0	0.0	0.0	0.0	0.0	0.0	0.0
531723912d3c1fca6736b4f1d64bed31	0.0	0.0	0.0	0.0	0.0	0.0	0.0	77.0	0.0	0.0	0.0	0.0	0.0	0.0	0.0	0.0	32.0	18.0	0.0	0.0	0.0	0.0	102.0	0.0	0.0	0.0	0.0	0.0	0.0	0.0	0.0	0.0	0.0	0.0	0.0	0.0	0.0	0.0	0.0	0.0	0.0	20.0	0.0	0.0	84.0	0.0	0.0	0.0	25.0
e8e182a15c68e8731e3b623370c0a332	25.0	49.0	15.0	16.0	22.0	29.0	9.0	12.0	62.0	117.0	7.0	23.0	13.0	23.0	329.0	12.0	332.0	17.0	2484.0	1837.0	1660.0	14.0	23.0	65.0	13.0	10.0	33.0	27.0	8.0	383.0	33.0	15.0	10.0	957.0	39.0	78.0	55.0	109.0	31.0	112.0	12.0	83.0	7.0	0.0	22.0	13.0	23.0	74.0	25.0
90003afc3aa4d58d0e05c747aa328cfb	0.0	0.0	0.0	0.0	0.0	0.0	0.0	39.0	0.0	0.0	0.0	0.0	0.0	45.0	0.0	0.0	24.0	0.0	0.0	0.0	0.0	0.0	67.0	0.0	0.0	0.0	0.0	0.0	0.0	0.0	0.0	0.0	0.0	14.0	48.0	0.0	0.0	0.0	0.0	0.0	0.0	28.0	0.0	0.0	0.0	0.0	0.0	0.0	0.0
49359eede0aa666d33912df5ef59302f	0.0	0.0	48.0	19.0	0.0	0.0	0.0	0.0	0.0	0.0	0.0	0.0	0.0	0.0	0.0	0.0	0.0	0.0	0.0	0.0	0.0	0.0	0.0	0.0	0.0	0.0	17.0	0.0	69.0	0.0	0.0	0.0	0.0	0.0	0.0	0.0	0.0	0.0	0.0	0.0	0.0	145.0	0.0	22.0	0.0	0.0	0.0	0.0	0.0
e15501efbc9eec506086442657bef2f2	0.0	0.0	0.0	0.0	0.0	2860.0	72.0	0.0	0.0	0.0	0.0	0.0	0.0	0.0	0.0	0.0	0.0	0.0	0.0	0.0	0.0	0.0	0.0	0.0	0.0	76.0	0.0	0.0	29.0	0.0	0.0	0.0	0.0	0.0	0.0	24.0	0.0	289.0	15.0	0.0	0.0	278.0	50.0	0.0	0.0	30.0	0.0	38.0	0.0
349e96e02211ea521866bce7d8f180c8	0.0	0.0	9.0	0.0	0.0	0.0	0.0	0.0	0.0	0.0	0.0	0.0	0.0	0.0	0.0	0.0	0.0	0.0	0.0	0.0	0.0	42.0	0.0	0.0	0.0	0.0	29.0	0.0	0.0	0.0	912.0	0.0	0.0	0.0	0.0	14.0	0.0	0.0	0.0	0.0	0.0	0.0	0.0	10.0	0.0	0.0	0.0	23.0	0.0
25ce3089239bb8dbdb5533e8ba8d0225	0.0	0.0	0.0	0.0	0.0	0.0	0.0	0.0	0.0	0.0	0.0	0.0	0.0	0.0	0.0	0.0	0.0	0.0	0.0	0.0	0.0	0.0	43.0	0.0	0.0	0.0	0.0	0.0	0.0	0.0	0.0	0.0	0.0	0.0	47.0	65.0	0.0	62.0	36.0	0.0	50.0	88.0	91.0	0.0	0.0	43.0	0.0	47.0	0.0
29d26b730d067d916816347ccfc5b18d	0.0	0.0	0.0	0.0	0.0	0.0	1715.0	0.0	0.0	0.0	0.0	0.0	0.0	0.0	0.0	0.0	0.0	0.0	0.0	0.0	0.0	0.0	0.0	0.0	0.0	693.0	14.0	0.0	1469.0	0.0	0.0	0.0	57.0	0.0	50.0	0.0	459.0	0.0	502.0	0.0	5.0	859.0	120.0	0.0	36.0	16.0	0.0	0.0	171.0
9346a11fc98aa8456f0ea07443c293b9	0.0	0.0	0.0	0.0	0.0	0.0	38.0	58.0	0.0	0.0	0.0	0.0	0.0	0.0	35.0	0.0	24.0	0.0	0.0	0.0	0.0	0.0	20.0	0.0	33.0	0.0	0.0	0.0	0.0	0.0	0.0	0.0	0.0	0.0	48.0	45.0	0.0	25.0	16.0	0.0	50.0	66.0	23.0	0.0	0.0	28.0	0.0	26.0	24.0
8f01b275ae2bb75fe7ebb2a4d02f59ff	0.0	0.0	0.0	0.0	0.0	0.0	37.0	0.0	0.0	0.0	0.0	0.0	0.0	12.0	0.0	0.0	0.0	14.0	0.0	0.0	0.0	0.0	0.0	0.0	0.0	0.0	0.0	0.0	0.0	0.0	0.0	0.0	0.0	0.0	107.0	92.0	113.0	62.0	0.0	62.0	32.0	91.0	42.0	0.0	58.0	20.0	60.0	98.0	286.0
7f4655f72537eb6fddebf202e1159fd2	0.0	0.0	0.0	27.0	0.0	0.0	0.0	20.0	0.0	0.0	0.0	0.0	0.0	106.0	39.0	0.0	0.0	0.0	38.0	0.0	0.0	0.0	0.0	0.0	0.0	0.0	0.0	0.0	0.0	0.0	0.0	0.0	0.0	3.0	0.0	0.0	22.0	0.0	42.0	31.0	0.0	0.0	0.0	0.0	0.0	0.0	0.0	0.0	8.0
3f52808b5b7f9b0ee597b61490cce1e1	0.0	0.0	0.0	0.0	0.0	0.0	158.0	0.0	0.0	0.0	0.0	0.0	0.0	0.0	0.0	0.0	0.0	0.0	0.0	0.0	0.0	0.0	0.0	0.0	0.0	0.0	0.0	0.0	0.0	0.0	0.0	0.0	0.0	0.0	0.0	8.0	0.0	0.0	0.0	0.0	55.0	25.0	46.0	0.0	0.0	0.0	0.0	38.0	0.0
3a0ec6b4e85ce37c07d3675a1f89008d	0.0	0.0	0.0	0.0	0.0	0.0	0.0	0.0	0.0	0.0	0.0	0.0	0.0	0.0	0.0	0.0	0.0	0.0	0.0	0.0	0.0	0.0	0.0	0.0	0.0	0.0	0.0	0.0	0.0	0.0	0.0	0.0	0.0	0.0	51.0	67.0	0.0	37.0	0.0	0.0	50.0	71.0	26.0	0.0	0.0	0.0	19.0	59.0	0.0
1810c68ce352a55245785291d6c15bbb	35.0	41.0	32.0	0.0	19.0	58.0	0.0	0.0	152.0	109.0	0.0	0.0	6.0	35.0	353.0	0.0	0.0	0.0	14.0	16.0	15.0	0.0	0.0	0.0	0.0	0.0	0.0	0.0	0.0	0.0	112.0	0.0	0.0	209.0	57.0	101.0	43.0	55.0	76.0	98.0	69.0	57.0	21.0	0.0	0.0	0.0	0.0	27.0	0.0
7eff8132d73deb31aa585f554189ab52	0.0	0.0	0.0	0.0	0.0	0.0	73.0	46.0	0.0	0.0	0.0	0.0	0.0	0.0	0.0	0.0	0.0	0.0	0.0	0.0	0.0	0.0	18.0	0.0	0.0	0.0	0.0	0.0	0.0	0.0	0.0	0.0	0.0	0.0	0.0	0.0	0.0	0.0	0.0	0.0	73.0	1017.0	58.0	0.0	0.0	19.0	0.0	21.0	0.0
1f6a6b98aac98b1b90349278d8dd5757	272.0	1101.0	297.0	40.0	250.0	360.0	14.0	88.0	248.0	1159.0	137.0	0.0	273.0	197.0	0.0	348.0	61.0	66.0	860.0	37.0	760.0	733.0	568.0	59.0	0.0	332.0	737.0	419.0	315.0	965.0	62.0	56.0	554.0	265.0	0.0	53.0	0.0	63.0	0.0	16.0	0.0	0.0	0.0	130.0	223.0	0.0	0.0	87.0	0.0
82f056533ab229ac92871bc9c9b3d276	0.0	0.0	0.0	0.0	0.0	0.0	723.0	0.0	0.0	0.0	0.0	0.0	0.0	0.0	0.0	0.0	0.0	0.0	0.0	0.0	0.0	0.0	4.0	0.0	0.0	391.0	0.0	0.0	1303.0	0.0	0.0	0.0	66.0	25.0	14.0	0.0	280.0	0.0	150.0	0.0	0.0	384.0	54.0	0.0	65.0	26.0	0.0	0.0	268.0
35414e41cf76fb798564e1e881f6d5cd	0.0	0.0	0.0	0.0	0.0	0.0	66.0	0.0	0.0	0.0	0.0	0.0	0.0	0.0	21.0	0.0	0.0	0.0	0.0	0.0	0.0	0.0	0.0	0.0	0.0	0.0	0.0	0.0	0.0	0.0	0.0	0.0	0.0	0.0	20.0	0.0	0.0	0.0	49.0	0.0	0.0	34.0	62.0	0.0	0.0	0.0	0.0	17.0	0.0
fec50eaeaba462658b2785f77a885174	0.0	5.0	0.0	0.0	0.0	17.0	0.0	0.0	25.0	31.0	0.0	0.0	0.0	0.0	82.0	0.0	120.0	10.0	650.0	0.0	0.0	0.0	0.0	0.0	18.0	0.0	9.0	0.0	0.0	113.0	7.0	0.0	0.0	0.0	5.0	0.0	0.0	19.0	9.0	0.0	0.0	22.0	0.0	0.0	0.0	39.0	24.0	0.0	0.0
79bd9c18607b3d9274dcf878a9cde4bf	0.0	0.0	0.0	0.0	0.0	0.0	0.0	0.0	0.0	0.0	0.0	0.0	0.0	0.0	0.0	0.0	0.0	0.0	19.0	22.0	0.0	0.0	0.0	0.0	0.0	0.0	0.0	0.0	0.0	0.0	0.0	0.0	0.0	22.0	29.0	0.0	0.0	0.0	0.0	0.0	14.0	0.0	0.0	0.0	0.0	0.0	0.0	0.0	0.0
3044d0892be942ce5d18f9c917150ea6	0.0	0.0	0.0	0.0	0.0	0.0	19.0	15.0	0.0	0.0	0.0	0.0	0.0	0.0	28.0	0.0	0.0	0.0	0.0	0.0	0.0	0.0	6.0	0.0	0.0	0.0	0.0	0.0	0.0	0.0	0.0	0.0	0.0	0.0	0.0	0.0	0.0	27.0	12.0	0.0	0.0	29.0	19.0	0.0	0.0	0.0	52.0	10.0	0.0
2795b8c85618a9a996dee9e11654278a	0.0	0.0	0.0	0.0	0.0	0.0	0.0	0.0	6.0	0.0	0.0	140.0	0.0	0.0	0.0	0.0	0.0	0.0	0.0	132.0	0.0	0.0	0.0	35.0	0.0	0.0	0.0	0.0	0.0	23.0	0.0	0.0	0.0	50.0	0.0	0.0	0.0	0.0	0.0	0.0	0.0	0.0	0.0	0.0	0.0	0.0	0.0	0.0	0.0
f43878a8a1cfe908d7966ba794a6e97b	0.0	0.0	0.0	0.0	0.0	0.0	324.0	0.0	0.0	0.0	0.0	0.0	0.0	0.0	0.0	0.0	0.0	0.0	0.0	0.0	0.0	0.0	0.0	0.0	0.0	0.0	0.0	0.0	0.0	0.0	0.0	0.0	0.0	0.0	125.0	0.0	0.0	0.0	0.0	31.0	0.0	280.0	67.0	0.0	0.0	17.0	22.0	0.0	0.0
cd9927241593ab92dadbe0382d30e2fd	0.0	0.0	0.0	0.0	0.0	0.0	0.0	8.0	0.0	0.0	0.0	0.0	0.0	13.0	0.0	0.0	0.0	0.0	0.0	0.0	0.0	0.0	18.0	0.0	0.0	0.0	0.0	0.0	0.0	0.0	0.0	0.0	0.0	0.0	0.0	0.0	0.0	0.0	0.0	0.0	0.0	23.0	0.0	0.0	0.0	0.0	0.0	0.0	69.0
e59c450c264c6bbc3ffdf579abda272d	0.0	0.0	44.0	0.0	0.0	23.0	0.0	0.0	0.0	55.0	0.0	25.0	13.0	65.0	0.0	0.0	0.0	0.0	0.0	0.0	0.0	66.0	0.0	0.0	0.0	0.0	70.0	0.0	39.0	0.0	51.0	0.0	20.0	0.0	71.0	0.0	0.0	64.0	44.0	0.0	36.0	63.0	0.0	26.0	0.0	0.0	0.0	35.0	0.0
bfbdacc5bb9c15709a5c5a8cfdb1df6e	101.0	0.0	0.0	0.0	352.0	35.0	135.0	167.0	0.0	29.0	0.0	0.0	0.0	94.0	84.0	0.0	88.0	37.0	0.0	0.0	0.0	0.0	41.0	0.0	28.0	0.0	0.0	48.0	40.0	0.0	0.0	0.0	0.0	21.0	79.0	61.0	27.0	139.0	90.0	89.0	102.0	98.0	88.0	0.0	0.0	52.0	58.0	66.0	21.0
834ccda68e80d59e9c0a7c2c0bdc7264	0.0	16.0	0.0	0.0	0.0	0.0	0.0	0.0	18.0	0.0	0.0	0.0	0.0	19.0	40.0	0.0	0.0	0.0	0.0	0.0	0.0	0.0	0.0	0.0	0.0	0.0	0.0	0.0	0.0	0.0	0.0	0.0	0.0	0.0	0.0	0.0	0.0	0.0	0.0	0.0	0.0	0.0	0.0	0.0	0.0	0.0	0.0	0.0	0.0
9ac99677bbff8e9e1eb8b8c3b558bf0a	0.0	0.0	0.0	0.0	0.0	0.0	0.0	9.0	0.0	0.0	0.0	0.0	0.0	0.0	34.0	0.0	0.0	0.0	0.0	0.0	0.0	0.0	20.0	0.0	0.0	0.0	0.0	0.0	0.0	0.0	0.0	0.0	0.0	0.0	0.0	0.0	0.0	0.0	0.0	11.0	0.0	0.0	0.0	0.0	0.0	0.0	0.0	0.0	0.0
262d592219295fffb14d5ba3b6598965	0.0	0.0	0.0	76.0	0.0	26.0	215.0	0.0	0.0	0.0	0.0	0.0	0.0	0.0	98.0	0.0	0.0	0.0	0.0	0.0	0.0	0.0	0.0	0.0	0.0	37.0	0.0	0.0	0.0	0.0	0.0	0.0	0.0	0.0	0.0	0.0	28.0	148.0	10.0	0.0	40.0	273.0	33.0	0.0	0.0	0.0	0.0	0.0	19.0
bd1d13a43d3fb82e5574ae4e2377282a	0.0	149.0	42.0	0.0	17.0	48.0	0.0	0.0	51.0	114.0	0.0	0.0	42.0	27.0	0.0	0.0	0.0	0.0	0.0	0.0	0.0	0.0	0.0	0.0	0.0	0.0	0.0	0.0	0.0	0.0	0.0	0.0	0.0	0.0	0.0	0.0	0.0	0.0	0.0	0.0	0.0	0.0	0.0	0.0	0.0	0.0	0.0	0.0	0.0
850fb9efe51e3803b34eeddb58314d6c	20.0	45.0	27.0	32.0	36.0	0.0	26.0	19.0	0.0	113.0	0.0	35.0	25.0	31.0	0.0	0.0	125.0	14.0	492.0	690.0	643.0	0.0	0.0	21.0	7.0	34.0	24.0	0.0	39.0	147.0	71.0	25.0	0.0	434.0	0.0	117.0	68.0	78.0	0.0	193.0	14.0	0.0	30.0	43.0	23.0	0.0	0.0	78.0	21.0
cb02ef54ef70bde2c34ea369aa774aa7	0.0	0.0	0.0	0.0	0.0	0.0	0.0	32.0	0.0	0.0	0.0	0.0	0.0	0.0	0.0	0.0	0.0	0.0	0.0	0.0	0.0	0.0	0.0	0.0	0.0	0.0	0.0	0.0	0.0	0.0	0.0	0.0	0.0	0.0	21.0	25.0	0.0	0.0	63.0	0.0	58.0	38.0	36.0	0.0	0.0	0.0	0.0	0.0	0.0
90ddd4c474cc125fdd145ce661ff9821	0.0	0.0	0.0	0.0	0.0	0.0	0.0	0.0	0.0	0.0	0.0	0.0	0.0	0.0	0.0	0.0	0.0	0.0	0.0	0.0	0.0	0.0	0.0	0.0	33.0	0.0	0.0	0.0	0.0	0.0	0.0	0.0	0.0	0.0	37.0	0.0	0.0	2024.0	65.0	0.0	0.0	0.0	0.0	0.0	0.0	0.0	0.0	0.0	0.0
184c6f66eea60eb141f63de3c5deae8d	0.0	0.0	0.0	0.0	354.0	0.0	0.0	0.0	0.0	0.0	21.0	0.0	0.0	7.0	0.0	0.0	0.0	0.0	0.0	0.0	0.0	0.0	0.0	0.0	0.0	0.0	0.0	0.0	61.0	0.0	0.0	0.0	0.0	0.0	0.0	0.0	0.0	0.0	0.0	30.0	0.0	0.0	0.0	0.0	0.0	0.0	0.0	0.0	0.0
c560ccbba0548b0c4a15ea98cb9b59d3	0.0	16.0	0.0	50.0	0.0	0.0	0.0	0.0	0.0	0.0	0.0	0.0	0.0	0.0	0.0	0.0	0.0	0.0	0.0	0.0	0.0	0.0	0.0	0.0	0.0	0.0	0.0	0.0	0.0	0.0	0.0	0.0	0.0	0.0	0.0	0.0	0.0	0.0	0.0	57.0	0.0	0.0	0.0	0.0	0.0	0.0	0.0	0.0	0.0
557730296c9ff8394732518bcee9cae1	0.0	0.0	0.0	0.0	0.0	0.0	0.0	0.0	0.0	0.0	0.0	0.0	0.0	125.0	566.0	0.0	0.0	0.0	0.0	0.0	0.0	0.0	252.0	0.0	45.0	155.0	0.0	0.0	0.0	0.0	0.0	0.0	0.0	0.0	0.0	0.0	0.0	0.0	0.0	0.0	25.0	0.0	0.0	0.0	0.0	0.0	0.0	0.0	0.0
e212112ba463babc209ae3a3012d851e	0.0	310.0	4212.0	0.0	93.0	42.0	0.0	0.0	312.0	0.0	0.0	0.0	512.0	79.0	0.0	0.0	0.0	80.0	74.0	0.0	0.0	184.0	58.0	69.0	388.0	0.0	0.0	1890.0	36.0	0.0	0.0	0.0	0.0	0.0	0.0	30.0	0.0	50.0	0.0	0.0	53.0	0.0	36.0	53.0	0.0	0.0	0.0	0.0	0.0
4e821863b02df268964653e8752b4fbe	0.0	15.0	0.0	0.0	0.0	0.0	0.0	0.0	0.0	0.0	0.0	0.0	0.0	0.0	0.0	0.0	0.0	0.0	0.0	0.0	0.0	0.0	33.0	0.0	0.0	0.0	0.0	0.0	0.0	0.0	0.0	0.0	0.0	0.0	30.0	30.0	0.0	57.0	36.0	0.0	44.0	97.0	78.0	0.0	0.0	19.0	0.0	42.0	0.0
821282406de378db860dcfe3d855ea95	0.0	0.0	0.0	0.0	0.0	0.0	0.0	35.0	0.0	0.0	0.0	0.0	0.0	46.0	92.0	0.0	0.0	0.0	0.0	0.0	0.0	0.0	0.0	0.0	0.0	0.0	0.0	0.0	0.0	0.0	0.0	0.0	0.0	0.0	0.0	97.0	49.0	66.0	0.0	88.0	24.0	0.0	0.0	0.0	0.0	0.0	0.0	119.0	58.0
f93f4c534286feec5679ec0ed0209d72	0.0	25.0	0.0	0.0	0.0	0.0	0.0	124.0	27.0	29.0	0.0	0.0	0.0	45.0	0.0	0.0	0.0	0.0	0.0	0.0	0.0	0.0	143.0	0.0	71.0	0.0	0.0	0.0	0.0	0.0	0.0	0.0	0.0	0.0	150.0	39.0	33.0	179.0	32.0	0.0	91.0	300.0	38.0	0.0	0.0	25.0	30.0	34.0	19.0
697b0f7110d98fe94d4057469761e6fa	54.0	0.0	0.0	0.0	0.0	55.0	1159.0	93.0	0.0	0.0	167.0	0.0	0.0	0.0	0.0	132.0	0.0	0.0	0.0	0.0	0.0	0.0	0.0	0.0	0.0	0.0	0.0	0.0	0.0	0.0	0.0	0.0	0.0	0.0	0.0	0.0	0.0	69.0	73.0	30.0	0.0	25.0	0.0	0.0	38.0	0.0	0.0	0.0	0.0
099398b0ce42791abeea57fdf7985c22	0.0	0.0	81.0	0.0	0.0	0.0	0.0	0.0	0.0	75.0	37.0	0.0	0.0	0.0	0.0	0.0	0.0	24.0	0.0	0.0	0.0	0.0	0.0	0.0	0.0	0.0	0.0	39.0	48.0	0.0	0.0	0.0	0.0	30.0	0.0	39.0	0.0	0.0	0.0	0.0	0.0	0.0	0.0	0.0	0.0	0.0	0.0	0.0	0.0
ef94e0f2a01e63e3057236d03adcb6ec	0.0	0.0	0.0	0.0	0.0	0.0	0.0	3.0	0.0	0.0	0.0	0.0	0.0	0.0	0.0	0.0	0.0	0.0	0.0	0.0	0.0	0.0	0.0	0.0	0.0	0.0	0.0	0.0	0.0	0.0	0.0	0.0	0.0	0.0	0.0	0.0	0.0	0.0	0.0	21.0	0.0	0.0	0.0	0.0	0.0	0.0	0.0	0.0	1.0
310f82f5a35e950e4a7dd38726ea7462	80.0	0.0	0.0	79.0	0.0	76.0	0.0	7.0	26.0	0.0	0.0	0.0	0.0	0.0	41.0	0.0	19.0	0.0	47.0	59.0	75.0	0.0	0.0	0.0	0.0	62.0	122.0	71.0	0.0	0.0	34.0	0.0	67.0	55.0	0.0	79.0	0.0	0.0	0.0	108.0	57.0	0.0	0.0	87.0	0.0	0.0	0.0	37.0	0.0
1f7417e514b3f394a1de36bc38e95f17	0.0	88.0	0.0	0.0	34.0	60.0	0.0	0.0	154.0	28.0	0.0	0.0	74.0	0.0	0.0	0.0	0.0	51.0	0.0	0.0	0.0	0.0	0.0	0.0	0.0	0.0	121.0	38.0	104.0	0.0	66.0	0.0	0.0	0.0	0.0	0.0	0.0	0.0	0.0	0.0	0.0	0.0	0.0	52.0	0.0	0.0	0.0	0.0	0.0
eb90631c7013b10aaf9ce5960acebfe8	0.0	0.0	0.0	0.0	0.0	0.0	10.0	0.0	57.0	45.0	0.0	0.0	33.0	9.0	0.0	0.0	0.0	0.0	0.0	0.0	0.0	0.0	0.0	0.0	0.0	0.0	0.0	0.0	0.0	0.0	0.0	0.0	0.0	0.0	57.0	0.0	16.0	0.0	0.0	0.0	0.0	113.0	21.0	0.0	0.0	0.0	0.0	0.0	0.0
162953ed95f9d4e9d2a2339ea01fac56	0.0	0.0	0.0	58.0	0.0	0.0	0.0	0.0	27.0	37.0	0.0	280.0	0.0	0.0	0.0	0.0	0.0	0.0	0.0	100.0	27.0	0.0	0.0	0.0	0.0	0.0	0.0	0.0	0.0	0.0	0.0	0.0	0.0	0.0	0.0	0.0	0.0	0.0	0.0	0.0	0.0	44.0	0.0	33.0	0.0	0.0	0.0	0.0	0.0
70c856a62db0bc73e07e1b272577f371	0.0	0.0	59.0	0.0	0.0	0.0	0.0	0.0	0.0	0.0	0.0	0.0	0.0	0.0	0.0	0.0	0.0	0.0	0.0	0.0	0.0	0.0	0.0	0.0	0.0	0.0	30.0	0.0	33.0	0.0	0.0	0.0	8.0	0.0	0.0	0.0	0.0	30.0	26.0	0.0	0.0	0.0	0.0	0.0	0.0	0.0	0.0	0.0	0.0
f48332f38ead515e6d65df9c54caf985	20.0	0.0	11.0	0.0	0.0	0.0	0.0	0.0	0.0	0.0	0.0	0.0	0.0	0.0	85.0	0.0	0.0	0.0	0.0	0.0	0.0	0.0	0.0	0.0	9.0	0.0	0.0	0.0	0.0	0.0	33.0	7.0	0.0	0.0	0.0	0.0	0.0	0.0	0.0	0.0	0.0	0.0	0.0	0.0	0.0	0.0	0.0	0.0	0.0
3adfe2a475d79ac9f15300b7b05d8f4b	0.0	0.0	0.0	0.0	0.0	0.0	0.0	0.0	22.0	0.0	0.0	0.0	0.0	0.0	66.0	0.0	0.0	0.0	0.0	0.0	0.0	0.0	0.0	0.0	0.0	0.0	0.0	0.0	0.0	0.0	0.0	0.0	0.0	20.0	0.0	0.0	0.0	0.0	0.0	31.0	0.0	0.0	0.0	0.0	0.0	0.0	0.0	27.0	0.0
0f82722b1cb23a93fac0e54b0a840e37	0.0	0.0	0.0	0.0	0.0	0.0	340.0	278.0	0.0	0.0	0.0	0.0	0.0	22.0	0.0	0.0	0.0	0.0	0.0	0.0	0.0	0.0	48.0	0.0	0.0	0.0	0.0	0.0	0.0	0.0	0.0	0.0	0.0	18.0	58.0	137.0	72.0	99.0	260.0	150.0	104.0	25.0	210.0	0.0	0.0	23.0	0.0	46.0	57.0
c3afcf3cc25cc4b19484540c99468c47	39.0	759.0	0.0	0.0	0.0	42.0	0.0	0.0	0.0	40.0	0.0	0.0	0.0	0.0	0.0	0.0	0.0	0.0	0.0	0.0	0.0	93.0	42.0	0.0	0.0	0.0	196.0	0.0	49.0	0.0	0.0	0.0	24.0	0.0	0.0	0.0	0.0	0.0	0.0	0.0	0.0	357.0	0.0	0.0	0.0	0.0	0.0	0.0	0.0
fa09ebc02915d4333523a0bdce6509cc	75.0	0.0	0.0	0.0	0.0	64.0	0.0	0.0	0.0	0.0	0.0	0.0	0.0	0.0	0.0	0.0	0.0	0.0	0.0	0.0	0.0	0.0	332.0	0.0	0.0	0.0	0.0	0.0	0.0	0.0	0.0	0.0	0.0	9.0	0.0	0.0	0.0	0.0	0.0	0.0	183.0	0.0	0.0	0.0	0.0	0.0	0.0	0.0	0.0
1267970bccb74b8c7e0e7a29024556be	0.0	209.0	0.0	0.0	0.0	0.0	0.0	0.0	0.0	0.0	16.0	0.0	7.0	0.0	0.0	0.0	0.0	12.0	0.0	0.0	0.0	0.0	0.0	69.0	0.0	0.0	43.0	0.0	37.0	0.0	0.0	0.0	0.0	28.0	0.0	0.0	11.0	0.0	0.0	0.0	0.0	58.0	0.0	0.0	47.0	0.0	0.0	28.0	38.0
267cb23ea18fe6b9d1924090a04e0da4	0.0	0.0	0.0	0.0	0.0	0.0	0.0	0.0	31.0	0.0	0.0	0.0	0.0	0.0	0.0	0.0	15.0	0.0	0.0	0.0	0.0	8.0	0.0	0.0	0.0	0.0	42.0	0.0	0.0	0.0	0.0	0.0	0.0	0.0	0.0	0.0	0.0	32.0	0.0	0.0	0.0	53.0	0.0	0.0	0.0	0.0	0.0	39.0	0.0
a8b7232d9252566a0ffa5579d625b16a	0.0	0.0	29.0	0.0	0.0	0.0	0.0	0.0	0.0	0.0	0.0	0.0	0.0	39.0	0.0	0.0	0.0	0.0	0.0	0.0	0.0	39.0	0.0	0.0	0.0	0.0	54.0	24.0	44.0	0.0	40.0	0.0	0.0	0.0	43.0	42.0	0.0	0.0	31.0	0.0	0.0	85.0	0.0	24.0	0.0	0.0	17.0	14.0	0.0
0da5097a4bd574ac0772e81d4e107a1c	0.0	16.0	142.0	0.0	98.0	0.0	0.0	0.0	73.0	180.0	75.0	0.0	0.0	0.0	0.0	0.0	0.0	54.0	0.0	0.0	0.0	0.0	0.0	0.0	0.0	0.0	57.0	0.0	105.0	0.0	0.0	0.0	0.0	20.0	0.0	0.0	70.0	0.0	0.0	63.0	0.0	0.0	0.0	108.0	20.0	0.0	0.0	0.0	0.0
e00c595e6d6579a9f1e101579069c120	0.0	0.0	53.0	0.0	0.0	0.0	0.0	0.0	0.0	0.0	0.0	258.0	0.0	14.0	0.0	18.0	0.0	0.0	0.0	0.0	0.0	0.0	0.0	0.0	0.0	0.0	0.0	0.0	21.0	0.0	0.0	0.0	17.0	0.0	0.0	0.0	0.0	24.0	0.0	0.0	0.0	41.0	0.0	0.0	0.0	0.0	0.0	0.0	0.0
8c2d371dd1fcb3fbf84f6591aff9618d	0.0	143.0	0.0	0.0	0.0	0.0	331.0	0.0	1373.0	1346.0	0.0	0.0	708.0	160.0	0.0	0.0	179.0	0.0	25.0	0.0	0.0	0.0	154.0	0.0	62.0	0.0	0.0	119.0	0.0	0.0	0.0	0.0	41.0	0.0	1102.0	0.0	380.0	0.0	103.0	78.0	15.0	2630.0	771.0	0.0	290.0	76.0	92.0	0.0	182.0
77c7cc24decfccb6bbc6c7ca34148827	0.0	0.0	519.0	0.0	0.0	0.0	0.0	0.0	225.0	0.0	0.0	0.0	0.0	0.0	0.0	0.0	0.0	0.0	26.0	0.0	0.0	96.0	15.0	0.0	0.0	0.0	0.0	26.0	0.0	0.0	0.0	0.0	0.0	0.0	0.0	0.0	0.0	0.0	0.0	0.0	0.0	0.0	28.0	0.0	0.0	31.0	0.0	0.0	0.0
38062288e082620169e1276e776b079e	0.0	0.0	0.0	34.0	0.0	0.0	0.0	0.0	63.0	15.0	0.0	0.0	29.0	0.0	0.0	0.0	0.0	0.0	0.0	0.0	0.0	0.0	0.0	31.0	0.0	0.0	45.0	0.0	45.0	26.0	72.0	0.0	0.0	0.0	210.0	0.0	0.0	54.0	0.0	0.0	0.0	2541.0	0.0	68.0	0.0	0.0	40.0	21.0	0.0
7219373d282ba3f1f28488172a3a0ece	0.0	0.0	0.0	0.0	0.0	0.0	18.0	9.0	0.0	0.0	0.0	0.0	0.0	23.0	0.0	0.0	0.0	0.0	67.0	0.0	45.0	0.0	0.0	0.0	0.0	0.0	0.0	0.0	0.0	0.0	0.0	0.0	0.0	0.0	0.0	0.0	0.0	0.0	0.0	28.0	0.0	0.0	0.0	0.0	0.0	0.0	0.0	0.0	19.0
c77dbfb122e64372fbc577bde14dea6c	22.0	35.0	26.0	24.0	17.0	0.0	33.0	11.0	0.0	85.0	67.0	32.0	22.0	34.0	0.0	52.0	96.0	26.0	415.0	567.0	593.0	21.0	0.0	28.0	18.0	32.0	21.0	0.0	24.0	102.0	58.0	29.0	0.0	399.0	0.0	80.0	55.0	47.0	0.0	150.0	24.0	0.0	16.0	20.0	10.0	0.0	0.0	90.0	22.0
296c08258ce72d6e60217c024613eb73	0.0	0.0	0.0	0.0	0.0	0.0	0.0	0.0	0.0	0.0	0.0	0.0	0.0	0.0	0.0	0.0	0.0	0.0	0.0	0.0	0.0	0.0	0.0	0.0	0.0	0.0	0.0	0.0	0.0	0.0	0.0	0.0	0.0	0.0	21.0	34.0	0.0	0.0	27.0	0.0	18.0	21.0	57.0	0.0	0.0	0.0	0.0	13.0	0.0
e37113e9eeb235d091323e78b1c4ce01	0.0	0.0	0.0	0.0	0.0	0.0	32.0	0.0	0.0	0.0	0.0	0.0	0.0	0.0	0.0	0.0	0.0	0.0	0.0	0.0	0.0	0.0	0.0	0.0	0.0	0.0	0.0	33.0	0.0	0.0	0.0	0.0	21.0	0.0	0.0	0.0	0.0	0.0	0.0	0.0	25.0	0.0	0.0	0.0	0.0	0.0	0.0	0.0	0.0
9e11bec45ed0d4591618cf89b2e3a167	0.0	0.0	0.0	0.0	0.0	0.0	0.0	0.0	0.0	0.0	0.0	0.0	0.0	15.0	0.0	0.0	0.0	0.0	0.0	0.0	0.0	27.0	0.0	0.0	0.0	0.0	0.0	0.0	0.0	0.0	0.0	0.0	0.0	0.0	0.0	0.0	0.0	8.0	0.0	0.0	0.0	27.0	0.0	6.0	0.0	0.0	0.0	0.0	0.0
c0c9f2bb189487156981a13cbcbf32e7	0.0	0.0	0.0	0.0	0.0	0.0	49.0	0.0	0.0	0.0	0.0	0.0	0.0	0.0	0.0	0.0	0.0	0.0	0.0	0.0	0.0	0.0	0.0	0.0	0.0	0.0	0.0	0.0	0.0	0.0	0.0	0.0	0.0	0.0	66.0	0.0	25.0	0.0	0.0	0.0	0.0	0.0	26.0	0.0	0.0	0.0	0.0	0.0	24.0
7e40018fafd7d17ce5981a6417d7eaab	0.0	0.0	0.0	0.0	0.0	0.0	0.0	0.0	0.0	0.0	0.0	0.0	0.0	0.0	0.0	0.0	0.0	0.0	0.0	0.0	0.0	5.0	0.0	0.0	0.0	0.0	12.0	0.0	0.0	0.0	16.0	0.0	0.0	0.0	0.0	0.0	0.0	16.0	4.0	0.0	0.0	13.0	0.0	0.0	0.0	0.0	0.0	0.0	0.0
e51f8f3fb02545ab4aad08c7af8fa538	0.0	44.0	0.0	0.0	0.0	0.0	38.0	0.0	0.0	0.0	0.0	0.0	0.0	29.0	0.0	0.0	0.0	0.0	0.0	0.0	0.0	0.0	29.0	0.0	0.0	0.0	0.0	0.0	56.0	0.0	0.0	0.0	0.0	0.0	25.0	0.0	0.0	0.0	20.0	0.0	0.0	570.0	36.0	0.0	0.0	0.0	29.0	0.0	0.0
122c1a6c65deac42c32f119e8f7e2710	64.0	66.0	49.0	15.0	28.0	162.0	15.0	0.0	199.0	88.0	0.0	0.0	10.0	20.0	132.0	34.0	20.0	38.0	47.0	16.0	12.0	26.0	0.0	0.0	37.0	27.0	27.0	10.0	0.0	6.0	0.0	57.0	3.0	16.0	15.0	12.0	6.0	9.0	17.0	0.0	12.0	29.0	8.0	16.0	0.0	0.0	0.0	0.0	0.0
971b69525fcf4f1d69416b5533edaeca	0.0	0.0	0.0	0.0	0.0	0.0	48.0	0.0	0.0	0.0	0.0	0.0	0.0	0.0	0.0	0.0	0.0	0.0	0.0	0.0	0.0	0.0	89.0	0.0	82.0	0.0	0.0	0.0	0.0	0.0	0.0	0.0	0.0	0.0	0.0	0.0	29.0	29.0	0.0	24.0	20.0	72.0	0.0	0.0	0.0	0.0	0.0	0.0	19.0
ef459aec8014102e095ddff3d2d1efa2	0.0	0.0	0.0	0.0	0.0	0.0	69.0	0.0	0.0	0.0	0.0	0.0	0.0	0.0	0.0	0.0	0.0	0.0	0.0	0.0	0.0	0.0	0.0	0.0	0.0	0.0	0.0	38.0	0.0	0.0	0.0	0.0	0.0	0.0	36.0	0.0	25.0	0.0	0.0	0.0	36.0	0.0	38.0	0.0	0.0	20.0	0.0	0.0	22.0
e2254b4da4f53c055a1a1904fcdf2905	110.0	418.0	119.0	15.0	96.0	89.0	0.0	27.0	77.0	529.0	56.0	0.0	73.0	65.0	0.0	173.0	0.0	43.0	791.0	21.0	636.0	269.0	492.0	40.0	0.0	157.0	389.0	269.0	197.0	759.0	23.0	15.0	312.0	169.0	0.0	20.0	0.0	40.0	0.0	11.0	0.0	0.0	0.0	66.0	281.0	0.0	0.0	53.0	37.0
b054f0faa31a284768e7fbdacdea9de2	0.0	0.0	0.0	0.0	0.0	0.0	366.0	0.0	0.0	0.0	76.0	0.0	0.0	0.0	0.0	0.0	0.0	0.0	0.0	0.0	0.0	0.0	0.0	0.0	0.0	0.0	0.0	48.0	0.0	0.0	0.0	0.0	0.0	0.0	0.0	34.0	11.0	58.0	0.0	0.0	0.0	0.0	43.0	0.0	0.0	0.0	0.0	85.0	10.0
cc6b1f0179cb65e3a5975375db7305b3	0.0	0.0	0.0	0.0	0.0	0.0	0.0	0.0	0.0	0.0	0.0	0.0	0.0	0.0	0.0	0.0	0.0	0.0	0.0	0.0	0.0	0.0	0.0	0.0	0.0	0.0	0.0	0.0	0.0	0.0	0.0	0.0	0.0	0.0	0.0	0.0	206.0	0.0	37.0	0.0	0.0	0.0	0.0	0.0	0.0	0.0	0.0	0.0	89.0
78443b07ff5c2f6e5df3b67911472b40	0.0	0.0	0.0	0.0	0.0	22.0	0.0	0.0	0.0	0.0	0.0	0.0	0.0	0.0	0.0	13.0	0.0	0.0	15.0	0.0	0.0	0.0	0.0	0.0	0.0	0.0	7.0	0.0	21.0	0.0	0.0	0.0	0.0	14.0	0.0	0.0	0.0	0.0	0.0	0.0	0.0	45.0	0.0	0.0	0.0	0.0	0.0	0.0	0.0
04605b2edf4d39adc85c5fb78acfd07d	0.0	0.0	0.0	0.0	0.0	0.0	46.0	51.0	0.0	0.0	0.0	0.0	0.0	58.0	0.0	0.0	0.0	0.0	0.0	0.0	0.0	0.0	19.0	0.0	42.0	0.0	0.0	0.0	0.0	0.0	0.0	0.0	0.0	0.0	59.0	75.0	25.0	119.0	31.0	0.0	47.0	527.0	34.0	0.0	0.0	0.0	72.0	68.0	23.0
139152287a7bdcef177349e88787e72a	0.0	0.0	0.0	0.0	146.0	0.0	0.0	0.0	1251.0	0.0	0.0	0.0	0.0	0.0	0.0	0.0	0.0	97.0	0.0	0.0	0.0	1744.0	18.0	0.0	0.0	0.0	326.0	184.0	0.0	0.0	0.0	0.0	0.0	0.0	0.0	0.0	0.0	0.0	0.0	0.0	0.0	0.0	0.0	29.0	0.0	0.0	0.0	0.0	0.0
03aeb7835355f19be7039fca6b5e6c0e	0.0	0.0	0.0	0.0	77.0	49.0	60.0	36.0	0.0	0.0	49.0	0.0	0.0	0.0	0.0	0.0	0.0	0.0	0.0	0.0	0.0	0.0	0.0	0.0	0.0	0.0	0.0	0.0	0.0	0.0	0.0	0.0	0.0	0.0	0.0	41.0	28.0	37.0	32.0	40.0	0.0	23.0	0.0	0.0	0.0	0.0	0.0	22.0	21.0
1ca3ce0043960eed1b00eadc5ebbd9a1	0.0	38.0	0.0	0.0	0.0	0.0	54.0	212.0	0.0	0.0	0.0	0.0	0.0	53.0	0.0	0.0	25.0	0.0	0.0	0.0	0.0	0.0	0.0	0.0	0.0	0.0	0.0	0.0	0.0	0.0	0.0	0.0	0.0	0.0	146.0	17.0	32.0	126.0	0.0	106.0	46.0	529.0	169.0	0.0	34.0	9.0	22.0	0.0	33.0
34d63e6b965f9580f16047b0dd59124a	0.0	0.0	0.0	0.0	0.0	0.0	65.0	39.0	0.0	0.0	0.0	0.0	0.0	127.0	148.0	0.0	0.0	0.0	0.0	0.0	0.0	0.0	115.0	0.0	64.0	0.0	0.0	32.0	0.0	0.0	0.0	0.0	0.0	0.0	23.0	36.0	39.0	55.0	17.0	42.0	48.0	45.0	23.0	0.0	33.0	0.0	0.0	59.0	19.0
7e6fd6c129275dd349d88ec41921dcce	60.0	0.0	325.0	28.0	731.0	775.0	0.0	138.0	787.0	49.0	135.0	0.0	159.0	42.0	36.0	142.0	47.0	61.0	0.0	0.0	0.0	0.0	0.0	0.0	31.0	34.0	39.0	504.0	322.0	0.0	24.0	0.0	40.0	56.0	0.0	38.0	23.0	167.0	334.0	198.0	0.0	2925.0	0.0	55.0	31.0	0.0	0.0	0.0	16.0
2750db1d2a7009090a377867243b0d78	0.0	0.0	0.0	0.0	0.0	0.0	0.0	0.0	0.0	70.0	0.0	0.0	0.0	88.0	0.0	0.0	0.0	0.0	0.0	0.0	0.0	0.0	249.0	0.0	0.0	0.0	0.0	0.0	0.0	0.0	0.0	0.0	0.0	0.0	47.0	22.0	86.0	662.0	156.0	33.0	57.0	123.0	143.0	0.0	34.0	28.0	0.0	46.0	71.0
e37dba1608aafb21f6c51dd721e39455	0.0	0.0	0.0	0.0	0.0	0.0	0.0	0.0	0.0	0.0	0.0	0.0	0.0	96.0	571.0	0.0	0.0	0.0	0.0	0.0	0.0	0.0	223.0	0.0	51.0	120.0	0.0	0.0	0.0	0.0	0.0	0.0	0.0	0.0	0.0	0.0	0.0	0.0	0.0	0.0	11.0	0.0	0.0	0.0	0.0	0.0	0.0	0.0	0.0
2cdcdd990e23eb9d8bc75b164ee064ec	0.0	0.0	0.0	0.0	67.0	119.0	0.0	103.0	0.0	0.0	0.0	0.0	0.0	105.0	51.0	0.0	0.0	0.0	0.0	0.0	0.0	0.0	11.0	0.0	0.0	0.0	0.0	0.0	0.0	0.0	0.0	0.0	0.0	0.0	137.0	0.0	34.0	36.0	34.0	26.0	0.0	93.0	0.0	0.0	0.0	0.0	32.0	0.0	16.0
6d8811961951d1f608c55698ff314ef3	0.0	0.0	4.0	0.0	0.0	0.0	0.0	0.0	0.0	0.0	0.0	0.0	0.0	20.0	0.0	0.0	45.0	0.0	17.0	22.0	20.0	16.0	0.0	53.0	0.0	0.0	20.0	0.0	102.0	36.0	0.0	0.0	0.0	23.0	16.0	0.0	0.0	46.0	0.0	0.0	0.0	89.0	0.0	27.0	0.0	0.0	0.0	25.0	0.0
0f82c89f423eed520c156b34afbb9a6d	0.0	0.0	19.0	0.0	0.0	0.0	0.0	0.0	29.0	0.0	0.0	0.0	0.0	0.0	0.0	0.0	0.0	0.0	0.0	0.0	0.0	48.0	0.0	0.0	0.0	0.0	112.0	0.0	18.0	13.0	10.0	0.0	0.0	0.0	32.0	0.0	0.0	0.0	35.0	0.0	0.0	89.0	0.0	19.0	0.0	0.0	18.0	70.0	0.0
f2d1dc75d3e8c1ec067b74fb75303a52	64.0	0.0	0.0	0.0	0.0	0.0	0.0	0.0	0.0	0.0	0.0	0.0	0.0	0.0	0.0	50.0	0.0	0.0	45.0	0.0	42.0	208.0	65.0	0.0	0.0	66.0	102.0	52.0	38.0	59.0	0.0	0.0	79.0	0.0	0.0	0.0	0.0	0.0	0.0	0.0	0.0	0.0	0.0	27.0	0.0	0.0	0.0	0.0	0.0
687fed985626a9a41997c84d99134d39	0.0	0.0	0.0	0.0	0.0	0.0	576.0	0.0	0.0	0.0	0.0	0.0	0.0	0.0	0.0	0.0	0.0	0.0	0.0	0.0	0.0	0.0	2.0	0.0	0.0	334.0	10.0	0.0	1261.0	0.0	0.0	0.0	35.0	12.0	9.0	0.0	244.0	0.0	111.0	0.0	0.0	292.0	30.0	0.0	75.0	22.0	0.0	0.0	334.0
1034a4adbf554b1151c63c3c2d54e542	0.0	24.0	16.0	7.0	14.0	9.0	0.0	23.0	39.0	35.0	0.0	9.0	0.0	5.0	156.0	0.0	161.0	0.0	747.0	542.0	498.0	0.0	0.0	31.0	10.0	27.0	23.0	0.0	0.0	156.0	0.0	0.0	0.0	551.0	28.0	14.0	27.0	73.0	0.0	42.0	6.0	57.0	9.0	12.0	0.0	37.0	13.0	27.0	0.0
799c79efac082602dcdc2144e254f340	0.0	14.0	0.0	0.0	0.0	0.0	0.0	0.0	0.0	0.0	0.0	0.0	0.0	3.0	0.0	0.0	0.0	0.0	36.0	0.0	0.0	0.0	0.0	0.0	0.0	0.0	0.0	0.0	0.0	0.0	0.0	0.0	0.0	0.0	0.0	0.0	29.0	0.0	0.0	0.0	12.0	0.0	0.0	0.0	0.0	0.0	0.0	0.0	104.0
7c28c1190ed2a3655f8a4b726c57fc92	0.0	0.0	0.0	0.0	125.0	0.0	26.0	21.0	0.0	0.0	0.0	0.0	0.0	0.0	32.0	0.0	0.0	0.0	0.0	0.0	0.0	0.0	0.0	0.0	0.0	0.0	0.0	0.0	0.0	0.0	0.0	0.0	0.0	0.0	31.0	23.0	0.0	0.0	0.0	0.0	0.0	0.0	0.0	0.0	0.0	0.0	0.0	19.0	0.0
842d75619c081c4f234381db1178cf75	22.0	37.0	37.0	28.0	25.0	117.0	0.0	0.0	331.0	68.0	0.0	0.0	15.0	39.0	551.0	23.0	61.0	14.0	268.0	0.0	0.0	0.0	0.0	0.0	30.0	0.0	14.0	0.0	0.0	55.0	80.0	0.0	0.0	0.0	95.0	0.0	0.0	24.0	93.0	0.0	20.0	115.0	21.0	20.0	0.0	0.0	19.0	0.0	0.0
1f4d0a38f4524a7b10321d94dee14f23	0.0	0.0	0.0	0.0	24.0	0.0	0.0	52.0	0.0	0.0	0.0	0.0	0.0	41.0	37.0	0.0	6.0	20.0	0.0	0.0	0.0	0.0	0.0	0.0	69.0	0.0	0.0	0.0	59.0	0.0	0.0	0.0	0.0	10.0	0.0	42.0	42.0	53.0	100.0	578.0	17.0	57.0	35.0	0.0	0.0	0.0	0.0	31.0	0.0
45b97d61c211bc1e1ef3ee5d8f9f71e0	0.0	0.0	0.0	0.0	0.0	0.0	0.0	213.0	0.0	48.0	0.0	0.0	0.0	151.0	156.0	0.0	0.0	0.0	0.0	0.0	0.0	0.0	0.0	0.0	35.0	0.0	0.0	0.0	0.0	0.0	0.0	0.0	0.0	15.0	194.0	0.0	37.0	20.0	175.0	12.0	43.0	387.0	84.0	0.0	0.0	20.0	29.0	0.0	14.0
1ae691e01cb980150eedae205ce59707	0.0	0.0	0.0	0.0	0.0	0.0	51.0	0.0	0.0	0.0	0.0	0.0	0.0	0.0	0.0	0.0	0.0	0.0	0.0	0.0	0.0	0.0	0.0	0.0	0.0	0.0	0.0	0.0	0.0	0.0	0.0	0.0	0.0	0.0	0.0	0.0	0.0	0.0	0.0	0.0	69.0	50.0	23.0	0.0	0.0	0.0	0.0	0.0	0.0
d1b736fceb3a27282fd24b1bd9aec107	0.0	0.0	0.0	0.0	0.0	0.0	0.0	0.0	0.0	0.0	427.0	0.0	0.0	0.0	0.0	0.0	0.0	0.0	0.0	0.0	0.0	0.0	20.0	0.0	0.0	0.0	0.0	0.0	0.0	0.0	0.0	0.0	0.0	0.0	0.0	0.0	0.0	236.0	24.0	74.0	0.0	10.0	0.0	0.0	9.0	0.0	0.0	1.0	0.0
4eabd62f2bd1e283cc0d757f52f63a0b	0.0	0.0	103.0	0.0	2896.0	0.0	0.0	123.0	0.0	0.0	0.0	0.0	0.0	0.0	0.0	0.0	0.0	0.0	0.0	0.0	0.0	0.0	0.0	0.0	0.0	0.0	0.0	0.0	36.0	0.0	0.0	954.0	0.0	0.0	0.0	0.0	0.0	0.0	0.0	0.0	0.0	0.0	0.0	0.0	0.0	0.0	0.0	0.0	0.0
ba2b036eb6efa308a32c4e6c95db23a7	0.0	0.0	0.0	0.0	0.0	0.0	0.0	0.0	0.0	0.0	0.0	0.0	0.0	0.0	28.0	0.0	0.0	3.0	14.0	20.0	12.0	0.0	0.0	0.0	0.0	0.0	0.0	0.0	0.0	0.0	0.0	0.0	0.0	0.0	0.0	19.0	0.0	0.0	0.0	40.0	0.0	0.0	0.0	0.0	0.0	0.0	0.0	4.0	0.0
989c7f0fbf0d8b04dde10640ed1b5faa	98.0	0.0	234.0	0.0	0.0	112.0	9.0	0.0	0.0	0.0	0.0	0.0	0.0	0.0	0.0	0.0	0.0	42.0	174.0	0.0	0.0	417.0	0.0	26.0	0.0	0.0	0.0	0.0	0.0	0.0	0.0	23.0	35.0	0.0	0.0	14.0	0.0	5.0	0.0	0.0	0.0	0.0	0.0	0.0	187.0	0.0	0.0	11.0	0.0
981d989dd8301b017834b0d7fb1eb3e1	345.0	1430.0	507.0	51.0	266.0	523.0	19.0	114.0	550.0	1417.0	95.0	0.0	488.0	343.0	0.0	348.0	0.0	66.0	306.0	33.0	315.0	1217.0	476.0	12.0	0.0	354.0	689.0	399.0	233.0	386.0	138.0	69.0	531.0	105.0	0.0	81.0	0.0	59.0	0.0	21.0	0.0	0.0	0.0	186.0	125.0	0.0	0.0	74.0	0.0
ce45143aa55cb60d79800311ceb69eeb	0.0	22.0	0.0	0.0	0.0	0.0	0.0	0.0	0.0	0.0	0.0	0.0	0.0	0.0	0.0	0.0	0.0	0.0	0.0	0.0	0.0	0.0	0.0	0.0	0.0	0.0	0.0	0.0	0.0	0.0	0.0	0.0	0.0	0.0	4.0	0.0	188.0	0.0	0.0	0.0	13.0	0.0	0.0	0.0	0.0	0.0	4.0	0.0	302.0
fa41fa139ed522fce79d97e88b81eb0d	0.0	0.0	0.0	0.0	0.0	0.0	0.0	0.0	0.0	0.0	0.0	0.0	0.0	0.0	0.0	0.0	0.0	0.0	0.0	0.0	0.0	0.0	41.0	0.0	0.0	0.0	0.0	0.0	0.0	0.0	0.0	0.0	0.0	0.0	11.0	0.0	0.0	33.0	0.0	0.0	10.0	22.0	19.0	0.0	0.0	67.0	0.0	34.0	0.0
9bc20340cc287855a8ad6178ffe659e7	0.0	0.0	0.0	50.0	0.0	0.0	0.0	0.0	0.0	0.0	0.0	0.0	0.0	0.0	0.0	0.0	0.0	0.0	0.0	0.0	0.0	0.0	47.0	0.0	84.0	0.0	0.0	0.0	22.0	0.0	0.0	0.0	0.0	0.0	46.0	54.0	30.0	0.0	0.0	0.0	55.0	75.0	22.0	0.0	0.0	24.0	19.0	36.0	0.0
d0c43ea4049b44240fe20507dbea87bc	0.0	0.0	0.0	0.0	0.0	0.0	0.0	45.0	0.0	0.0	0.0	0.0	0.0	0.0	0.0	0.0	0.0	0.0	0.0	0.0	0.0	0.0	0.0	0.0	0.0	0.0	0.0	0.0	0.0	0.0	0.0	0.0	0.0	0.0	0.0	97.0	58.0	965.0	24.0	52.0	116.0	237.0	437.0	0.0	0.0	43.0	0.0	102.0	32.0
f0a9f54ba74f374b5e98b60cb75145ec	0.0	0.0	0.0	0.0	0.0	0.0	24.0	37.0	0.0	0.0	0.0	0.0	0.0	67.0	0.0	0.0	0.0	54.0	0.0	0.0	0.0	0.0	41.0	0.0	0.0	0.0	0.0	0.0	0.0	0.0	0.0	0.0	0.0	0.0	0.0	0.0	0.0	0.0	0.0	0.0	0.0	0.0	0.0	0.0	0.0	0.0	0.0	0.0	0.0
b5d7dde14437f88cd05689ec1e4a2b3e	0.0	0.0	61.0	0.0	1286.0	0.0	0.0	44.0	0.0	0.0	0.0	0.0	0.0	0.0	0.0	0.0	0.0	0.0	0.0	0.0	0.0	0.0	0.0	0.0	0.0	0.0	0.0	0.0	13.0	0.0	0.0	396.0	0.0	0.0	0.0	0.0	0.0	0.0	0.0	0.0	0.0	0.0	0.0	0.0	0.0	0.0	0.0	0.0	0.0
77e6b11badb7973884ba4f9afcd9224f	0.0	0.0	0.0	0.0	0.0	0.0	0.0	0.0	0.0	0.0	0.0	0.0	0.0	0.0	0.0	0.0	0.0	0.0	0.0	0.0	0.0	0.0	0.0	0.0	0.0	0.0	0.0	0.0	0.0	0.0	0.0	0.0	0.0	0.0	1.0	0.0	142.0	0.0	118.0	0.0	53.0	0.0	0.0	0.0	0.0	0.0	0.0	0.0	61.0
ad323526cd145ce2be7864c3a95c2dc6	0.0	0.0	14.0	6.0	0.0	0.0	0.0	0.0	53.0	0.0	0.0	0.0	0.0	0.0	47.0	0.0	0.0	0.0	50.0	0.0	0.0	0.0	0.0	0.0	0.0	0.0	0.0	0.0	0.0	0.0	37.0	0.0	0.0	0.0	0.0	0.0	0.0	0.0	0.0	0.0	0.0	41.0	0.0	0.0	0.0	0.0	0.0	0.0	0.0
480cc1738d7e78eb42bb60ee840a14a6	0.0	0.0	0.0	40.0	0.0	0.0	0.0	0.0	40.0	0.0	0.0	0.0	30.0	49.0	0.0	0.0	0.0	0.0	0.0	0.0	0.0	0.0	0.0	25.0	0.0	0.0	35.0	0.0	26.0	24.0	35.0	0.0	0.0	0.0	207.0	0.0	0.0	25.0	0.0	0.0	0.0	2248.0	0.0	67.0	0.0	0.0	23.0	11.0	0.0
3c385a793494327ecb1cb88103a6ff00	0.0	0.0	575.0	0.0	0.0	0.0	0.0	0.0	263.0	0.0	0.0	0.0	0.0	0.0	0.0	0.0	0.0	0.0	16.0	0.0	0.0	87.0	18.0	0.0	0.0	0.0	0.0	29.0	0.0	0.0	0.0	0.0	0.0	0.0	0.0	0.0	0.0	0.0	0.0	0.0	0.0	0.0	50.0	0.0	0.0	0.0	0.0	0.0	0.0
8ec66840e349f874d12228ad11baf9c9	0.0	0.0	0.0	0.0	0.0	0.0	0.0	0.0	0.0	0.0	0.0	0.0	0.0	44.0	0.0	0.0	0.0	0.0	0.0	0.0	0.0	54.0	0.0	0.0	0.0	0.0	26.0	0.0	40.0	0.0	0.0	0.0	0.0	0.0	0.0	0.0	0.0	50.0	0.0	0.0	28.0	53.0	0.0	9.0	0.0	0.0	0.0	0.0	0.0
8a37c61314282fc24f2857680dd440b5	0.0	0.0	0.0	0.0	0.0	0.0	50.0	0.0	0.0	0.0	0.0	0.0	0.0	0.0	0.0	0.0	0.0	0.0	0.0	0.0	0.0	0.0	0.0	0.0	0.0	0.0	0.0	0.0	0.0	0.0	0.0	0.0	0.0	0.0	53.0	44.0	0.0	0.0	0.0	0.0	51.0	81.0	0.0	0.0	0.0	0.0	0.0	0.0	0.0
4130704fb00b95645fda8f3812abc00b	0.0	0.0	0.0	0.0	0.0	0.0	0.0	0.0	48.0	61.0	0.0	0.0	0.0	0.0	32.0	0.0	0.0	0.0	0.0	0.0	0.0	0.0	0.0	0.0	0.0	0.0	0.0	0.0	0.0	0.0	0.0	0.0	0.0	16.0	0.0	0.0	8.0	3.0	61.0	26.0	0.0	0.0	0.0	0.0	0.0	0.0	0.0	0.0	0.0
f4b118c2554d24a295de875777f46da5	66.0	45.0	0.0	0.0	0.0	60.0	0.0	0.0	49.0	0.0	0.0	0.0	0.0	0.0	34.0	0.0	0.0	35.0	0.0	15.0	0.0	0.0	0.0	0.0	0.0	0.0	0.0	0.0	0.0	3.0	21.0	0.0	0.0	21.0	0.0	74.0	26.0	0.0	0.0	75.0	79.0	0.0	38.0	65.0	0.0	0.0	0.0	0.0	0.0
a81f1a904f6c993c6473b66c41fd54bf	0.0	0.0	0.0	0.0	0.0	0.0	0.0	0.0	23.0	0.0	0.0	106.0	0.0	0.0	0.0	0.0	0.0	0.0	0.0	43.0	0.0	35.0	0.0	0.0	0.0	0.0	0.0	0.0	0.0	0.0	0.0	0.0	0.0	10.0	0.0	0.0	0.0	0.0	0.0	0.0	0.0	0.0	0.0	0.0	0.0	0.0	0.0	0.0	0.0
c758c8fef5fb831c28074306fddcf8b3	0.0	0.0	0.0	144.0	0.0	0.0	90.0	220.0	0.0	0.0	68.0	0.0	0.0	0.0	0.0	0.0	0.0	0.0	0.0	0.0	0.0	0.0	0.0	0.0	0.0	0.0	0.0	0.0	36.0	0.0	0.0	0.0	0.0	0.0	0.0	673.0	0.0	0.0	0.0	0.0	0.0	727.0	0.0	0.0	0.0	0.0	0.0	509.0	0.0
327251dbc588a518691238f93ba418da	0.0	0.0	0.0	0.0	0.0	0.0	0.0	0.0	286.0	309.0	0.0	0.0	0.0	0.0	0.0	0.0	88.0	0.0	0.0	0.0	0.0	0.0	0.0	0.0	0.0	0.0	0.0	0.0	0.0	0.0	0.0	0.0	0.0	0.0	0.0	0.0	0.0	0.0	0.0	85.0	0.0	445.0	0.0	0.0	0.0	0.0	0.0	0.0	0.0
f9a421e029eababe8a96e0588bc62683	0.0	0.0	0.0	0.0	0.0	0.0	0.0	83.0	0.0	0.0	0.0	0.0	0.0	0.0	0.0	0.0	0.0	0.0	0.0	0.0	0.0	0.0	0.0	0.0	0.0	0.0	0.0	0.0	0.0	0.0	0.0	0.0	0.0	0.0	0.0	0.0	0.0	17.0	0.0	45.0	0.0	89.0	24.0	0.0	0.0	0.0	0.0	0.0	0.0
5de9e4570c754602cf210cd3d3a2522f	0.0	0.0	0.0	0.0	0.0	0.0	0.0	0.0	0.0	0.0	0.0	0.0	0.0	0.0	0.0	0.0	0.0	0.0	0.0	0.0	0.0	0.0	0.0	0.0	36.0	0.0	0.0	0.0	0.0	0.0	0.0	0.0	0.0	0.0	33.0	0.0	0.0	4505.0	136.0	0.0	0.0	0.0	0.0	0.0	0.0	0.0	0.0	0.0	0.0
336257cb298c316f8dc8acc14c3b1930	0.0	0.0	0.0	0.0	0.0	0.0	0.0	0.0	0.0	0.0	0.0	0.0	0.0	0.0	0.0	0.0	0.0	0.0	13.0	32.0	40.0	0.0	0.0	0.0	0.0	0.0	0.0	0.0	0.0	26.0	0.0	0.0	0.0	34.0	0.0	0.0	0.0	0.0	0.0	0.0	0.0	0.0	0.0	0.0	0.0	0.0	0.0	0.0	0.0
e0934d4cb672fa3f725e97c922842244	0.0	0.0	36.0	0.0	989.0	0.0	0.0	33.0	0.0	0.0	0.0	0.0	0.0	0.0	0.0	0.0	0.0	0.0	0.0	0.0	0.0	0.0	0.0	0.0	0.0	0.0	0.0	0.0	23.0	0.0	0.0	229.0	0.0	0.0	0.0	0.0	0.0	0.0	0.0	0.0	0.0	0.0	0.0	0.0	0.0	0.0	0.0	0.0	0.0
1ba82eecd00fd3c688d79bb39d6ef7b6	0.0	0.0	0.0	0.0	0.0	0.0	67.0	0.0	0.0	0.0	0.0	0.0	0.0	0.0	0.0	0.0	0.0	0.0	0.0	0.0	0.0	0.0	67.0	0.0	0.0	0.0	0.0	0.0	0.0	0.0	0.0	0.0	0.0	18.0	342.0	0.0	56.0	393.0	32.0	23.0	0.0	350.0	37.0	0.0	47.0	31.0	28.0	0.0	22.0
beac93d6b9b0061ca72c419f8e87a009	0.0	0.0	0.0	0.0	0.0	0.0	0.0	0.0	0.0	0.0	0.0	0.0	0.0	0.0	0.0	0.0	0.0	0.0	0.0	0.0	0.0	0.0	0.0	0.0	0.0	0.0	0.0	0.0	0.0	0.0	0.0	0.0	0.0	0.0	102.0	44.0	0.0	0.0	0.0	0.0	0.0	25.0	41.0	0.0	0.0	0.0	31.0	26.0	0.0
b94314c63f940ef4d3336a3b1f79f8e0	23.0	36.0	17.0	15.0	8.0	32.0	3.0	19.0	89.0	72.0	0.0	10.0	8.0	22.0	245.0	0.0	205.0	18.0	1307.0	994.0	863.0	0.0	0.0	29.0	8.0	8.0	23.0	0.0	6.0	225.0	35.0	23.0	0.0	513.0	24.0	52.0	46.0	80.0	25.0	91.0	15.0	58.0	12.0	12.0	0.0	0.0	5.0	55.0	13.0
ca26020339a59d5ba404fcd7a0f07f24	0.0	0.0	0.0	0.0	0.0	0.0	1989.0	0.0	0.0	0.0	0.0	0.0	0.0	0.0	0.0	0.0	0.0	0.0	0.0	0.0	0.0	0.0	0.0	0.0	0.0	831.0	25.0	0.0	1663.0	0.0	0.0	0.0	80.0	0.0	62.0	0.0	556.0	0.0	597.0	0.0	10.0	946.0	161.0	0.0	39.0	18.0	0.0	0.0	216.0
12bdb442598119de7ec9b2f1fb50641a	0.0	0.0	0.0	0.0	0.0	0.0	12.0	19.0	0.0	0.0	0.0	0.0	0.0	0.0	13.0	0.0	72.0	0.0	0.0	0.0	0.0	0.0	19.0	0.0	0.0	0.0	0.0	0.0	0.0	0.0	0.0	0.0	0.0	0.0	7.0	27.0	0.0	15.0	0.0	0.0	3.0	21.0	0.0	0.0	0.0	47.0	0.0	15.0	43.0
90252e1159ed4ecca337465c16647420	0.0	0.0	0.0	0.0	0.0	0.0	0.0	0.0	0.0	0.0	0.0	0.0	0.0	0.0	0.0	0.0	0.0	0.0	29.0	0.0	0.0	0.0	37.0	0.0	0.0	0.0	0.0	11.0	0.0	0.0	0.0	0.0	0.0	0.0	290.0	0.0	0.0	0.0	35.0	0.0	0.0	0.0	0.0	0.0	135.0	0.0	171.0	0.0	0.0
dbd68092022cd914cc0fc5392a4bc73f	0.0	0.0	0.0	0.0	0.0	0.0	55.0	23.0	0.0	0.0	0.0	0.0	0.0	0.0	56.0	0.0	0.0	0.0	0.0	0.0	0.0	0.0	39.0	0.0	0.0	0.0	0.0	0.0	0.0	0.0	0.0	0.0	0.0	0.0	0.0	11.0	0.0	0.0	0.0	23.0	0.0	0.0	0.0	0.0	0.0	0.0	0.0	20.0	0.0
768f46fbbb5e6df19815df4974523b7c	0.0	0.0	0.0	0.0	0.0	0.0	0.0	0.0	0.0	0.0	0.0	48.0	0.0	8.0	0.0	0.0	0.0	0.0	0.0	0.0	0.0	0.0	0.0	0.0	0.0	0.0	0.0	0.0	41.0	15.0	0.0	0.0	0.0	0.0	0.0	0.0	0.0	15.0	0.0	0.0	0.0	0.0	0.0	0.0	0.0	0.0	0.0	0.0	0.0
cb86037d6f0783c2b6da2d988bfe2b5b	0.0	0.0	0.0	0.0	0.0	0.0	6.0	0.0	0.0	0.0	68.0	0.0	0.0	0.0	0.0	0.0	0.0	0.0	0.0	0.0	0.0	0.0	0.0	0.0	0.0	0.0	0.0	0.0	0.0	0.0	0.0	0.0	0.0	0.0	0.0	1.0	13.0	0.0	20.0	0.0	0.0	5.0	0.0	0.0	32.0	0.0	0.0	1.0	36.0
3fdadbfe8bba0c81449e36562ec78a4a	0.0	0.0	0.0	0.0	0.0	0.0	0.0	34.0	0.0	0.0	0.0	0.0	0.0	57.0	74.0	0.0	0.0	0.0	0.0	0.0	0.0	0.0	0.0	0.0	0.0	0.0	0.0	0.0	0.0	0.0	0.0	0.0	0.0	0.0	0.0	146.0	61.0	60.0	0.0	77.0	25.0	0.0	0.0	0.0	0.0	0.0	0.0	145.0	82.0
7f73f09c34130d248a01544c6a6d312c	0.0	0.0	0.0	45.0	0.0	30.0	0.0	0.0	0.0	0.0	0.0	0.0	0.0	0.0	13.0	0.0	0.0	0.0	0.0	0.0	0.0	0.0	0.0	0.0	0.0	0.0	83.0	0.0	0.0	18.0	34.0	0.0	0.0	0.0	32.0	0.0	0.0	21.0	0.0	0.0	0.0	1095.0	0.0	73.0	0.0	0.0	13.0	0.0	0.0
980732038252b281b7a70b9d0bfc40e4	0.0	0.0	0.0	0.0	0.0	0.0	0.0	18.0	0.0	0.0	0.0	0.0	0.0	0.0	0.0	0.0	0.0	0.0	0.0	0.0	0.0	0.0	0.0	0.0	0.0	0.0	0.0	0.0	0.0	0.0	0.0	0.0	0.0	0.0	13.0	15.0	0.0	0.0	21.0	17.0	0.0	37.0	31.0	0.0	0.0	15.0	59.0	18.0	83.0
37c8963250b2c4a77f52076dcd3ba38c	0.0	0.0	0.0	0.0	0.0	0.0	26.0	0.0	58.0	68.0	0.0	0.0	31.0	8.0	0.0	0.0	0.0	0.0	0.0	0.0	0.0	0.0	0.0	0.0	0.0	0.0	0.0	0.0	0.0	0.0	0.0	0.0	0.0	0.0	29.0	0.0	12.0	0.0	0.0	0.0	0.0	134.0	29.0	0.0	0.0	0.0	0.0	0.0	0.0
7ecdb7a1a12954278ca7f439fb162322	0.0	0.0	0.0	22.0	0.0	0.0	0.0	0.0	21.0	0.0	0.0	207.0	0.0	0.0	0.0	0.0	46.0	0.0	0.0	91.0	20.0	0.0	0.0	0.0	0.0	0.0	31.0	0.0	0.0	0.0	0.0	0.0	0.0	0.0	0.0	13.0	0.0	0.0	0.0	0.0	0.0	0.0	0.0	43.0	0.0	0.0	0.0	0.0	0.0
1d04db81ba7f27d1f3c524f0d32dfcf6	25.0	41.0	25.0	33.0	18.0	111.0	0.0	0.0	260.0	112.0	0.0	0.0	14.0	22.0	588.0	0.0	96.0	19.0	389.0	0.0	0.0	0.0	0.0	0.0	19.0	0.0	18.0	0.0	0.0	84.0	66.0	0.0	22.0	0.0	85.0	0.0	0.0	40.0	80.0	0.0	17.0	113.0	18.0	34.0	0.0	0.0	9.0	0.0	0.0
491c061f29ebc39bc5e8d4e518e96c59	0.0	0.0	0.0	0.0	0.0	0.0	0.0	0.0	0.0	0.0	0.0	0.0	0.0	0.0	0.0	0.0	0.0	0.0	0.0	0.0	0.0	0.0	0.0	0.0	0.0	0.0	0.0	0.0	0.0	0.0	0.0	0.0	0.0	0.0	0.0	127.0	0.0	0.0	0.0	0.0	0.0	0.0	101.0	0.0	0.0	31.0	0.0	145.0	0.0
30c204274be3c062958d31d5ca83acd0	0.0	0.0	0.0	0.0	0.0	0.0	0.0	0.0	0.0	0.0	0.0	0.0	0.0	0.0	0.0	0.0	41.0	151.0	0.0	0.0	0.0	0.0	0.0	0.0	0.0	0.0	0.0	0.0	0.0	0.0	0.0	0.0	0.0	0.0	0.0	0.0	0.0	8.0	0.0	0.0	0.0	6.0	0.0	0.0	0.0	0.0	0.0	0.0	26.0
cc0eee89526167133955be87057a03cb	0.0	0.0	0.0	0.0	0.0	0.0	0.0	0.0	0.0	0.0	0.0	0.0	0.0	0.0	0.0	0.0	0.0	0.0	0.0	0.0	0.0	0.0	0.0	0.0	0.0	0.0	0.0	0.0	0.0	0.0	0.0	0.0	0.0	0.0	4.0	0.0	198.0	0.0	158.0	0.0	39.0	0.0	0.0	0.0	0.0	0.0	0.0	0.0	83.0
55248d5b068c99375c102e68de469b62	39.0	0.0	0.0	49.0	0.0	24.0	0.0	64.0	0.0	79.0	58.0	0.0	0.0	0.0	0.0	0.0	0.0	20.0	0.0	0.0	0.0	0.0	16.0	0.0	31.0	0.0	24.0	0.0	0.0	0.0	0.0	0.0	0.0	0.0	28.0	32.0	0.0	28.0	0.0	12.0	67.0	28.0	0.0	0.0	0.0	0.0	23.0	16.0	6.0
362286de2be62121045ec57fcc933160	0.0	0.0	0.0	39.0	0.0	0.0	0.0	0.0	0.0	0.0	0.0	0.0	0.0	0.0	0.0	0.0	0.0	0.0	0.0	0.0	0.0	0.0	50.0	0.0	0.0	0.0	0.0	0.0	0.0	0.0	0.0	0.0	0.0	0.0	34.0	0.0	0.0	0.0	36.0	71.0	0.0	0.0	0.0	0.0	0.0	0.0	27.0	0.0	0.0
5453c198c28723f028698d6e646aca5b	0.0	0.0	0.0	0.0	0.0	0.0	16.0	0.0	0.0	0.0	0.0	0.0	0.0	0.0	0.0	0.0	0.0	0.0	0.0	0.0	0.0	0.0	0.0	0.0	0.0	0.0	0.0	17.0	0.0	0.0	0.0	0.0	0.0	0.0	11.0	0.0	12.0	0.0	0.0	0.0	0.0	17.0	0.0	0.0	0.0	0.0	0.0	0.0	30.0
efd8fbce14dd33c2a9194f9fb16bedd9	0.0	0.0	0.0	0.0	0.0	0.0	0.0	0.0	0.0	0.0	0.0	0.0	0.0	0.0	0.0	0.0	0.0	0.0	0.0	0.0	0.0	0.0	0.0	0.0	17.0	0.0	0.0	0.0	0.0	0.0	0.0	0.0	0.0	0.0	18.0	0.0	0.0	2287.0	69.0	0.0	0.0	0.0	0.0	0.0	0.0	0.0	0.0	0.0	0.0
0faf1de28ebda0c5540c3be8443c4683	0.0	0.0	0.0	0.0	0.0	0.0	35.0	0.0	0.0	0.0	0.0	0.0	0.0	21.0	0.0	0.0	0.0	0.0	0.0	0.0	0.0	0.0	45.0	0.0	0.0	0.0	0.0	0.0	0.0	0.0	0.0	0.0	0.0	0.0	0.0	0.0	0.0	30.0	0.0	0.0	0.0	19.0	39.0	0.0	0.0	0.0	0.0	0.0	0.0
8c301982c0bbe7b8e5bc5907df89bb2b	0.0	0.0	0.0	0.0	0.0	0.0	82.0	86.0	0.0	0.0	0.0	0.0	0.0	0.0	0.0	0.0	0.0	0.0	0.0	0.0	0.0	0.0	26.0	0.0	0.0	0.0	0.0	0.0	0.0	0.0	0.0	0.0	0.0	43.0	14.0	29.0	27.0	43.0	59.0	59.0	14.0	0.0	34.0	0.0	0.0	22.0	0.0	42.0	68.0
db163f6fed95fb578700b897a7edcdf5	0.0	0.0	0.0	0.0	0.0	0.0	0.0	0.0	59.0	0.0	0.0	12.0	0.0	0.0	0.0	0.0	0.0	0.0	0.0	0.0	0.0	24.0	0.0	0.0	0.0	0.0	0.0	0.0	0.0	0.0	63.0	0.0	0.0	28.0	0.0	0.0	0.0	0.0	0.0	0.0	0.0	0.0	0.0	0.0	0.0	0.0	0.0	0.0	0.0
a9de91d63f729b55b199af9eaede8273	0.0	0.0	0.0	0.0	0.0	0.0	162.0	0.0	0.0	0.0	0.0	0.0	0.0	67.0	30.0	0.0	0.0	48.0	0.0	0.0	0.0	0.0	0.0	0.0	0.0	0.0	0.0	0.0	0.0	0.0	0.0	0.0	0.0	0.0	421.0	254.0	226.0	103.0	0.0	115.0	79.0	334.0	177.0	0.0	0.0	15.0	47.0	135.0	242.0
8aed78f3e1d57f5ee88a104490f9c2ee	0.0	0.0	0.0	0.0	0.0	0.0	904.0	0.0	0.0	0.0	0.0	0.0	0.0	0.0	0.0	0.0	0.0	0.0	0.0	0.0	0.0	0.0	1.0	0.0	0.0	357.0	11.0	0.0	668.0	0.0	0.0	0.0	44.0	0.0	30.0	0.0	265.0	0.0	260.0	0.0	3.0	457.0	53.0	0.0	13.0	8.0	0.0	0.0	108.0
8467fe66bb9adab3734fc801005d54ad	0.0	0.0	0.0	0.0	0.0	23.0	0.0	0.0	82.0	45.0	0.0	0.0	0.0	0.0	0.0	0.0	0.0	0.0	0.0	0.0	0.0	0.0	0.0	0.0	0.0	0.0	0.0	0.0	0.0	0.0	0.0	0.0	0.0	0.0	0.0	0.0	13.0	28.0	18.0	20.0	0.0	0.0	0.0	0.0	0.0	0.0	0.0	0.0	0.0
def5ace00ea95339bcf0094c71d87b21	0.0	44.0	0.0	0.0	0.0	0.0	0.0	0.0	0.0	0.0	0.0	0.0	0.0	55.0	0.0	0.0	0.0	0.0	20.0	0.0	0.0	0.0	0.0	0.0	0.0	0.0	0.0	0.0	0.0	0.0	0.0	0.0	0.0	0.0	0.0	0.0	73.0	0.0	0.0	0.0	49.0	0.0	0.0	80.0	0.0	0.0	0.0	0.0	64.0
b16a63e396a0479cc5cbfd1f87959bc6	22.0	78.0	22.0	27.0	23.0	42.0	38.0	20.0	228.0	106.0	0.0	31.0	24.0	32.0	661.0	0.0	98.0	13.0	431.0	333.0	267.0	25.0	0.0	12.0	51.0	20.0	19.0	0.0	29.0	100.0	0.0	0.0	0.0	416.0	83.0	60.0	47.0	142.0	0.0	86.0	23.0	149.0	25.0	29.0	0.0	0.0	14.0	37.0	14.0
87f7b6b8a44d4c9c96cf82eddb83438c	0.0	0.0	0.0	0.0	0.0	0.0	0.0	0.0	0.0	0.0	0.0	0.0	0.0	0.0	0.0	0.0	12.0	0.0	0.0	0.0	0.0	0.0	0.0	0.0	0.0	0.0	0.0	0.0	159.0	0.0	0.0	0.0	0.0	0.0	146.0	0.0	0.0	0.0	0.0	0.0	0.0	0.0	33.0	0.0	0.0	0.0	9.0	0.0	0.0
364a588afa85dae94985df50f656e14d	0.0	0.0	71.0	0.0	0.0	0.0	0.0	0.0	0.0	0.0	0.0	0.0	0.0	0.0	0.0	0.0	0.0	0.0	0.0	0.0	0.0	0.0	0.0	0.0	0.0	0.0	0.0	0.0	28.0	0.0	0.0	0.0	0.0	0.0	59.0	34.0	0.0	0.0	0.0	0.0	0.0	36.0	0.0	0.0	0.0	0.0	0.0	82.0	0.0
0074f9cb546d4effe9707f0a583ffb04	0.0	0.0	0.0	0.0	0.0	0.0	0.0	14.0	0.0	0.0	0.0	0.0	0.0	9.0	0.0	0.0	0.0	0.0	0.0	0.0	0.0	0.0	22.0	0.0	0.0	0.0	0.0	0.0	0.0	0.0	0.0	0.0	0.0	0.0	10.0	14.0	25.0	71.0	0.0	0.0	6.0	128.0	0.0	0.0	0.0	0.0	37.0	49.0	30.0
eb663e2eebc981cfe0af581091863eb6	0.0	17.0	0.0	0.0	0.0	0.0	12.0	0.0	0.0	0.0	0.0	0.0	0.0	0.0	0.0	0.0	0.0	0.0	0.0	0.0	0.0	0.0	24.0	0.0	0.0	0.0	0.0	0.0	41.0	0.0	0.0	0.0	9.0	0.0	0.0	0.0	0.0	0.0	0.0	0.0	0.0	160.0	8.0	0.0	0.0	32.0	0.0	0.0	0.0
3838a25a82b80a3250cc55f76b2fcee1	0.0	63.0	0.0	0.0	0.0	0.0	0.0	0.0	65.0	359.0	0.0	0.0	0.0	65.0	0.0	0.0	27.0	115.0	20.0	0.0	0.0	0.0	0.0	0.0	62.0	0.0	32.0	0.0	0.0	0.0	0.0	0.0	31.0	9.0	58.0	154.0	32.0	321.0	55.0	0.0	324.0	458.0	72.0	0.0	48.0	23.0	0.0	110.0	17.0
23d9d3af6d47c62de3b0b91a952ac24c	0.0	0.0	0.0	0.0	0.0	0.0	42.0	31.0	0.0	0.0	0.0	0.0	0.0	56.0	38.0	0.0	0.0	0.0	0.0	0.0	0.0	0.0	19.0	0.0	0.0	0.0	0.0	0.0	21.0	0.0	0.0	0.0	0.0	0.0	40.0	39.0	0.0	0.0	0.0	0.0	24.0	14.0	0.0	0.0	0.0	0.0	0.0	0.0	15.0
5cf8560479e791f0a713780dd00bae04	18.0	25.0	29.0	32.0	31.0	0.0	17.0	21.0	0.0	99.0	0.0	16.0	26.0	34.0	0.0	0.0	49.0	2.0	265.0	391.0	341.0	0.0	0.0	19.0	12.0	22.0	17.0	0.0	0.0	51.0	75.0	41.0	0.0	235.0	0.0	85.0	47.0	37.0	0.0	110.0	30.0	0.0	21.0	35.0	0.0	0.0	0.0	44.0	0.0
c2fbdde25aba850486b43f6cab4aac24	0.0	0.0	0.0	0.0	0.0	0.0	0.0	31.0	0.0	0.0	0.0	0.0	0.0	0.0	0.0	0.0	0.0	0.0	0.0	0.0	0.0	0.0	0.0	0.0	0.0	0.0	0.0	0.0	0.0	0.0	0.0	0.0	0.0	0.0	0.0	0.0	25.0	34.0	0.0	0.0	0.0	261.0	0.0	0.0	0.0	0.0	0.0	0.0	0.0
8c61e763ea8c6105a16333efa6bdd5d7	0.0	0.0	0.0	0.0	0.0	0.0	31.0	0.0	0.0	0.0	0.0	0.0	0.0	0.0	0.0	0.0	0.0	0.0	0.0	0.0	0.0	0.0	0.0	0.0	0.0	0.0	0.0	0.0	0.0	0.0	0.0	0.0	0.0	0.0	40.0	0.0	0.0	0.0	0.0	0.0	45.0	30.0	16.0	0.0	0.0	0.0	0.0	0.0	0.0
46fe74dd0e940dadd22e63f76bd38a0e	24.0	46.0	39.0	17.0	30.0	56.0	15.0	24.0	354.0	74.0	0.0	18.0	31.0	37.0	706.0	0.0	49.0	8.0	237.0	192.0	173.0	26.0	0.0	0.0	0.0	0.0	18.0	6.0	0.0	50.0	0.0	0.0	0.0	210.0	93.0	45.0	34.0	104.0	0.0	71.0	21.0	120.0	35.0	22.0	0.0	0.0	12.0	12.0	0.0
158ece1a11afd340fbe4eabf1437fc15	0.0	0.0	70.0	268.0	0.0	0.0	160.0	439.0	0.0	0.0	151.0	0.0	0.0	0.0	0.0	0.0	12.0	0.0	0.0	0.0	0.0	0.0	0.0	0.0	0.0	0.0	0.0	0.0	77.0	0.0	0.0	0.0	0.0	0.0	0.0	1563.0	0.0	0.0	0.0	0.0	0.0	1396.0	0.0	0.0	0.0	0.0	0.0	1087.0	0.0
b211a85ea70bf98b634be1597b8b2bfe	0.0	502.0	26.0	0.0	25.0	0.0	0.0	0.0	23.0	0.0	35.0	0.0	88.0	0.0	0.0	0.0	0.0	20.0	0.0	0.0	0.0	0.0	0.0	0.0	0.0	0.0	8.0	0.0	21.0	0.0	0.0	0.0	0.0	15.0	0.0	0.0	22.0	0.0	0.0	0.0	0.0	154.0	31.0	0.0	30.0	0.0	0.0	0.0	18.0
934742cfc50f85bbed59ed289c749dca	51.0	0.0	0.0	0.0	0.0	0.0	0.0	84.0	0.0	0.0	0.0	0.0	38.0	0.0	0.0	0.0	0.0	0.0	176.0	0.0	0.0	0.0	6.0	0.0	91.0	0.0	39.0	117.0	0.0	0.0	0.0	60.0	0.0	47.0	0.0	0.0	0.0	0.0	0.0	0.0	63.0	43.0	0.0	0.0	0.0	0.0	0.0	46.0	0.0
c6acce44bd7c7633c3973ad248f4d948	0.0	0.0	0.0	0.0	0.0	66.0	35.0	0.0	0.0	0.0	0.0	0.0	0.0	0.0	69.0	0.0	0.0	0.0	0.0	0.0	0.0	0.0	0.0	0.0	0.0	0.0	0.0	0.0	0.0	0.0	0.0	0.0	0.0	0.0	64.0	0.0	41.0	0.0	87.0	223.0	0.0	69.0	54.0	0.0	41.0	46.0	40.0	0.0	13.0
ac47357791a8344fc734950b950e9c7d	0.0	117.0	0.0	0.0	0.0	51.0	0.0	0.0	45.0	143.0	0.0	0.0	0.0	33.0	0.0	0.0	0.0	0.0	0.0	0.0	0.0	0.0	0.0	0.0	0.0	0.0	0.0	0.0	0.0	0.0	0.0	0.0	0.0	0.0	0.0	0.0	0.0	0.0	0.0	0.0	0.0	0.0	0.0	0.0	0.0	0.0	0.0	0.0	0.0
ef7d735ac9f6203cf6fc0ad8cb383ccb	0.0	0.0	0.0	0.0	0.0	0.0	0.0	0.0	0.0	0.0	0.0	0.0	0.0	46.0	68.0	0.0	0.0	0.0	0.0	0.0	0.0	0.0	41.0	0.0	0.0	0.0	22.0	0.0	0.0	0.0	0.0	0.0	0.0	0.0	52.0	0.0	0.0	27.0	38.0	0.0	0.0	146.0	76.0	0.0	0.0	44.0	0.0	0.0	22.0
e3d71a476d11c6ebcb99d861e2875407	0.0	0.0	0.0	0.0	0.0	0.0	0.0	48.0	0.0	0.0	0.0	0.0	0.0	34.0	0.0	0.0	0.0	0.0	0.0	0.0	0.0	0.0	8.0	0.0	0.0	0.0	0.0	26.0	0.0	0.0	0.0	0.0	0.0	0.0	0.0	24.0	0.0	8.0	0.0	9.0	47.0	47.0	35.0	0.0	0.0	0.0	0.0	0.0	0.0
73147dd121dac41d025c8796a16517b2	0.0	0.0	63.0	8.0	0.0	0.0	0.0	0.0	0.0	52.0	0.0	0.0	0.0	0.0	0.0	0.0	0.0	0.0	0.0	43.0	0.0	0.0	0.0	0.0	0.0	0.0	0.0	0.0	0.0	0.0	11.0	48.0	0.0	0.0	0.0	0.0	0.0	0.0	0.0	0.0	0.0	0.0	0.0	0.0	0.0	0.0	0.0	0.0	0.0
24d55f0ea6c99850a0a0953a88c76fc5	0.0	0.0	0.0	0.0	0.0	0.0	854.0	0.0	0.0	0.0	0.0	0.0	0.0	0.0	0.0	0.0	0.0	0.0	0.0	0.0	0.0	0.0	0.0	0.0	0.0	288.0	11.0	0.0	595.0	0.0	0.0	0.0	25.0	0.0	29.0	0.0	203.0	0.0	204.0	0.0	0.0	355.0	72.0	0.0	21.0	4.0	0.0	0.0	74.0
627e4e457faf9603fb09ad2e0020a9ff	0.0	0.0	0.0	0.0	0.0	0.0	47.0	50.0	0.0	0.0	0.0	0.0	0.0	0.0	38.0	0.0	23.0	0.0	0.0	0.0	0.0	0.0	22.0	0.0	0.0	0.0	0.0	43.0	0.0	0.0	0.0	0.0	0.0	0.0	20.0	12.0	66.0	23.0	18.0	0.0	26.0	61.0	23.0	0.0	0.0	6.0	0.0	35.0	11.0
b0aac90226ec4946feb4b16963f4db10	0.0	16.0	0.0	0.0	0.0	0.0	0.0	0.0	0.0	0.0	0.0	0.0	0.0	43.0	8.0	0.0	38.0	0.0	0.0	0.0	0.0	0.0	17.0	0.0	0.0	0.0	0.0	0.0	0.0	0.0	0.0	0.0	0.0	0.0	0.0	0.0	0.0	40.0	0.0	0.0	0.0	14.0	0.0	0.0	0.0	0.0	95.0	0.0	0.0
3ec5e40b764eda94d31f2fb9307c5f02	0.0	54.0	0.0	0.0	0.0	0.0	105.0	0.0	182.0	496.0	0.0	0.0	149.0	47.0	0.0	0.0	230.0	0.0	33.0	0.0	0.0	0.0	185.0	0.0	30.0	0.0	0.0	75.0	0.0	0.0	0.0	0.0	19.0	13.0	236.0	0.0	225.0	0.0	15.0	41.0	0.0	892.0	176.0	0.0	509.0	122.0	131.0	0.0	358.0
3d278bc2907d64eb45c530c7721c362d	0.0	0.0	0.0	0.0	0.0	0.0	0.0	0.0	0.0	0.0	0.0	0.0	20.0	0.0	0.0	0.0	0.0	0.0	0.0	0.0	0.0	0.0	0.0	0.0	0.0	0.0	0.0	0.0	0.0	0.0	0.0	0.0	0.0	0.0	10.0	0.0	0.0	11.0	0.0	0.0	0.0	23.0	0.0	0.0	0.0	0.0	0.0	0.0	0.0
09ca9365ec2ca85d96117f51c57ca1f5	54.0	115.0	91.0	70.0	21.0	252.0	24.0	0.0	391.0	179.0	0.0	25.0	31.0	49.0	660.0	33.0	143.0	33.0	850.0	397.0	437.0	41.0	0.0	32.0	26.0	23.0	30.0	49.0	0.0	198.0	0.0	34.0	33.0	159.0	148.0	114.0	135.0	253.0	163.0	0.0	70.0	173.0	94.0	68.0	10.0	17.0	31.0	46.0	0.0
28f1c55bf2a8b61b0594126571f78748	0.0	0.0	0.0	0.0	0.0	0.0	419.0	0.0	0.0	0.0	84.0	0.0	0.0	0.0	0.0	0.0	0.0	0.0	0.0	0.0	0.0	0.0	0.0	0.0	0.0	0.0	0.0	0.0	0.0	0.0	0.0	0.0	0.0	0.0	0.0	51.0	23.0	57.0	0.0	0.0	0.0	0.0	0.0	0.0	0.0	0.0	0.0	80.0	18.0
983d41105165fb9ada96dfb1526874f1	0.0	0.0	3.0	0.0	0.0	14.0	0.0	3.0	67.0	0.0	0.0	0.0	0.0	12.0	46.0	0.0	0.0	0.0	0.0	0.0	0.0	0.0	0.0	0.0	0.0	0.0	0.0	0.0	0.0	0.0	0.0	0.0	0.0	0.0	0.0	0.0	0.0	0.0	7.0	0.0	0.0	0.0	0.0	0.0	0.0	0.0	0.0	0.0	0.0
456bbc77a5d4f445ac3ab57c9a26cae3	67.0	0.0	0.0	0.0	0.0	80.0	0.0	0.0	25.0	0.0	0.0	0.0	0.0	23.0	0.0	0.0	15.0	405.0	0.0	0.0	0.0	0.0	0.0	0.0	0.0	0.0	0.0	0.0	0.0	0.0	0.0	0.0	0.0	0.0	0.0	0.0	41.0	31.0	0.0	0.0	0.0	44.0	0.0	0.0	0.0	0.0	0.0	21.0	17.0
9cb92c456653cc0f6576cad2d7587096	0.0	0.0	0.0	0.0	0.0	0.0	0.0	0.0	0.0	0.0	0.0	0.0	0.0	0.0	38.0	18.0	0.0	0.0	16.0	63.0	0.0	0.0	0.0	0.0	0.0	0.0	0.0	0.0	0.0	0.0	0.0	0.0	0.0	0.0	0.0	0.0	41.0	0.0	0.0	0.0	0.0	0.0	0.0	0.0	0.0	0.0	0.0	0.0	0.0
802a27e89aaea3d514a07a609c735bfd	0.0	22.0	0.0	0.0	0.0	61.0	0.0	0.0	0.0	0.0	0.0	0.0	0.0	18.0	30.0	0.0	0.0	0.0	0.0	0.0	0.0	0.0	0.0	0.0	0.0	0.0	93.0	0.0	0.0	19.0	19.0	0.0	0.0	0.0	18.0	0.0	0.0	15.0	0.0	0.0	0.0	1385.0	0.0	90.0	0.0	0.0	40.0	0.0	0.0
cc3db039632f146a4e12f31721c39f59	0.0	0.0	0.0	0.0	0.0	0.0	0.0	0.0	0.0	0.0	0.0	0.0	0.0	0.0	0.0	0.0	0.0	0.0	12.0	0.0	0.0	0.0	143.0	0.0	0.0	0.0	0.0	12.0	0.0	0.0	0.0	0.0	0.0	23.0	32.0	0.0	0.0	0.0	8.0	0.0	0.0	0.0	0.0	0.0	358.0	0.0	31.0	0.0	0.0
5d6424fb504e651d6bc044040692c511	0.0	151.0	2184.0	0.0	56.0	20.0	0.0	0.0	181.0	0.0	0.0	0.0	294.0	36.0	0.0	0.0	0.0	46.0	30.0	0.0	0.0	103.0	0.0	35.0	199.0	0.0	0.0	1032.0	0.0	0.0	0.0	0.0	0.0	0.0	0.0	0.0	0.0	0.0	0.0	0.0	19.0	0.0	0.0	37.0	0.0	0.0	0.0	48.0	0.0
e8c768d494077422d58218a206cb83a7	0.0	0.0	0.0	0.0	0.0	0.0	0.0	0.0	0.0	0.0	0.0	0.0	0.0	24.0	0.0	0.0	0.0	0.0	0.0	0.0	0.0	0.0	0.0	0.0	0.0	0.0	0.0	0.0	0.0	0.0	0.0	0.0	0.0	0.0	0.0	20.0	0.0	0.0	0.0	0.0	40.0	0.0	0.0	0.0	0.0	0.0	0.0	21.0	0.0
593f4e6b2e63533d06180ab5e6e609f6	0.0	0.0	0.0	0.0	0.0	0.0	0.0	0.0	0.0	0.0	0.0	0.0	0.0	0.0	0.0	0.0	77.0	0.0	0.0	0.0	0.0	0.0	0.0	0.0	57.0	0.0	0.0	0.0	0.0	0.0	0.0	0.0	0.0	16.0	0.0	0.0	0.0	46.0	60.0	0.0	0.0	0.0	0.0	0.0	0.0	0.0	0.0	0.0	0.0
ec70c92779fffcc7010fb95d2d34da14	0.0	0.0	0.0	0.0	0.0	0.0	0.0	0.0	0.0	0.0	0.0	0.0	0.0	0.0	0.0	0.0	22.0	0.0	75.0	54.0	48.0	0.0	0.0	88.0	0.0	0.0	0.0	0.0	0.0	40.0	0.0	0.0	0.0	46.0	0.0	0.0	0.0	0.0	0.0	12.0	0.0	0.0	0.0	0.0	0.0	0.0	0.0	25.0	28.0
b4b19ceffc3bc3c4efc34484059f51b5	0.0	0.0	0.0	0.0	0.0	0.0	0.0	0.0	0.0	0.0	0.0	0.0	0.0	0.0	0.0	0.0	0.0	0.0	0.0	0.0	0.0	0.0	0.0	0.0	0.0	0.0	0.0	0.0	0.0	0.0	0.0	0.0	0.0	0.0	103.0	15.0	0.0	0.0	0.0	0.0	0.0	23.0	30.0	0.0	0.0	0.0	21.0	30.0	0.0
dee9db67197d608c17221fb07e62e013	0.0	0.0	0.0	0.0	0.0	0.0	0.0	0.0	0.0	0.0	0.0	0.0	0.0	0.0	0.0	0.0	22.0	0.0	67.0	74.0	52.0	0.0	0.0	0.0	0.0	0.0	0.0	0.0	0.0	0.0	0.0	0.0	0.0	28.0	0.0	0.0	0.0	0.0	0.0	0.0	0.0	0.0	0.0	0.0	0.0	0.0	22.0	0.0	0.0
41b5e486de2cd4ecb512bb016c830b9e	0.0	0.0	0.0	0.0	120.0	0.0	0.0	0.0	1172.0	0.0	0.0	0.0	0.0	0.0	0.0	0.0	0.0	77.0	0.0	0.0	0.0	1403.0	23.0	0.0	0.0	0.0	244.0	112.0	0.0	0.0	0.0	0.0	0.0	0.0	0.0	0.0	0.0	0.0	0.0	0.0	0.0	0.0	0.0	33.0	0.0	0.0	0.0	0.0	0.0
bf223233747f37b00d360e962b4007f0	0.0	0.0	21.0	0.0	32.0	44.0	0.0	0.0	27.0	0.0	9.0	0.0	0.0	0.0	0.0	0.0	0.0	0.0	0.0	0.0	0.0	0.0	0.0	0.0	0.0	0.0	0.0	0.0	0.0	0.0	0.0	0.0	0.0	0.0	0.0	0.0	0.0	0.0	22.0	8.0	0.0	112.0	0.0	0.0	0.0	0.0	0.0	0.0	0.0
0abdec782d0ac71a3510e7d86a831f23	0.0	0.0	0.0	0.0	0.0	0.0	59.0	0.0	0.0	0.0	0.0	0.0	0.0	0.0	0.0	0.0	19.0	0.0	0.0	0.0	0.0	0.0	0.0	0.0	0.0	0.0	0.0	28.0	0.0	20.0	0.0	0.0	0.0	0.0	480.0	0.0	0.0	0.0	0.0	0.0	0.0	0.0	0.0	0.0	0.0	0.0	69.0	0.0	0.0
37e61a1e379cc1d064005dd10fba4274	0.0	63.0	48.0	0.0	44.0	79.0	0.0	0.0	200.0	126.0	38.0	0.0	0.0	53.0	349.0	0.0	0.0	7.0	23.0	29.0	19.0	18.0	0.0	0.0	0.0	0.0	0.0	0.0	0.0	0.0	115.0	0.0	22.0	263.0	46.0	128.0	52.0	65.0	99.0	127.0	58.0	56.0	24.0	0.0	0.0	0.0	0.0	62.0	0.0
6650e5a382bea5667d3845a22ae83e3b	0.0	0.0	0.0	240.0	0.0	0.0	115.0	381.0	0.0	0.0	116.0	0.0	0.0	0.0	0.0	0.0	25.0	0.0	0.0	20.0	0.0	46.0	0.0	0.0	0.0	0.0	0.0	0.0	75.0	0.0	0.0	0.0	0.0	0.0	0.0	1213.0	0.0	0.0	0.0	0.0	0.0	1222.0	0.0	0.0	0.0	0.0	0.0	892.0	0.0
962bc251bab22441fdefc36f6fd18341	0.0	0.0	43.0	0.0	0.0	0.0	0.0	0.0	11.0	0.0	0.0	0.0	0.0	0.0	0.0	0.0	0.0	0.0	7.0	46.0	10.0	0.0	0.0	0.0	0.0	0.0	0.0	0.0	0.0	0.0	0.0	47.0	0.0	18.0	36.0	0.0	29.0	0.0	0.0	0.0	0.0	0.0	0.0	0.0	0.0	0.0	0.0	13.0	0.0
62ea06db33929b9104e619db2a37ac7e	0.0	0.0	0.0	0.0	0.0	0.0	0.0	0.0	0.0	0.0	0.0	0.0	0.0	0.0	0.0	0.0	0.0	0.0	0.0	0.0	0.0	0.0	0.0	0.0	0.0	0.0	0.0	0.0	0.0	0.0	0.0	0.0	0.0	0.0	0.0	37.0	0.0	0.0	30.0	0.0	29.0	72.0	0.0	0.0	0.0	0.0	0.0	15.0	0.0
040de257cc935518468c9857091c84bf	0.0	0.0	0.0	0.0	0.0	0.0	0.0	0.0	0.0	0.0	100.0	0.0	0.0	299.0	0.0	0.0	0.0	0.0	21.0	0.0	0.0	0.0	0.0	0.0	0.0	86.0	0.0	0.0	0.0	0.0	0.0	0.0	0.0	0.0	0.0	0.0	54.0	0.0	0.0	0.0	34.0	0.0	0.0	0.0	0.0	0.0	0.0	0.0	64.0
cbfb8d2546c08fe62bee98a7a6954b27	0.0	0.0	0.0	0.0	0.0	49.0	0.0	0.0	0.0	0.0	0.0	0.0	0.0	0.0	0.0	0.0	35.0	0.0	0.0	0.0	0.0	0.0	0.0	0.0	0.0	0.0	0.0	0.0	0.0	0.0	0.0	0.0	0.0	0.0	0.0	57.0	0.0	0.0	0.0	0.0	0.0	0.0	8.0	0.0	0.0	9.0	0.0	74.0	0.0
bab3a30cdfaca63f7bfba24195e7a906	0.0	0.0	0.0	0.0	0.0	0.0	0.0	0.0	0.0	0.0	0.0	0.0	0.0	0.0	0.0	0.0	0.0	0.0	0.0	0.0	0.0	0.0	150.0	0.0	0.0	0.0	0.0	15.0	0.0	0.0	0.0	0.0	0.0	0.0	305.0	0.0	0.0	0.0	0.0	0.0	0.0	283.0	57.0	0.0	0.0	0.0	34.0	0.0	0.0
32c9e7b667f87a4a41f519aacd5ae6ce	0.0	0.0	0.0	0.0	0.0	0.0	0.0	0.0	0.0	0.0	0.0	0.0	0.0	0.0	0.0	0.0	15.0	0.0	0.0	0.0	0.0	0.0	0.0	0.0	0.0	0.0	0.0	12.0	0.0	39.0	0.0	0.0	0.0	0.0	40.0	0.0	0.0	0.0	0.0	0.0	0.0	0.0	0.0	0.0	0.0	0.0	70.0	0.0	0.0
9ee4f358ea5af3a2d5057d6582a69943	0.0	0.0	0.0	0.0	8.0	0.0	0.0	40.0	0.0	0.0	0.0	0.0	0.0	29.0	25.0	0.0	0.0	17.0	0.0	0.0	0.0	0.0	52.0	0.0	0.0	0.0	0.0	0.0	0.0	0.0	0.0	0.0	0.0	9.0	0.0	29.0	0.0	0.0	67.0	316.0	22.0	0.0	0.0	0.0	0.0	0.0	0.0	19.0	56.0
cb046e17f12e0d35b98e1d7bd4b1c260	55.0	0.0	0.0	0.0	0.0	0.0	0.0	0.0	0.0	0.0	0.0	0.0	0.0	0.0	48.0	0.0	0.0	0.0	0.0	0.0	0.0	0.0	16.0	0.0	56.0	0.0	32.0	0.0	0.0	0.0	0.0	0.0	0.0	0.0	0.0	0.0	0.0	0.0	0.0	0.0	0.0	0.0	0.0	9.0	0.0	0.0	0.0	0.0	0.0
f07ef90579f50491b812bb8ae89e54aa	0.0	63.0	0.0	0.0	0.0	25.0	88.0	216.0	0.0	0.0	0.0	0.0	0.0	60.0	0.0	0.0	24.0	0.0	0.0	0.0	0.0	0.0	0.0	0.0	0.0	0.0	0.0	0.0	0.0	0.0	0.0	0.0	0.0	0.0	152.0	17.0	36.0	113.0	0.0	102.0	52.0	698.0	166.0	0.0	57.0	26.0	22.0	0.0	43.0
6fdbdc6589b7f362c8360ddd7618b010	41.0	0.0	0.0	0.0	0.0	0.0	0.0	0.0	0.0	65.0	0.0	0.0	0.0	0.0	51.0	0.0	0.0	0.0	25.0	0.0	0.0	0.0	0.0	0.0	0.0	0.0	0.0	0.0	0.0	0.0	0.0	22.0	0.0	73.0	0.0	63.0	0.0	0.0	0.0	34.0	0.0	0.0	0.0	0.0	0.0	0.0	0.0	0.0	0.0
4700afb6cbcc7d3d4f588d369735d39c	0.0	0.0	0.0	0.0	0.0	0.0	0.0	0.0	0.0	0.0	0.0	0.0	0.0	0.0	0.0	0.0	0.0	23.0	0.0	0.0	0.0	0.0	0.0	0.0	0.0	0.0	15.0	0.0	0.0	0.0	0.0	0.0	0.0	0.0	0.0	0.0	0.0	0.0	0.0	0.0	0.0	32.0	39.0	0.0	0.0	42.0	0.0	0.0	0.0
7a2171deb16e5d67e5f8ba67a41809a1	0.0	0.0	0.0	132.0	0.0	0.0	63.0	213.0	0.0	0.0	57.0	0.0	0.0	0.0	0.0	0.0	6.0	0.0	0.0	0.0	0.0	0.0	0.0	0.0	0.0	0.0	0.0	0.0	34.0	0.0	0.0	0.0	0.0	0.0	0.0	603.0	0.0	0.0	0.0	0.0	0.0	628.0	0.0	0.0	0.0	0.0	0.0	477.0	0.0
1374cb17a9390abcd2385d896aa0a037	0.0	0.0	0.0	0.0	0.0	0.0	0.0	0.0	0.0	0.0	0.0	0.0	0.0	0.0	60.0	0.0	0.0	0.0	21.0	0.0	0.0	0.0	0.0	0.0	0.0	0.0	0.0	0.0	0.0	0.0	0.0	0.0	0.0	0.0	0.0	0.0	0.0	0.0	0.0	31.0	38.0	0.0	0.0	26.0	0.0	0.0	0.0	31.0	0.0
a6d575875809858f88a24094bd7fa8b3	24.0	0.0	0.0	0.0	0.0	0.0	0.0	0.0	0.0	0.0	0.0	0.0	0.0	12.0	0.0	0.0	0.0	0.0	120.0	0.0	0.0	0.0	8.0	0.0	73.0	0.0	23.0	93.0	0.0	0.0	0.0	0.0	0.0	25.0	0.0	46.0	0.0	0.0	51.0	0.0	37.0	33.0	37.0	0.0	0.0	0.0	0.0	29.0	0.0
f956d6cc9ab7702950941bc8c094b624	0.0	0.0	0.0	0.0	0.0	0.0	0.0	0.0	0.0	0.0	0.0	0.0	0.0	0.0	0.0	0.0	34.0	0.0	0.0	17.0	61.0	0.0	0.0	0.0	0.0	0.0	0.0	0.0	0.0	0.0	0.0	0.0	0.0	0.0	0.0	0.0	0.0	0.0	0.0	0.0	0.0	0.0	0.0	13.0	11.0	0.0	0.0	0.0	0.0
faafd493d6980a4dae34f7567db9b9ac	0.0	0.0	0.0	0.0	0.0	0.0	0.0	0.0	0.0	0.0	0.0	0.0	0.0	0.0	0.0	26.0	0.0	14.0	0.0	0.0	0.0	0.0	0.0	0.0	0.0	0.0	2.0	0.0	3.0	0.0	0.0	12.0	0.0	20.0	0.0	81.0	0.0	0.0	0.0	0.0	0.0	0.0	0.0	14.0	0.0	0.0	0.0	6.0	0.0
7fdcab73ed95e11aa0bfde6e2edfaab6	0.0	0.0	0.0	0.0	0.0	0.0	0.0	51.0	0.0	0.0	0.0	0.0	0.0	0.0	0.0	0.0	0.0	0.0	0.0	0.0	0.0	0.0	21.0	0.0	0.0	0.0	0.0	0.0	0.0	0.0	0.0	0.0	0.0	0.0	0.0	61.0	0.0	0.0	56.0	0.0	0.0	0.0	39.0	0.0	0.0	0.0	0.0	32.0	0.0
1f966f936e2c32fe975a4952039f8473	0.0	0.0	0.0	0.0	0.0	0.0	0.0	0.0	0.0	0.0	0.0	0.0	18.0	0.0	0.0	0.0	0.0	0.0	0.0	0.0	0.0	0.0	0.0	0.0	0.0	0.0	0.0	0.0	0.0	0.0	0.0	0.0	0.0	0.0	14.0	0.0	0.0	10.0	0.0	0.0	0.0	25.0	0.0	0.0	0.0	0.0	0.0	0.0	0.0
21213a21ccc4c236dae3dfa1c52b2d47	0.0	0.0	0.0	0.0	0.0	0.0	35.0	0.0	0.0	0.0	0.0	0.0	0.0	0.0	0.0	0.0	0.0	0.0	0.0	0.0	0.0	13.0	66.0	0.0	0.0	0.0	0.0	0.0	0.0	0.0	0.0	0.0	0.0	12.0	262.0	0.0	27.0	309.0	30.0	40.0	0.0	280.0	26.0	0.0	34.0	9.0	30.0	0.0	11.0
9f157539dc9e87cb3778eee3ce9040d1	0.0	0.0	0.0	0.0	0.0	0.0	0.0	0.0	0.0	0.0	0.0	0.0	0.0	0.0	0.0	0.0	0.0	0.0	0.0	0.0	0.0	0.0	0.0	0.0	0.0	0.0	0.0	0.0	0.0	0.0	0.0	0.0	0.0	0.0	633.0	0.0	170.0	0.0	0.0	0.0	27.0	0.0	0.0	0.0	0.0	0.0	54.0	0.0	77.0
74ffe7e44bfc49c4cebdf1c97786cd22	0.0	0.0	0.0	0.0	0.0	0.0	388.0	0.0	0.0	0.0	0.0	0.0	0.0	0.0	0.0	0.0	0.0	0.0	0.0	0.0	0.0	0.0	0.0	0.0	0.0	0.0	0.0	0.0	0.0	0.0	0.0	0.0	0.0	0.0	128.0	0.0	0.0	0.0	0.0	44.0	0.0	333.0	62.0	0.0	0.0	21.0	20.0	0.0	0.0
6c37672e680123809d01af3e1f897b21	0.0	0.0	0.0	0.0	0.0	0.0	0.0	0.0	0.0	0.0	0.0	0.0	0.0	0.0	0.0	0.0	26.0	0.0	0.0	0.0	0.0	0.0	13.0	0.0	0.0	0.0	0.0	0.0	0.0	0.0	0.0	0.0	0.0	0.0	0.0	0.0	157.0	0.0	0.0	0.0	0.0	0.0	15.0	0.0	0.0	9.0	0.0	0.0	132.0
3267314a94bdb49d2b8a9ddc06f08c75	0.0	0.0	0.0	0.0	0.0	0.0	1254.0	0.0	0.0	0.0	0.0	0.0	0.0	0.0	0.0	0.0	0.0	0.0	0.0	0.0	0.0	30.0	0.0	0.0	0.0	360.0	0.0	0.0	813.0	0.0	0.0	0.0	32.0	0.0	34.0	0.0	251.0	0.0	260.0	0.0	23.0	448.0	77.0	0.0	33.0	14.0	0.0	0.0	140.0
124d08b715ee79997e5de7acead68c54	0.0	0.0	0.0	0.0	0.0	0.0	0.0	61.0	0.0	0.0	0.0	0.0	0.0	0.0	0.0	0.0	0.0	0.0	0.0	0.0	0.0	0.0	0.0	0.0	0.0	0.0	0.0	0.0	0.0	0.0	0.0	0.0	0.0	0.0	0.0	98.0	36.0	728.0	23.0	45.0	88.0	234.0	341.0	0.0	0.0	27.0	0.0	81.0	26.0
422dab361eaaa3b308e571f6c0f8e8ad	0.0	0.0	0.0	0.0	29.0	0.0	0.0	70.0	0.0	0.0	0.0	0.0	35.0	40.0	34.0	0.0	2.0	26.0	0.0	0.0	0.0	0.0	0.0	0.0	0.0	0.0	0.0	0.0	0.0	0.0	0.0	0.0	0.0	14.0	0.0	79.0	80.0	110.0	115.0	704.0	26.0	103.0	76.0	0.0	0.0	0.0	0.0	44.0	0.0
05217d242e9d2396473a683298be3bb6	0.0	0.0	0.0	0.0	0.0	0.0	0.0	0.0	133.0	516.0	0.0	0.0	0.0	0.0	0.0	0.0	62.0	0.0	0.0	0.0	0.0	0.0	0.0	0.0	89.0	0.0	0.0	0.0	0.0	0.0	0.0	0.0	0.0	0.0	0.0	0.0	0.0	0.0	0.0	225.0	0.0	361.0	172.0	0.0	0.0	22.0	0.0	0.0	0.0
bd5b529848c52da5c533e278ccaf23ac	0.0	0.0	0.0	58.0	0.0	0.0	0.0	0.0	65.0	0.0	0.0	0.0	0.0	0.0	30.0	0.0	51.0	0.0	6.0	20.0	31.0	0.0	0.0	0.0	0.0	12.0	0.0	0.0	0.0	15.0	68.0	0.0	0.0	18.0	0.0	0.0	53.0	0.0	0.0	0.0	0.0	0.0	0.0	0.0	0.0	0.0	0.0	0.0	0.0
cc648fb904f194375c8d6cb259b2b94c	0.0	0.0	0.0	0.0	0.0	0.0	0.0	0.0	0.0	0.0	0.0	0.0	0.0	0.0	0.0	0.0	0.0	0.0	0.0	0.0	0.0	0.0	0.0	0.0	0.0	0.0	0.0	0.0	0.0	0.0	0.0	0.0	0.0	0.0	8.0	21.0	0.0	19.0	0.0	0.0	0.0	20.0	3.0	0.0	0.0	53.0	11.0	27.0	0.0
3a0744592ad4fca73d197202066cdbdb	0.0	0.0	0.0	0.0	0.0	0.0	0.0	0.0	0.0	0.0	0.0	0.0	0.0	0.0	0.0	0.0	0.0	0.0	0.0	0.0	0.0	0.0	0.0	0.0	0.0	0.0	0.0	0.0	0.0	0.0	0.0	0.0	0.0	0.0	201.0	44.0	33.0	0.0	0.0	46.0	48.0	0.0	43.0	0.0	0.0	0.0	33.0	0.0	24.0
b71aee92c071c39d712b1b008ca73113	0.0	0.0	12.0	0.0	0.0	0.0	0.0	0.0	0.0	0.0	0.0	0.0	0.0	0.0	0.0	0.0	0.0	0.0	0.0	0.0	0.0	52.0	0.0	0.0	0.0	0.0	48.0	0.0	0.0	0.0	1114.0	0.0	0.0	0.0	0.0	30.0	0.0	0.0	0.0	0.0	0.0	0.0	0.0	20.0	0.0	0.0	0.0	22.0	32.0
5b71258cb6a729647268c314b159f95d	0.0	0.0	0.0	110.0	0.0	0.0	50.0	186.0	0.0	0.0	90.0	0.0	0.0	0.0	0.0	0.0	13.0	0.0	0.0	0.0	0.0	0.0	0.0	0.0	0.0	0.0	0.0	0.0	77.0	0.0	0.0	0.0	0.0	0.0	0.0	623.0	0.0	0.0	0.0	0.0	0.0	510.0	0.0	0.0	0.0	0.0	0.0	905.0	0.0
194af4791216dcca0821de8b891c33c1	0.0	0.0	0.0	0.0	0.0	0.0	0.0	0.0	0.0	0.0	0.0	0.0	0.0	0.0	0.0	0.0	0.0	0.0	0.0	0.0	0.0	0.0	170.0	0.0	0.0	0.0	0.0	11.0	0.0	0.0	0.0	0.0	0.0	0.0	34.0	0.0	0.0	0.0	39.0	0.0	0.0	0.0	0.0	0.0	448.0	0.0	25.0	0.0	0.0
4f3ddfd1e906a9587b2488635308136a	11.0	16.0	12.0	10.0	0.0	37.0	0.0	0.0	52.0	40.0	0.0	0.0	0.0	9.0	221.0	19.0	154.0	15.0	693.0	0.0	0.0	0.0	0.0	0.0	14.0	0.0	18.0	0.0	0.0	153.0	27.0	0.0	0.0	0.0	32.0	0.0	0.0	40.0	30.0	0.0	0.0	54.0	3.0	0.0	0.0	0.0	14.0	0.0	0.0
a9273bce2a51d4be530650dc0b631c2c	0.0	18.0	0.0	0.0	0.0	0.0	0.0	0.0	0.0	0.0	0.0	0.0	0.0	0.0	74.0	0.0	0.0	0.0	80.0	0.0	0.0	0.0	0.0	0.0	0.0	0.0	0.0	0.0	0.0	16.0	0.0	0.0	0.0	91.0	0.0	0.0	0.0	0.0	0.0	0.0	0.0	0.0	0.0	0.0	0.0	0.0	0.0	0.0	0.0
116ca4c850858599544b97da52855af1	33.0	47.0	36.0	28.0	34.0	134.0	0.0	0.0	262.0	108.0	0.0	0.0	23.0	22.0	680.0	11.0	112.0	38.0	477.0	0.0	0.0	0.0	0.0	0.0	18.0	0.0	15.0	0.0	0.0	124.0	74.0	0.0	54.0	0.0	99.0	0.0	0.0	67.0	88.0	0.0	20.0	143.0	14.0	33.0	0.0	0.0	13.0	0.0	0.0
012aa3079c46750233914cd61abd603a	0.0	43.0	0.0	0.0	0.0	0.0	69.0	57.0	68.0	0.0	0.0	0.0	0.0	102.0	39.0	0.0	32.0	0.0	0.0	0.0	0.0	0.0	29.0	0.0	0.0	0.0	0.0	0.0	0.0	0.0	0.0	0.0	0.0	0.0	22.0	0.0	0.0	53.0	0.0	0.0	26.0	29.0	84.0	0.0	0.0	0.0	0.0	0.0	0.0
7f82fc12e627488e1fb0a95b1ae21b13	57.0	69.0	68.0	14.0	18.0	140.0	24.0	0.0	173.0	67.0	0.0	0.0	8.0	18.0	127.0	47.0	31.0	30.0	42.0	28.0	12.0	20.0	0.0	0.0	36.0	24.0	15.0	13.0	0.0	7.0	0.0	58.0	15.0	14.0	13.0	15.0	3.0	9.0	19.0	0.0	21.0	32.0	7.0	14.0	0.0	0.0	0.0	0.0	0.0
6fcc459edbf8bc6d7cae4ebcba53425e	0.0	0.0	0.0	0.0	0.0	0.0	22.0	9.0	0.0	0.0	0.0	0.0	0.0	27.0	25.0	0.0	0.0	0.0	0.0	0.0	0.0	0.0	94.0	0.0	0.0	0.0	0.0	29.0	0.0	0.0	0.0	0.0	0.0	0.0	0.0	21.0	24.0	26.0	0.0	9.0	15.0	10.0	0.0	0.0	41.0	57.0	0.0	0.0	18.0
9a5697537d05c049d76135f608e2c4f5	0.0	0.0	0.0	0.0	0.0	0.0	0.0	71.0	0.0	14.0	0.0	0.0	0.0	35.0	30.0	0.0	25.0	0.0	0.0	0.0	0.0	0.0	40.0	0.0	11.0	0.0	0.0	0.0	0.0	0.0	0.0	0.0	0.0	36.0	35.0	0.0	40.0	7.0	22.0	18.0	10.0	109.0	8.0	0.0	0.0	20.0	26.0	0.0	26.0
864bd843fda1036b2a8fbf1d2a206c7d	0.0	0.0	24.0	15.0	0.0	0.0	0.0	0.0	19.0	0.0	0.0	0.0	19.0	0.0	0.0	0.0	0.0	0.0	0.0	0.0	0.0	0.0	0.0	0.0	0.0	0.0	23.0	20.0	10.0	15.0	0.0	0.0	0.0	0.0	110.0	0.0	0.0	31.0	0.0	0.0	0.0	1181.0	0.0	27.0	0.0	0.0	25.0	38.0	0.0
a6e63ee18b9dc8e1b0b66ac27e9fc4ee	0.0	19.0	0.0	0.0	0.0	0.0	0.0	0.0	69.0	439.0	0.0	0.0	0.0	64.0	0.0	0.0	27.0	121.0	22.0	0.0	0.0	28.0	0.0	0.0	76.0	0.0	69.0	0.0	0.0	0.0	0.0	0.0	30.0	18.0	96.0	163.0	24.0	403.0	64.0	38.0	372.0	520.0	85.0	0.0	0.0	46.0	0.0	142.0	25.0
967cb95b18310afd01121e40d13ef355	0.0	0.0	0.0	0.0	0.0	0.0	102.0	0.0	0.0	0.0	0.0	0.0	0.0	0.0	0.0	0.0	0.0	0.0	0.0	0.0	0.0	0.0	0.0	0.0	0.0	0.0	0.0	0.0	0.0	0.0	0.0	0.0	0.0	0.0	35.0	0.0	7.0	0.0	0.0	0.0	63.0	151.0	44.0	0.0	0.0	23.0	19.0	0.0	30.0
cf62900de9038a6ccda349b822b93d38	0.0	0.0	0.0	0.0	271.0	0.0	0.0	25.0	0.0	0.0	0.0	0.0	0.0	0.0	30.0	0.0	0.0	0.0	0.0	0.0	0.0	0.0	31.0	0.0	0.0	0.0	0.0	0.0	0.0	0.0	0.0	0.0	0.0	0.0	44.0	36.0	0.0	0.0	0.0	0.0	29.0	51.0	43.0	0.0	0.0	0.0	0.0	41.0	0.0
ef6ab9f6267f1b9868fc01d8c50f7192	0.0	76.0	0.0	0.0	0.0	0.0	127.0	0.0	322.0	729.0	0.0	0.0	205.0	73.0	0.0	0.0	261.0	0.0	27.0	0.0	0.0	29.0	160.0	0.0	34.0	0.0	22.0	73.0	0.0	0.0	0.0	0.0	26.0	26.0	399.0	0.0	258.0	0.0	27.0	62.0	23.0	1218.0	273.0	0.0	344.0	90.0	144.0	0.0	299.0
f87ae90ad19cb605481a6f184a4d7be7	0.0	25.0	0.0	0.0	0.0	0.0	0.0	0.0	17.0	0.0	0.0	84.0	0.0	0.0	0.0	0.0	0.0	0.0	0.0	45.0	0.0	0.0	0.0	0.0	0.0	0.0	0.0	0.0	0.0	0.0	0.0	16.0	0.0	0.0	0.0	0.0	0.0	0.0	0.0	0.0	0.0	0.0	0.0	0.0	0.0	0.0	0.0	0.0	0.0
b0f10dd7265cad689ff6b5ffda299612	15.0	27.0	37.0	35.0	9.0	0.0	33.0	13.0	0.0	68.0	0.0	22.0	14.0	18.0	0.0	0.0	41.0	21.0	222.0	339.0	317.0	25.0	0.0	12.0	21.0	21.0	16.0	0.0	0.0	49.0	67.0	29.0	0.0	217.0	0.0	65.0	44.0	44.0	0.0	121.0	38.0	0.0	25.0	14.0	0.0	0.0	0.0	33.0	0.0
5f38825f207c931af4afbe649127d80a	0.0	0.0	0.0	134.0	0.0	0.0	45.0	0.0	0.0	0.0	0.0	0.0	0.0	99.0	0.0	0.0	0.0	0.0	0.0	0.0	0.0	0.0	130.0	0.0	0.0	0.0	0.0	0.0	51.0	0.0	0.0	0.0	0.0	0.0	45.0	53.0	40.0	0.0	0.0	185.0	54.0	135.0	57.0	0.0	0.0	17.0	0.0	63.0	23.0
21534a3fecb0082aae91a383d3b5ae54	0.0	0.0	0.0	0.0	0.0	0.0	0.0	11.0	0.0	0.0	18.0	0.0	0.0	0.0	0.0	0.0	0.0	0.0	0.0	0.0	0.0	0.0	23.0	0.0	0.0	0.0	0.0	0.0	0.0	0.0	0.0	0.0	0.0	0.0	0.0	0.0	0.0	0.0	0.0	0.0	0.0	0.0	0.0	0.0	0.0	0.0	0.0	14.0	20.0
b9e17ebc310871c1a7085f4f0c51c5ba	0.0	0.0	0.0	0.0	0.0	0.0	32.0	0.0	0.0	0.0	0.0	0.0	0.0	0.0	0.0	0.0	0.0	0.0	0.0	0.0	0.0	0.0	0.0	0.0	0.0	0.0	0.0	0.0	0.0	0.0	0.0	0.0	0.0	0.0	54.0	29.0	0.0	0.0	173.0	0.0	0.0	81.0	67.0	0.0	0.0	70.0	0.0	0.0	0.0
78d80bba4355958a291b35f935045528	0.0	0.0	0.0	0.0	0.0	0.0	0.0	0.0	0.0	0.0	0.0	0.0	0.0	18.0	0.0	0.0	0.0	276.0	0.0	0.0	0.0	0.0	0.0	0.0	0.0	0.0	0.0	0.0	0.0	0.0	0.0	0.0	0.0	84.0	0.0	0.0	0.0	15.0	0.0	0.0	0.0	20.0	0.0	0.0	0.0	0.0	0.0	0.0	19.0
29364e9c0117183dd9b32629d0cfa5ee	0.0	0.0	0.0	0.0	0.0	0.0	0.0	0.0	0.0	0.0	0.0	0.0	6.0	0.0	0.0	0.0	0.0	0.0	0.0	0.0	0.0	0.0	0.0	0.0	4.0	0.0	0.0	0.0	0.0	0.0	0.0	0.0	0.0	46.0	0.0	0.0	0.0	50.0	0.0	20.0	0.0	0.0	0.0	0.0	0.0	0.0	0.0	0.0	0.0
cbb659ff11135e0dd66a05acf60728de	207.0	731.0	204.0	31.0	125.0	169.0	3.0	63.0	163.0	775.0	97.0	0.0	187.0	134.0	0.0	249.0	0.0	56.0	925.0	16.0	742.0	479.0	678.0	37.0	0.0	278.0	537.0	361.0	265.0	815.0	48.0	41.0	450.0	225.0	0.0	34.0	0.0	44.0	0.0	18.0	0.0	0.0	0.0	100.0	283.0	34.0	39.0	82.0	0.0
261010ad028270cdfd977da48a269d65	0.0	0.0	0.0	0.0	0.0	0.0	0.0	0.0	0.0	0.0	0.0	0.0	0.0	0.0	0.0	11.0	0.0	0.0	0.0	0.0	33.0	0.0	0.0	0.0	0.0	0.0	2.0	0.0	0.0	0.0	0.0	0.0	0.0	30.0	0.0	0.0	0.0	0.0	0.0	0.0	0.0	1.0	0.0	0.0	0.0	0.0	0.0	0.0	0.0
3a2e715f5ed94a6dd12a8a2127aa9c40	0.0	0.0	0.0	0.0	0.0	0.0	0.0	0.0	0.0	0.0	0.0	0.0	0.0	0.0	0.0	0.0	0.0	0.0	0.0	0.0	0.0	0.0	164.0	0.0	0.0	0.0	0.0	13.0	0.0	0.0	0.0	0.0	0.0	0.0	339.0	0.0	0.0	0.0	0.0	0.0	0.0	401.0	52.0	0.0	0.0	0.0	40.0	0.0	0.0
5d9d8c6f053eeee0faedd31cebf7f2aa	0.0	0.0	0.0	134.0	0.0	0.0	24.0	0.0	0.0	58.0	0.0	0.0	0.0	111.0	0.0	0.0	0.0	0.0	0.0	0.0	0.0	0.0	105.0	0.0	0.0	0.0	0.0	0.0	25.0	0.0	0.0	0.0	0.0	0.0	36.0	38.0	48.0	0.0	0.0	146.0	42.0	121.0	51.0	0.0	0.0	19.0	0.0	35.0	16.0
0a497c2a8cbfacdf32ce409d6a44a06c	0.0	0.0	61.0	0.0	1558.0	0.0	0.0	85.0	0.0	0.0	0.0	0.0	0.0	0.0	0.0	0.0	0.0	0.0	0.0	0.0	0.0	0.0	0.0	0.0	0.0	0.0	0.0	0.0	20.0	0.0	0.0	493.0	0.0	0.0	0.0	0.0	0.0	0.0	0.0	0.0	0.0	0.0	0.0	0.0	0.0	0.0	0.0	0.0	0.0
3c7cc7b76a8ee28f28a04f5ff6c2fea8	0.0	0.0	0.0	0.0	0.0	7.0	0.0	0.0	0.0	12.0	0.0	0.0	0.0	0.0	0.0	0.0	0.0	0.0	0.0	0.0	0.0	0.0	0.0	0.0	0.0	0.0	0.0	0.0	0.0	0.0	0.0	0.0	0.0	0.0	0.0	0.0	16.0	0.0	14.0	0.0	0.0	0.0	0.0	0.0	0.0	0.0	0.0	0.0	0.0
[truncated: 5 more columns]
