# Supplementary material for: Microbiome Analysis of Mucosal Ileoanal Pouch in Ulcerative Colitis Patients Revealed Impairment of the Pouches Immunometabolites
Source: Cells. 2021 Nov 19;10(11):3243. doi: 10.3390/cells10113243 (PMC8624401; doi:10.3390/cells10113243)
Supplement: Supplementary file 1 [file cells-10-03243-s001.zip › supplementary files/Supplementary_File_4/README]

## Supplementary File 4, README file ##
1. Folder: "Picrust2_raw_output" (see https://github.com/picrust/picrust2/wiki/PICRUSt2-Tutorial-(v2.4.1), for details): 
	- "16S_predicted_counts_nsti.tsv": results for hidden-state prediction of 16S gene copies per feature;
	- "EC_predicted_counts.tsv": enzyime predicted counts per feature, Enzyme are defined according their EC number;
	- "pred_metagenome_unstrat.tsv": predicted abundances of enzyime (rows) per sample (columns);
	- "path_abun_unstrat.tsv": predicted abundances for Metacyc pathways (rows) per sample (columns).
2. Folder "QIIME_raw_output": 
	- "ANCOM_tests.rar": results for ANCOM with four different filter combination on the primary feature table (within "Input_data" sub-folder).
	- "QIIME2_pipeline.rar": the whole QIIME2 computational pipeline, from feature table generation to ANCOM analysis. See "QIIME2_README.txt" in
	   "Scripts_Functions" folder.
	- "QIIME2_rarefactions.rar": evaluation of alpha diversity distributions through five different sequencing depth as cutoff (i.e. rarefactions).
3. Folder "Scripts_Functions": 
	- "ALDEx2_README.R": custom R commands for pathway differential abundance analysis through ALDEx2 Package (https://github.com/ggloor/ALDEx_bioc for details).
	- "functions.R", "functions_coda_penalized_regression.R": auxiliary functions for Microbial Selection computational pipeline. 
	   Scripts are available at: https://github.com/UVic-omics/Microbiome-Variable-Selection 
	- "Microbial_Selection_README.R": R commands for the implementation of coda-lasso and clr-lasso approaches for pairwise microbial selection.
	   Pipeline was inspired by: https://malucalle.github.io/Microbiome-Variable-Selection/. Output can be seen in Supplementary_File_2.xlsx.
	- "Picrust2_README.txt": Picrust2 commands for 16S gene copies, metagenomes and pathway inference. Raw output in "Picrust2_raw_output" folder,
	   while ALDEx2 analysis of inferred pathways is provided in Supplementary_File_1.xlsx.
	- "QIIME2_README.txt": QIIME2 commands for 16S-amplicon data analysis. Raw output in the "QIIME_raw_output".
4. "metadata.tsv": a tab-separated file for sample description. Rows: sample identifiers; columns: "class", "sex", "age".	
