# Supplementary material for: Microbiome Analysis of Mucosal Ileoanal Pouch in Ulcerative Colitis Patients Revealed Impairment of the Pouches Immunometabolites
Source: Cells. 2021 Nov 19;10(11):3243. doi: 10.3390/cells10113243 (PMC8624401; doi:10.3390/cells10113243)
Supplement: Supplementary file 1 [file cells-10-03243-s001.zip › supplementary files/Supplementary_File_4/Scripts_Functions/functions_coda_penalized_regression.R]

#######################################################################
#                                                                     #
#      functions_coda_penalized_regression.R:                         #
#                                                                     #
#   LOGISTIC LASSO and LOGISTIC ELASTIC NET FOR COMPOSITIONAL DATA    #
#                                                                     #
#          WITH LINEAR CONSTRAINT: sum(beta[j])=0, for j>1            #
#                                                                     #
#######################################################################


##----------------------------------------------------------------
#         coda_logistic_lasso
##----------------------------------------------------------------

coda_logistic_lasso  <-  function(y,X,lambda, maxiter=400, maxiter2=50, r=10,
                              tol=1.e-4, tol2=1.e-6, printTime=NULL){

# y: dependent variable, binary, vector of length n.
# X: matrix of k covariates (positive values, taxa abundances in counts,
#    proportions, intensities, ...), matrix of dimension n by k.
# lambda : penalization parameter.
# maxiter: maximum number of iterations for the optimization loop.
# maxiter2: maximum number of iterations for the line search condition.
# r: fixed parameter used for the update step.
# tol: tolerance for the difference explained deviance in two consecutive steps.
# tol2: tolerance to fulfill the constraint sum(beta[j])=0, for j>1
# printTime: value to print computing time (works any value)

#  library(MASS)  #only if ginv function is needed (not in our case)

  if (!is.numeric(y)){ #Check data
    y  <-  as.numeric(y)-1
  }

  # Transform initial data

  p  <-  ncol(X)   # p: number of covariates after filtering
  n  <-  nrow(X);
  # log transformation Z=log(X)
  z <- log(X)

  # z=matrix of covariates: add a first column of 1's for beta0
  z <- cbind(rep(1,nrow(z)),z)
  z <- as.matrix(z)

  # c=linear constraint sum(betas)=0 (except beta0)
  c <- c(0,rep(1,ncol(X)))
  c <- c/sqrt(normSqr(c))
  c <- as.matrix(c)
  p_c <- c%*%t(c)
  # p_cginv <- ginv(p_c);  #use this only if necessary
  p_c_cginv <- p_c; #p_c%*%p_cginv; #this product in our case is = p_c

  # z transformation (centering) for improvement of optimization
  # this transformation does not affect the estimation since the linear predictor is the same
  z <- (z-(z%*%p_c))
  colnames(z) <- c("beta0",colnames(X))


 # initial values for beta:
 # b0 related to mean(y) and uniform values for the other components
  beta_ini <- c(log(mean(y)/(1-mean(y))),rep(1/p,p))

 #null deviance
  nulldev <- glm(y~1, family=binomial())[[10]]


 #initialization parameters

  k <- 1
  epsilon <- 0.1
  beta_ant <- beta_ini
  beta <- beta_ant
  y_ant <- beta_ant
  y_k <- y_ant
  d_k <- y_ant
  dev_explained_ant <- 0


  # Optimization with constraint
  start_iter = Sys.time();
  #while(((epsilon) > tol) & (k <= maxiter)){
    while((abs(epsilon) > tol) & (k <= maxiter)){

        k0 <- 0
      t_k <- 10
      condition <- 0.1
      while ((condition > 0) & (k0 <= maxiter2)){
        k0 <- k0+1
        gradgyantzyn  <-  grad_g(y_ant, z, y, n)
        d_k  <-  y_ant-t_k*gradgyantzyn;

        # Soft thresholding:
        zproxi <- c(d_k[1],soft_thres(d_k[-1],lambda*t_k))

        # Projection:
        zproj <- projection(zproxi,p_c_cginv)

        # Line search condition
        Gt <- (y_ant-zproj)
        condition <- g(zproj,z, y, n)-g(y_ant,z, y, n)+t(gradgyantzyn)%*%Gt-normSqr(Gt)/(2*t_k)

        t_k <- t_k/2
      }
      beta <- zproj


      y_k <- beta+(k-1)/(k+r-1)*(beta-beta_ant) #updated value

     # dev_explained <- 1-(nrow(X)*2*g(beta,z, y, n)/nulldev)
      scoreb<-z%*%beta
      df<-data.frame(y,z)
      dev_explained<- 1-(deviance(glm(y ~ scoreb, data= df, family = binomial()))/nulldev)

      epsilon <- dev_explained-dev_explained_ant  #present difference deviation value
     # epsilon <- abs(dev_explained-dev_explained_ant)  #present difference deviation value

      y_ant <- y_k
      beta_ant <- beta
      dev_explained_ant <- dev_explained
      k <- k+1
  }

  end_iter = Sys.time();
  if (!is.null(printTime)){
	sprintf("iter time = %f",end_iter-start_iter)
  }

  #Projection of the optimal beta to fulfil the constraint sum(beta[j])=0, for j>1
  indx <- which(abs(zproxi)>tol2)
  if (abs(zproxi[1])>0) indx <- indx[-1]
  c0 <- rep(1,(length(indx)))
  c0 <- c0/sqrt(normSqr(c0))
  p_c0 <- c0%*%t(c0)
  if (ncol(p_c0)*nrow(p_c0)>0){
    p_c0ginv = p_c0 #ginv(p_c0); #use this only if necessary
  }else{
    p_c0ginv=0;
  }
  p_c0_c0ginv=p_c0;
  # p_c0_c0ginv=p_c0%*%p_c0ginv; #use this only if necessary
  #beta1
  beta1 <- as.numeric(projection(beta[indx],p_c0_c0ginv))
  beta_res <- c(beta[1],rep(0,p))
  beta_res[indx] <- beta1


 #dev_explained_beta_res <- 1-(nrow(X)*2*g(beta_res,z, y, n)/nulldev)
  scorebalance<-z%*%beta_res
  df<-data.frame(y,z)
  dev_explained_beta_res <- 1-(deviance(glm(y ~ scorebalance, data= df, family = binomial()))/nulldev)


  idselected<-which(abs(beta_res)>0)

  results <- list(
    "number of iterations" = k,
    "number of selected variables" = sum(abs(beta_res)>0)-1,
    "indices of selected variables" = idselected[-1]-1,
    "name of selected variables" = colnames(z)[idselected[-1]],
    "beta non-zero coefficients" = beta_res[abs(beta_res)>0],
    "proportion of explained deviance" = dev_explained_beta_res,
    "betas" = beta_res)

  return(results)

} # END function coda_logistic_lasso

##----------------------------------------------------------------
#         coda_logistic_elasticNet
##----------------------------------------------------------------

coda_logistic_elasticNet <- function(y,X,lambda, alpha=0.5, maxiter=400, maxiter2=50, r=10,
                                   tol=1.e-4, tol2=1.e-6, printTime=NULL){

# y: dependent variable, binary, vector of length n.
# X: matrix of k covariates (positive values, taxa abundances in counts,
#    proportions, intensities, ...), matrix of dimension n by k.
# lambda : penalization parameter.
# alpha : weight value between the L0 and L1 constrains.
# maxiter: maximum number of iterations for the optimization loop.
# maxiter2: maximum number of iterations for the line search condition.
# r: fixed parameter used for the update step.
# tol: tolerance for the difference explained deviance in two consecutive steps.
# tol2: tolerance to fulfill the constraint sum(beta[j])=0, for j>1
# printTime: value to print computing time (works any value)
  if (!is.numeric(y)){ #Check data
    y  <-  as.numeric(y)-1
  }

  p <- ncol(X)   # p: number of covariates after filtering
  n <- nrow(X);
  # log transformation Z=log(X)
  z <- log(X)

  # z=matrix of covariates: add a first column of 1's for beta0
  z <- cbind(rep(1,nrow(z)),z)
  z <- as.matrix(z)

  # c=linear constraint sum(betas)=0 (except beta0)
  c <- c(0,rep(1,ncol(X)))
  c <- c/sqrt(normSqr(c))
  c <- as.matrix(c)
  p_c <- c%*%t(c)
  #???p_cginv <- ginv(p_c); #use this only if necessary
  p_c_cginv <- p_c;  #p_c%*%p_cginv;

  # z transformation (centering) for improvement of optimization
  # this transformation does not affect the estimation since the linear predictor is the same
  z <- (z-(z%*%p_c))
  colnames(z) <- c("beta0",colnames(X))


  #initial values for beta:
  # b0 related to mean(y) and uniform values for the other components
  beta_ini <- c(log(mean(y)/(1-mean(y))),rep(1/p,p))

  #null deviance
  nulldev <- glm(y~1, family=binomial())[[10]]


  #initialization parameters

  k <- 1
  epsilon <- 0.1
  beta_ant <- beta_ini
  beta <- beta_ant
  y_ant <- beta_ant
  y_k <- y_ant
  d_k <- y_ant
  dev_explained_ant <- 0
  # elastic parameters
  lambda=alpha*lambda;
  gamma=2*(1-alpha)/alpha;


  # Optimization with constraint
  start_iter = Sys.time()
  while((abs(epsilon) > tol) & (k <= maxiter)){
    k0 <- 0
    t_k <- 10
    condition <- 0.1
    while ((condition > 0) & (k0 <= maxiter2)){
      k0 <- k0+1
      gradgyantzyn  <-  grad_g(y_ant, z, y, n)
      d_k  <-  y_ant-t_k*gradgyantzyn;

      # Soft thresholding:
      zproxi <- c(d_k[1],soft_thres(d_k[-1],lambda*t_k)/(1+gamma*lambda*t_k))

      # Projection:
      zproj <- projection(zproxi,p_c)

      # Line search condition
      Gt <- (y_ant-zproj)
      condition <- g(zproj,z, y, n)-g(y_ant,z, y, n)+t(gradgyantzyn)%*%Gt-normSqr(Gt)/(2*t_k)

      # # line search condition
      # Gt <- (y_ant-zproj)/t_k
      # condition <- g(y_ant-t_k*Gt,z, y, n)-g(y_ant,z, y, n)+t_k*t(grad_g(y_ant,z, y, n))%*%Gt-t_k/2*normSqr(Gt)

      t_k <- t_k/2
    }
    beta <- zproj

    y_k <- beta+(k-1)/(k+r-1)*(beta-beta_ant)


    dev_explained <- 1-(nrow(X)*2*g(beta,z, y, n)/nulldev)
    epsilon <- abs(dev_explained-dev_explained_ant)


    y_ant <- y_k
    beta_ant <- beta
    dev_explained_ant <- dev_explained
    k <- k+1
  }
  end_iter = Sys.time()
  if (!is.null(printTime)){
	sprintf("iter time = %f",end_iter - start_iter)
  }

  #Projection of the optimal beta to fulfill the constraint sum(beta[j])=0, for j>1
  indx <- which(abs(zproxi)>tol2)
  if (abs(zproxi[1]) > 0) indx <- indx[-1]
  c0 <- rep(1,(length(indx)))
  c0 <- c0/sqrt(normSqr(c0))
  p_c0 <- c0%*%t(c0)
  if (ncol(p_c0)*nrow(p_c0)>0){
    p_c0ginv = p_c0 #ginv(p_c0); #use this only if necessary
  }else{
    p_c0ginv=0;
  }

    # p_c0ginv=ginv(p_c0) #use this only if necessary

  beta1 <- projection(beta[indx],p_c0, p_c0ginv)
  beta_res <- c(beta[1],rep(0,p))
  beta_res[indx] <- beta1

  dev_explained_beta_res <- 1-(nrow(X)*2*g(beta_res,z, y, n)/nulldev)


  idselected<-which(abs(beta_res)>0)

  results <- list(
    "number of iterations" = k,
    "number of selected variables" = sum(abs(beta_res)>0)-1,
    "indices of selected variables" = idselected[-1]-1,
    "name of selected variables" = colnames(z)[idselected[-1]],
    "beta non-zero coefficients" = beta_res[abs(beta_res)>0],
    "proportion of explained deviance" = dev_explained_beta_res,
    "betas" = beta_res)

  return(results)

} # END function coda_logistic_ElasticNet


##----------------------------------------------------------------
#         Additional functions
##----------------------------------------------------------------


##-----------------------------------------------------------------

norm1 <- function(x){
  return(sum(abs(x)))
}

normSqr <- function(x){
  return(sum(x^2))
}


mu_beta <- function(x, Z){
  zetabybeta <- Z%*%x
  res <- rep(1,length(zetabybeta))
  indzb <- which(zetabybeta<=100)
  res[indzb] <- exp(zetabybeta[indzb])/(1+exp(zetabybeta[indzb]))
  return(res)
}

g <- function(x,Z,Y,n){
  res <-  (t(Y))%*%Z%*%x
  aux=Z%*%x
  res <- res-sum(log(1+exp(aux)))
  res <-  as.vector((-res)/n)
  return(res)
}

grad_g <- function(x, Z, Y, n){
  res <-  (t(Y-mu_beta(x,Z)))%*%Z
  res <-  as.vector((-res)/n)
  return(res)
}

# Soft thresholding   http://www.simonlucey.com/soft-thresholding/

soft_thres <- function(b, lambda){
  x <- rep(0,length(b))
  # Set the threshold
  th = lambda/2;

  #First find elements that are larger than the threshold
  k  <-  which(b > th)
  x[k]  <-  b[k] - th

  # Next find elements that are less than abs
  k  <- which(abs(b) <= th)
  x[k]  <-  0

  # Finally find elements that are less than -th
  k  <- which(b < -th)
  x[k] = b[k] + th

  return(x)
}


# Projection function

projection <- function(x, M=NULL, Mginv=NULL){
  if (ncol(M)*nrow(M)>0){
     # res <- x-Mginv%*%M%*%x
     res <- x-M%*%x
  } else {res <- rep(0,length(x))}
    return(res)
}


trapezInteg  <-  function(x,y) {
# Compute AUC using trapezoid numerical integration method
  n = length(x);
  sumArea = 0;
  for (i in 1:(n-1)){
    h=x[i+1]-x[i];
    if (abs(h) > 1.e-7){
      sumArea = sumArea + 0.5*(y[i+1]+y[i])*h;
    }else{
      sumArea = sumArea;
    }
  }
  return(sumArea)
}

lambdaRange_codalasso  <-  function(y,X,lambdaSeq=seq(0,1,0.01)){
  numVarAct=NULL;
  print(c("lambda", "num.selected", "prop.explained.dev"))
  for (lambda in lambdaSeq){
    results  <-  coda_logistic_lasso(y,X,lambda, maxiter = 100);
    numVarAct = c(numVarAct,results[[2]]);
    cat(sprintf("%.4f  %.0f  %.4f\n",lambda, results[[2]],results[[6]]))
  }
  #return(numVarAct);
}

lambdaRange_elasticnet  <-  function(y,X,lambdaSeq=seq(0,1,0.01)){
  numVarAct=NULL;
  print(c("lambda", "num.selected", "prop.explained.dev"))
    for (lambda in lambdaSeq){
    results  <-  coda_logistic_elasticNet(y,X,lambda, maxiter = 100);
    numVarAct = c(numVarAct,results[[2]]);
    cat(sprintf("%.4f  %.0f  %.4f\n",lambda, results[[2]],results[[6]]))
  }
  #return(numVarAct);
}
