# Supplementary material for: Microbiome Analysis of Mucosal Ileoanal Pouch in Ulcerative Colitis Patients Revealed Impairment of the Pouches Immunometabolites
Source: Cells. 2021 Nov 19;10(11):3243. doi: 10.3390/cells10113243 (PMC8624401; doi:10.3390/cells10113243)
Supplement: Supplementary file 1 [file cells-10-03243-s001.zip › supplementary files/Supplementary_File_4/Scripts_Functions/Picrust2_README.txt]

###### Picrust2 usage ######
## Picrust2: https://github.com/picrust/picrust2/wiki/PICRUSt2-Tutorial-(v2.3.0-beta)#background
## Software: Picrust 2.3.0_b, 02/12/2020; QIIME2-2020.8 on RedHat Linux 7.8 system
## Picrust2 reference: Douglas GM, Maffei VJ, Zaneveld JR et al. PICRUSt2 for prediction of metagenome functions. Nat Biotechnol 38, 685–688 (2020).
#### STEP 1: activating QIIME2 environment and generate input files for Picrust2, i.e. FASTA sequences and BIOM table
## INPUT files: copy  "filtered-table.qza", "rep-seqs.qza", "metadata.tsv", "taxonomy.qza" from QIIME2 original output
conda activate qiime2-2020.8
mkdir Picrust2_filt
cd Picrust2_filt
qiime feature-table filter-seqs --i-data rep-seqs.qza --i-table filtered-table.qza --o-filtered-data filtered-rep-seqs.qza
qiime tools export --input-path filtered-rep-seqs.qza --output-path .
qiime tools export --input-path filtered-table.qza --output-path .
biom convert -i feature-table.biom -o filtered-feature-table.tsv --to-tsv
#### STEP2: activating picrust2 conda environment; map sequences onto reference picrust genomes; predict gene copy number; map genes to pathways.
## INPUT for Picrust2 scripts: "dna-sequences.fasta", "filtered-feature-table.tsv" within "Picrust2_filt" folder
## "dna-sequences.fasta" multi-FASTA file for denoised, filtered 16S sequences; "filtered-feature-table.tsv" tab-separated file for feature counts, as filtered by ## "QIIME2 feature-table filter-features" command. Type, for example, "place_seqs.py --help" for more information on 16S FASTA sequences alignment on picrust
## Relevant output files: in "pathways_out" folder, decompress "path_abun_unstrat.tsv.gz" and consider the tsv file. It shows predicted counts (rows) for
## pathways, as predicted from metagenomes, for each sample (columns). Use pathway names as query input in https://metacyc.org/.
conda deactivate
conda activate picrust2
place_seqs.py -s dna-sequences.fasta -o placed-sequences.tre --processes 1 --intermediate picrust2_temp --verbose
hsp.py -i 16S -t placed-sequences.tre -o 16S_predicted_counts_nsti.tsv.gz -p 1 -n
hsp.py -i EC -t placed-sequences.tre -o EC_predicted_counts.tsv.gz -p 1
metagenome_pipeline.py -i feature-table.biom -m 16S_predicted_counts_nsti.tsv.gz -f EC_predicted_counts.tsv.gz -o EC_metagenome_out --strat_out
pathway_pipeline.py -i EC_metagenome_out/pred_metagenome_contrib.tsv.gz -o pathways_out -p 1 #takes a long time!
add_descriptions.py -i EC_metagenome_out/pred_metagenome_unstrat.tsv.gz -m EC -o EC_metagenome_out/pred_metagenome_unstrat_descrip.tsv.gz
add_descriptions.py -i pathways_out/path_abun_unstrat.tsv.gz -m METACYC -o pathways_out/path_abun_unstrat_descrip.tsv.gz
#### STOP ####
