# Supplementary material for: Microbiome Analysis of Mucosal Ileoanal Pouch in Ulcerative Colitis Patients Revealed Impairment of the Pouches Immunometabolites
Source: Cells. 2021 Nov 19;10(11):3243. doi: 10.3390/cells10113243 (PMC8624401; doi:10.3390/cells10113243)
Supplement: Supplementary file 1 [file cells-10-03243-s001.zip › supplementary files/Supplementary_File_4/Scripts_Functions/QIIME2_README.txt]

# 1. Import and demultiplexing

qiime tools import --type 'SampleData[PairedEndSequencesWithQuality]' --input-path ./manifest.csv --output-path ./output//1-Import/paired-end-demux.qza --input-format PairedEndFastqManifestPhred33

docker run -t -i -v $(pwd):/data qiime2/core:2020.8 qiime demux summarize --i-data ./output//1-Import/paired-end-demux.qza  --o-visualization ./output//1-Import/paired-end-demux.qzv --p-n 1000000

# 2. Denoising and alignment

docker run -t -i -v $(pwd):/data qiime2/core:2020.8 qiime dada2 denoise-paired --i-demultiplexed-seqs ./output//1-Import/paired-end-demux.qza --p-trunc-len-f 250 --p-trunc-len-r 250 --o-table ./output//2-Denoise_DADA2/table.qza --o-representative-sequences ./output//2-Denoise_DADA2/rep-seqs.qza --o-denoising-stats ./output//2-Denoise_DADA2/denoising-stats.qza --verbose --p-n-threads 30

docker run -t -i -v $(pwd):/data qiime2/core:2020.8 qiime metadata tabulate --m-input-file ./output//2-Denoise_DADA2/denoising-stats.qza --o-visualization ./output//2-Denoise_DADA2/denoising-stats.qzv

docker run -t -i -v $(pwd):/data qiime2/core:2020.8 qiime feature-table summarize --i-table ./output//2-Denoise_DADA2/table.qza --o-visualization ./output//2-Denoise_DADA2/table.qzv --m-sample-metadata-file ./metadata.tsv

docker run -t -i -v $(pwd):/data qiime2/core:2020.8 qiime feature-table tabulate-seqs --i-data ./output//2-Denoise_DADA2/rep-seqs.qza --o-visualization ./output//2-Denoise_DADA2/rep-seqs.qzv

docker run -t -i -v $(pwd):/data qiime2/core:2020.8 qiime alignment mafft --i-sequences ./output//2-Denoise_DADA2/rep-seqs.qza --o-alignment ./output//3-Phylogenetic_tree/aligned-rep-seqs.qza --p-n-threads 30 --verbose

# 3. Phylogeny 

docker run -t -i -v $(pwd):/data qiime2/core:2020.8 qiime alignment mask --i-alignment ./output//3-Phylogenetic_tree/aligned-rep-seqs.qza --o-masked-alignment ./output//3-Phylogenetic_tree/masked-aligned-rep-seqs.qza

docker run -t -i -v $(pwd):/data qiime2/core:2020.8 qiime phylogeny fasttree --i-alignment ./output//3-Phylogenetic_tree/masked-aligned-rep-seqs.qza --o-tree ./output//3-Phylogenetic_tree/unrooted-tree.qza --verbose --p-n-threads 30

docker run -t -i -v $(pwd):/data qiime2/core:2020.8 qiime phylogeny midpoint-root --i-tree ./output//3-Phylogenetic_tree/unrooted-tree.qza --o-rooted-tree ./output//3-Phylogenetic_tree/rooted-tree.qza

# 4. Taxonomy, i.e., assign taxonomic names to features.

docker run -t -i -v $(pwd):/data qiime2/core:2020.8 qiime feature-classifier classify-sklearn --p-n-jobs 30 --verbose --i-classifier ./output/gg-13-8-99-nb-classifier.qza --i-reads ./output//2-Denoise_DADA2/rep-seqs.qza --o-classification ./output//6-Taxonomy/taxonomy.qza

docker run -t -i -v $(pwd):/data qiime2/core:2020.8 qiime metadata tabulate --m-input-file ./output//6-Taxonomy/taxonomy.qza --o-visualization ./output//6-Taxonomy/taxonomy.qzv

docker run -t -i -v $(pwd):/data qiime2/core:2020.8 qiime taxa barplot --verbose --i-table ./output//2-Denoise_DADA2/table.qza --i-taxonomy ./output//6-Taxonomy/taxonomy.qza --m-metadata-file ./metadata.tsv --o-visualization ./output//6-Taxonomy/taxa-bar-plots.qzv

# 5. Rarefaction tests
# Skip STEP 5. Rarefaction set at 4910 reads.
# docker run -t -i -v $(pwd):/data qiime2/core:2020.8 qiime diversity alpha-rarefaction --i-table ./output//2-Denoise_DADA2/table.qza --i-phylogeny ./output//3-Phylogenetic_tree/rooted-tree.qza --p-max-depth 4910 --m-metadata-file ./metadata.tsv --o-visualization ./output//5-Alpha_rarefaction/alpha-rarefaction.qzv

# 6. Alfa, beta diversity analyses with selected rarefaction

docker run -t -i -v $(pwd):/data qiime2/core:2020.8 qiime diversity core-metrics-phylogenetic --i-phylogeny ./output//3-Phylogenetic_tree/rooted-tree.qza --i-table ./output//2-Denoise_DADA2/table.qza --p-sampling-depth 4910 --m-metadata-file ./metadata.tsv --output-dir ./output//4-Diversity-depth4910 --p-n-jobs-or-threads 30

docker run -t -i -v $(pwd):/data qiime2/core:2020.8 qiime diversity alpha-group-significance --i-alpha-diversity ./output//4-Diversity-depth4910/evenness_vector.qza --m-metadata-file ./metadata.tsv --o-visualization ./output//4-Diversity-depth4910/evenness_group_significance.qzv

docker run -t -i -v $(pwd):/data qiime2/core:2020.8 qiime diversity alpha-group-significance --i-alpha-diversity ./output//4-Diversity-depth4910/faith_pd_vector.qza --m-metadata-file ./metadata.tsv --o-visualization ./output//4-Diversity-depth4910/faith_pd_group_significance.qzv

docker run -t -i -v $(pwd):/data qiime2/core:2020.8 qiime diversity alpha-group-significance --i-alpha-diversity ./output//4-Diversity-depth4910/shannon_vector.qza --m-metadata-file ./metadata.tsv --o-visualization ./output//4-Diversity-depth4910/shannon_group_significance.qzv

docker run -t -i -v $(pwd):/data qiime2/core:2020.8 qiime diversity alpha-group-significance --i-alpha-diversity ./output//4-Diversity-depth4910/observed_features_vector.qza --m-metadata-file ./metadata.tsv --o-visualization ./output//4-Diversity-depth4910/observed_otus_significance.qzv

docker run -t -i -v $(pwd):/data qiime2/core:2020.8 qiime diversity beta-group-significance --i-distance-matrix ./output//4-Diversity-depth4910/unweighted_unifrac_distance_matrix.qza --m-metadata-file ./metadata.tsv --m-metadata-column GROUP --o-visualization ./output//4-Diversity-depth4910/unweighted_unifrac_GROUP_significance.qzv --p-pairwise --verbose

docker run -t -i -v $(pwd):/data qiime2/core:2020.8 qiime diversity beta-group-significance --i-distance-matrix ./output//4-Diversity-depth4910/bray-curtis_distance_matrix.qza --m-metadata-file ./metadata.tsv --m-metadata-column GROUP --o-visualization ./output//4-Diversity-depth4910/bray_curtis_GROUP_significance.qzv --p-pairwise --verbose

docker run -t -i -v $(pwd):/data qiime2/core:2020.8 qiime diversity beta-group-significance --i-distance-matrix ./output//4-Diversity-depth4910/jaccard-distance_matrix.qza --m-metadata-file ./metadata.tsv --m-metadata-column GROUP --o-visualization ./output//4-Diversity-depth4910/unweighted_unifrac_GROUP_significance.qzv --p-pairwise --verbose

docker run -t -i -v $(pwd):/data qiime2/core:2020.8 qiime diversity beta-group-significance --i-distance-matrix ./output//4-Diversity-depth4910/weighted_unifrac_distance_matrix.qza --m-metadata-file ./metadata.tsv --m-metadata-column GROUP --o-visualization ./output//4-Diversity-depth4910/weighted_unifrac_GROUP_significance.qzv --p-pairwise --verbose

# 7a. Feature table filtering. It generates "table-no-mt-no-chl.qza" and "filtered-table.qza" in "2-Denoise_DADA2" folder. Second one is given as input for 7b. commands.

# cmd: qiime taxa filter-table --i-table ./output//2-Denoise_DADA2/table.qza --i-taxonomy ./output//6-Taxonomy/taxonomy.qza --p-exclude mitochondria,chloroplast --o-filtered-table ./output//2-Denoise_DADA2/table-no-mt-no-chl.qza

# cmd: qiime feature-table filter-features --i-table ./output//2-Denoise_DADA2/table-no-mt-no-chl.qza --p-min-samples 5 --p-min-frequency 20 --o-filtered-table filtered-table.qza --output-dir ./output//2-Denoise_DADA2


# 7b. ANCOM on filtered table, both genus and species levels.

docker run -t -i -v $(pwd):/data qiime2/core:2020.8 qiime taxa collapse --i-table ./output//2-Denoise_DADA2/filtered-table.qza --i-taxonomy ./output//6-Taxonomy/taxonomy.qza --p-level 6 --o-collapsed-table ./output//7-ANCOM_abundance_test/genus-collapsed/taxa-filtered-table-collapsed-genus.qza

docker run -t -i -v $(pwd):/data qiime2/core:2020.8 qiime feature-table summarize --i-table ./output//7-ANCOM_abundance_test/genus-collapsed/taxa-filtered-table-collapsed-genus.qza --o-visualization ./output//7-ANCOM_abundance_test/genus-collapsed/taxa-filtered-table-collapsed-genus.qzv --m-sample-metadata-file ./metadata.tsv

docker run -t -i -v $(pwd):/data qiime2/core:2020.8 qiime composition add-pseudocount --i-table ./output//7-ANCOM_abundance_test/genus-collapsed/taxa-filtered-table-collapsed-genus.qza --o-composition-table ./output//7-ANCOM_abundance_test/genus-collapsed/comp-table.qza

docker run -t -i -v $(pwd):/data qiime2/core:2020.8 qiime feature-table heatmap --i-table ./output//7-ANCOM_abundance_test/genus-collapsed/taxa-filtered-table-collapsed-genus.qza --o-visualization ./output//6-Taxonomy/taxonomy_heatmap_genus_GROUP_normalized.qzv --m-sample-metadata-file ./metadata.tsv --m-sample-metadata-column GROUP

docker run -t -i -v $(pwd):/data qiime2/core:2020.8 qiime composition ancom --i-table ./output//7-ANCOM_abundance_test/genus-collapsed/comp-table.qza --m-metadata-file ./metadata.tsv --m-metadata-column GROUP --o-visualization ./output//7-ANCOM_abundance_test/genus-collapsed/ancom-collapsed-genus-GROUP.qzv --verbose

docker run -t -i -v $(pwd):/data qiime2/core:2020.8 qiime taxa collapse --i-table ./output//2-Denoise_DADA2/filtered-table.qza --i-taxonomy ./output//6-Taxonomy/taxonomy.qza --p-level 7 --o-collapsed-table ./output//7-ANCOM_abundance_test/species-collapsed/taxa-filtered-table-collapsed-species.qza

docker run -t -i -v $(pwd):/data qiime2/core:2020.8 qiime feature-table summarize --i-table ./output//7-ANCOM_abundance_test/species-collapsed/taxa-filtered-table-collapsed-species.qza --o-visualization ./output//7-ANCOM_abundance_test/species-collapsed/taxa-filtered-table-collapsed-species.qzv --m-sample-metadata-file ./metadata.tsv

docker run -t -i -v $(pwd):/data qiime2/core:2020.8 qiime composition add-pseudocount --i-table ./output//7-ANCOM_abundance_test/species-collapsed/taxa-filtered -table-collapsed-species.qza --o-composition-table ./output//7-ANCOM_abundance_test/species-collapsed/comp-table.qza

docker run -t -i -v $(pwd):/data qiime2/core:2020.8 qiime feature-table heatmap --i-table ./output//7-ANCOM_abundance_test/species-collapsed/taxa-filtered-table-collapsed-species.qza --o-visualization ./output//6-Taxonomy/taxonomy_heatmap_species_GROUP_normalized.qzv --m-sample-metadata-file ./metadata.tsv --m-sample-metadata-column GROUP

docker run -t -i -v $(pwd):/data qiime2/core:2020.8 qiime composition ancom --i-table ./output//7-ANCOM_abundance_test/species-collapsed/comp-table.qza --m-metadata-file ./metadata.tsv --m-metadata-column GROUP --o-visualization ./output//7-ANCOM_abundance_test/species-collapsed/ancom-collapsed-species-GROUP.qzv --verbose


 
